# Supplementary material for: Computational drug repositioning approach to predict multi-target therapeutics for epilepsy
Source: Sci Rep. 2025 Dec 16;15:43927. doi: 10.1038/s41598-025-27625-2 (PMC12708636; doi:10.1038/s41598-025-27625-2)
Supplement: Supplementary file 1 — Supplementary Material 1 [file 41598_2025_27625_MOESM1_ESM.csv]

DrugBank ID	Name	CAS Number	Drug Groups	InChIKey	InChI	SMILES	Formula	KEGG Compound ID	KEGG Drug ID	PubChem Compound ID	PubChem Substance ID	ChEBI ID	ChEMBL ID	HET ID	ChemSpider ID	BindingDB ID
DB00006	Bivalirudin	128270-60-0	approved; investigational	OIRCOABEOLEUMC-GEJPAHFPSA-N	InChI=1S/C98H138N24O33/c1-5-52(4)82(96(153)122-39-15-23-70(122)92(149)114-60(30-34-79(134)135)85(142)111-59(29-33-78(132)133)86(143)116-64(43-55-24-26-56(123)27-25-55)89(146)118-67(97(154)155)40-51(2)3)119-87(144)61(31-35-80(136)137)112-84(141)58(28-32-77(130)131)113-88(145)63(42-54-18-10-7-11-19-54)117-90(147)66(45-81(138)139)110-76(129)50-107-83(140)65(44-71(100)124)109-75(128)49-106-73(126)47-…	CC[C@H](C)[C@H](NC(=O)[C@H](CCC(O)=O)NC(=O)[C@H](CCC(O)=O)NC(=O)[C@H](CC1=CC=CC=C1)NC(=O)[C@H](CC(O)=O)NC(=O)CNC(=O)[C@H](CC(N)=O)NC(=O)CNC(=O)CNC(=O)CNC(=O)CNC(=O)[C@@H]1CCCN1C(=O)[C@H](CCCNC(N)=N)NC(=O)[C@@H]1CCCN1C(=O)[C@H](N)CC1=CC=CC=C1)C(=O)N1CCC[C@H]1C(=O)N[C@@H](CCC(O)=O)C(=O)N[C@@H](CCC(O)=O)C(=O)N[C@@H](CC1=CC=C(O)C=C1)C(=O)N[C@@H](CC(C)C)C(O)=O	C98H138N24O33		D03136	16129704	46507415	59173	CHEMBL2103749		10482069	50248103
DB00007	Leuprolide	53714-56-0	approved; investigational	GFIJNRVAKGFPGQ-LIJARHBVSA-N	InChI=1S/C59H84N16O12/c1-6-63-57(86)48-14-10-22-75(48)58(87)41(13-9-21-64-59(60)61)68-51(80)42(23-32(2)3)69-52(81)43(24-33(4)5)70-53(82)44(25-34-15-17-37(77)18-16-34)71-56(85)47(30-76)74-54(83)45(26-35-28-65-39-12-8-7-11-38(35)39)72-55(84)46(27-36-29-62-31-66-36)73-50(79)40-19-20-49(78)67-40/h7-8,11-12,15-18,28-29,31-33,40-48,65,76-77H,6,9-10,13-14,19-27,30H2,1-5H3,(H,62,66)(H,63,86)(H,67,78)(H,6…	CCNC(=O)[C@@H]1CCCN1C(=O)[C@H](CCCNC(N)=N)NC(=O)[C@H](CC(C)C)NC(=O)[C@@H](CC(C)C)NC(=O)[C@H](CC1=CC=C(O)C=C1)NC(=O)[C@H](CO)NC(=O)[C@H](CC1=CNC2=C1C=CC=C2)NC(=O)[C@H](CC1=CNC=N1)NC(=O)[C@@H]1CCC(=O)N1	C59H84N16O12	C07612	D08113		46507635	6427	CHEMBL1201199		571356	50369395
DB00014	Goserelin	65807-02-5	approved	BLCLNMBMMGCOAS-URPVMXJPSA-N	InChI=1S/C59H84N18O14/c1-31(2)22-40(49(82)68-39(12-8-20-64-57(60)61)56(89)77-21-9-13-46(77)55(88)75-76-58(62)90)69-54(87)45(29-91-59(3,4)5)74-50(83)41(23-32-14-16-35(79)17-15-32)70-53(86)44(28-78)73-51(84)42(24-33-26-65-37-11-7-6-10-36(33)37)71-52(85)43(25-34-27-63-30-66-34)72-48(81)38-18-19-47(80)67-38/h6-7,10-11,14-17,26-27,30-31,38-46,65,78-79H,8-9,12-13,18-25,28-29H2,1-5H3,(H,63,66)(H,67,80)(…	CC(C)C[C@H](NC(=O)[C@@H](COC(C)(C)C)NC(=O)[C@H](CC1=CC=C(O)C=C1)NC(=O)[C@H](CO)NC(=O)[C@H](CC1=CNC2=CC=CC=C12)NC(=O)[C@H](CC1=CN=CN1)NC(=O)[C@@H]1CCC(=O)N1)C(=O)N[C@@H](CCCN=C(N)N)C(=O)N1CCC[C@H]1C(=O)NNC(N)=O	C59H84N18O14		D00573	5311128	46507336	5523	CHEMBL1201247		4470656
DB00027	Gramicidin D	1405-97-6	approved	NDAYQJDHGXTBJL-MWWSRJDJSA-N	InChI=1S/C96H135N19O16/c1-50(2)36-71(105-79(118)48-102-93(128)80(54(9)10)103-49-117)86(121)104-58(17)84(119)113-82(56(13)14)95(130)115-83(57(15)16)96(131)114-81(55(11)12)94(129)112-78(43-62-47-101-70-33-25-21-29-66(62)70)92(127)108-74(39-53(7)8)89(124)111-77(42-61-46-100-69-32-24-20-28-65(61)69)91(126)107-73(38-52(5)6)88(123)110-76(41-60-45-99-68-31-23-19-27-64(60)68)90(125)106-72(37-51(3)4)87(12…	CC(C)C[C@@H](NC(=O)CNC(=O)[C@@H](NC=O)C(C)C)C(=O)N[C@@H](C)C(=O)N[C@H](C(C)C)C(=O)N[C@@H](C(C)C)C(=O)N[C@H](C(C)C)C(=O)N[C@@H](CC1=CNC2=C1C=CC=C2)C(=O)N[C@H](CC(C)C)C(=O)N[C@@H](CC1=CNC2=C1C=CC=C2)C(=O)N[C@H](CC(C)C)C(=O)N[C@@H](CC1=CNC2=C1C=CC=C2)C(=O)N[C@H](CC(C)C)C(=O)N[C@@H](CC1=CNC2=C1C=CC=C2)C(=O)NCCO	C96H135N19O16		D04369	45267103	46507412		CHEMBL557217		24623445
DB00035	Desmopressin	16679-58-6	approved	NFLWUMRGJYTJIN-PNIOQBSNSA-N	InChI=1S/C46H64N14O12S2/c47-35(62)15-14-29-40(67)58-32(22-36(48)63)43(70)59-33(45(72)60-18-5-9-34(60)44(71)56-28(8-4-17-52-46(50)51)39(66)53-23-37(49)64)24-74-73-19-16-38(65)54-30(21-26-10-12-27(61)13-11-26)41(68)57-31(42(69)55-29)20-25-6-2-1-3-7-25/h1-3,6-7,10-13,28-34,61H,4-5,8-9,14-24H2,(H2,47,62)(H2,48,63)(H2,49,64)(H,53,66)(H,54,65)(H,55,69)(H,56,71)(H,57,68)(H,58,67)(H,59,70)(H4,50,51,52)/t…	NC(=O)CC[C@@H]1NC(=O)[C@H](CC2=CC=CC=C2)NC(=O)[C@H](CC2=CC=C(O)C=C2)NC(=O)CCSSC[C@H](NC(=O)[C@H](CC(N)=O)NC1=O)C(=O)N1CCC[C@H]1C(=O)N[C@H](CCCNC(N)=N)C(=O)NCC(N)=O	C46H64N14O12S2	C06944	D00291			4450	CHEMBL1429		4470602	50205308
DB00050	Cetrorelix	120287-85-6	approved; investigational	SBNPWPIBESPSIF-MHWMIDJBSA-N	InChI=1S/C70H92ClN17O14/c1-39(2)31-52(61(94)82-51(15-9-28-77-69(73)74)68(101)88-30-10-16-58(88)67(100)79-40(3)59(72)92)83-60(93)50(14-8-29-78-70(75)102)81-63(96)54(34-43-20-25-49(91)26-21-43)86-66(99)57(38-89)87-65(98)56(36-45-11-7-27-76-37-45)85-64(97)55(33-42-18-23-48(71)24-19-42)84-62(95)53(80-41(4)90)35-44-17-22-46-12-5-6-13-47(46)32-44/h5-7,11-13,17-27,32,37,39-40,50-58,89,91H,8-10,14-16,28-…	CC(C)C[C@H](NC(=O)[C@@H](CCCNC(N)=O)NC(=O)[C@H](CC1=CC=C(O)C=C1)NC(=O)[C@H](CO)NC(=O)[C@@H](CC1=CN=CC=C1)NC(=O)[C@@H](CC1=CC=C(Cl)C=C1)NC(=O)[C@@H](CC1=CC2=CC=CC=C2C=C1)NC(C)=O)C(=O)N[C@@H](CCCNC(N)=N)C(=O)N1CCC[C@H]1C(=O)N[C@H](C)C(N)=O	C70H92ClN17O14		D07665	25074887	46505494	59224	CHEMBL1200490		10482082	50369965
DB00067	Vasopressin	11000-17-2	approved	JLTCWSBVQSZVLT-UHFFFAOYSA-N	InChI=1S/C46H65N15O12S2.C46H65N13O12S2/c47-27-22-74-75-23-33(45(73)61-17-5-9-34(61)44(72)56-28(8-4-16-53-46(51)52)39(67)54-21-37(50)65)60-43(71)32(20-36(49)64)59-40(68)29(14-15-35(48)63)55-41(69)31(18-24-6-2-1-3-7-24)58-42(70)30(57-38(27)66)19-25-10-12-26(62)13-11-25;47-17-5-4-9-29(40(65)52-22-38(51)63)54-45(70)35-10-6-18-59(35)46(71)34-24-73-72-23-28(48)39(64)55-31(20-26-11-13-27(60)14-12-26)43(…	NCCCCC(NC(=O)C1CCCN1C(=O)C1CSSCC(N)C(=O)NC(CC2=CC=C(O)C=C2)C(=O)NC(CC2=CC=CC=C2)C(=O)NC(CCC(N)=O)C(=O)NC(CC(N)=O)C(=O)N1)C(=O)NCC(N)=O.NC1CSSCC(NC(=O)C(CC(N)=O)NC(=O)C(CCC(N)=O)NC(=O)C(CC2=CC=CC=C2)NC(=O)C(CC2=CC=C(O)C=C2)NC1=O)C(=O)N1CCCC1C(=O)NC(CCCN=C(N)N)C(=O)NCC(N)=O	C92H130N28O24S4	C00840	D00101		46505933		CHEMBL373742		10152658
DB00080	Daptomycin	103060-53-3	approved; investigational	DOAKLVKFURWEDJ-QCMAZARJSA-N	InChI=1S/C72H101N17O26/c1-5-6-7-8-9-10-11-22-53(93)81-44(25-38-31-76-42-20-15-13-17-39(38)42)66(108)84-45(27-52(75)92)67(109)86-48(30-59(102)103)68(110)89-61-37(4)115-72(114)49(26-51(91)40-18-12-14-19-41(40)74)87-71(113)60(35(2)24-56(96)97)88-69(111)50(34-90)82-55(95)32-77-63(105)46(28-57(98)99)83-62(104)36(3)79-65(107)47(29-58(100)101)85-64(106)43(21-16-23-73)80-54(94)33-78-70(61)112/h12-15,17-2…	CCCCCCCCCC(=O)N[C@@H](CC1=CNC2=C1C=CC=C2)C(=O)N[C@H](CC(N)=O)C(=O)N[C@@H](CC(O)=O)C(=O)N[C@H]1[C@@H](C)OC(=O)[C@H](CC(=O)C2=CC=CC=C2N)NC(=O)[C@@H](NC(=O)[C@@H](CO)NC(=O)CNC(=O)[C@H](CC(O)=O)NC(=O)[C@@H](C)NC(=O)[C@H](CC(O)=O)NC(=O)[C@H](CCCN)NC(=O)CNC1=O)[C@H](C)CC(O)=O	C72H101N17O26	C12013	D01080	16134395	46504551	600103	CHEMBL4744444		10200644
DB00091	Cyclosporine	59865-13-3	approved; investigational; vet_approved	PMATZTZNYRCHOR-CGLBZJNRSA-N	InChI=1S/C62H111N11O12/c1-25-27-28-40(15)52(75)51-56(79)65-43(26-2)58(81)67(18)33-48(74)68(19)44(29-34(3)4)55(78)66-49(38(11)12)61(84)69(20)45(30-35(5)6)54(77)63-41(16)53(76)64-42(17)57(80)70(21)46(31-36(7)8)59(82)71(22)47(32-37(9)10)60(83)72(23)50(39(13)14)62(85)73(51)24/h25,27,34-47,49-52,75H,26,28-33H2,1-24H3,(H,63,77)(H,64,76)(H,65,79)(H,66,78)/b27-25+/t40-,41+,42-,43+,44+,45+,46+,47+,49+,50+…	CC[C@@H]1NC(=O)[C@H]([C@H](O)[C@H](C)C\C=C\C)N(C)C(=O)[C@H](C(C)C)N(C)C(=O)[C@H](CC(C)C)N(C)C(=O)[C@H](CC(C)C)N(C)C(=O)[C@@H](C)NC(=O)[C@H](C)NC(=O)[C@H](CC(C)C)N(C)C(=O)[C@@H](NC(=O)[C@H](CC(C)C)N(C)C(=O)CN(C)C1=O)C(C)C	C62H111N11O12	C05086	D00184	5284373	46508198	4031	CHEMBL160		4447449	50022815
DB00106	Abarelix	183552-38-7	approved; investigational; withdrawn	AIWRTTMUVOZGPW-HSPKUQOVSA-N	InChI=1S/C72H95ClN14O14/c1-41(2)32-54(64(93)80-53(17-10-11-30-77-42(3)4)72(101)87-31-13-18-60(87)69(98)78-43(5)63(75)92)81-68(97)58(38-62(74)91)84-70(99)61(37-46-22-27-52(90)28-23-46)86(7)71(100)59(40-88)85-67(96)57(36-48-14-12-29-76-39-48)83-66(95)56(34-45-20-25-51(73)26-21-45)82-65(94)55(79-44(6)89)35-47-19-24-49-15-8-9-16-50(49)33-47/h8-9,12,14-16,19-29,33,39,41-43,53-61,77,88,90H,10-11,13,17-…	CC(C)C[C@H](NC(=O)[C@@H](CC(N)=O)NC(=O)[C@H](CC1=CC=C(O)C=C1)N(C)C(=O)[C@H](CO)NC(=O)[C@@H](CC1=CN=CC=C1)NC(=O)[C@@H](CC1=CC=C(Cl)C=C1)NC(=O)[C@@H](CC1=CC2=C(C=CC=C2)C=C1)NC(C)=O)C(=O)N[C@@H](CCCCNC(C)C)C(=O)N1CCC[C@H]1C(=O)N[C@H](C)C(N)=O	C72H95ClN14O14		D02738	16131215	46508237	337298	CHEMBL1252		10482301	50102442
DB00114	Pyridoxal phosphate	54-47-7	approved; investigational; nutraceutical	NGVDGCNFYWLIFO-UHFFFAOYSA-N	InChI=1S/C8H10NO6P/c1-5-8(11)7(3-10)6(2-9-5)4-15-16(12,13)14/h2-3,11H,4H2,1H3,(H2,12,13,14)	CC1=NC=C(COP(O)(O)=O)C(C=O)=C1O	C8H10NO6P	C00018	D00006	1051	46506428	18405	CHEMBL82202	PLP	1022	50118216
DB00115	Cyanocobalamin	68-19-9	approved; nutraceutical	RMRCNWBMXRMIRW-WZHZPDAFSA-L	InChI=1S/C62H90N13O14P.CN.Co/c1-29-20-39-40(21-30(29)2)75(28-70-39)57-52(84)53(41(27-76)87-57)89-90(85,86)88-31(3)26-69-49(83)18-19-59(8)37(22-46(66)80)56-62(11)61(10,25-48(68)82)36(14-17-45(65)79)51(74-62)33(5)55-60(9,24-47(67)81)34(12-15-43(63)77)38(71-55)23-42-58(6,7)35(13-16-44(64)78)50(72-42)32(4)54(59)73-56;1-2;/h20-21,23,28,31,34-37,41,52-53,56-57,76,84H,12-19,22,24-27H2,1-11H3,(H15,63,64,…	C[C@H](CNC(=O)CC[C@]1(C)[C@@H](CC(N)=O)[C@H]2N=C1\C(C)=C1/N=C(/C=C3\N=C(\C(\C)=C4\[C@@H](CCC(N)=O)[C@](C)(CC(N)=O)[C@@]2(C)N4[Co+]C#N)[C@@](C)(CC(N)=O)[C@@H]3CCC(N)=O)C(C)(C)[C@@H]1CCC(N)=O)OP([O-])(=O)O[C@@H]1[C@@H](CO)O[C@@H]([C@@H]1O)N1C=NC2=C1C=C(C)C(C)=C2	C63H88CoN14O14P	C02823	D00166	70678590	46509031	17439	CHEMBL2110563	CNC	21864832
DB00116	Tetrahydrofolic acid	135-16-0	nutraceutical	MSTNYGQPCMXVAQ-KIYNQFGBSA-N	InChI=1S/C19H23N7O6/c20-19-25-15-14(17(30)26-19)23-11(8-22-15)7-21-10-3-1-9(2-4-10)16(29)24-12(18(31)32)5-6-13(27)28/h1-4,11-12,21,23H,5-8H2,(H,24,29)(H,27,28)(H,31,32)(H4,20,22,25,26,30)/t11?,12-/m0/s1	NC1=NC(=O)C2=C(NCC(CNC3=CC=C(C=C3)C(=O)N[C@@H](CCC(O)=O)C(O)=O)N2)N1	C19H23N7O6	C00101		91443	46504756	20506	CHEMBL2021342		82572	50022833
DB00117	Histidine	71-00-1	investigational; nutraceutical	HNDVDQJCIGZPNO-YFKPBYRVSA-N	InChI=1S/C6H9N3O2/c7-5(6(10)11)1-4-2-8-3-9-4/h2-3,5H,1,7H2,(H,8,9)(H,10,11)/t5-/m0/s1	N[C@@H](CC1=CNC=N1)C(O)=O	C6H9N3O2	C00135	D00032	6274	46507001	57595	CHEMBL17962	HIS	6038	7953
DB00118	Ademetionine	29908-03-0	approved; investigational; nutraceutical	MEFKEPWMEQBLKI-AIRLBKTGSA-N	InChI=1S/C15H22N6O5S/c1-27(3-2-7(16)15(24)25)4-8-10(22)11(23)14(26-8)21-6-20-9-12(17)18-5-19-13(9)21/h5-8,10-11,14,22-23H,2-4,16H2,1H3,(H2-,17,18,19,24,25)/t7-,8+,10+,11+,14+,27?/m0/s1	C[S+](CC[C@H](N)C([O-])=O)C[C@H]1O[C@H]([C@H](O)[C@@H]1O)N1C=NC2=C1N=CN=C2N	C15H22N6O5S	C00019		34755	46505280	67040	CHEMBL1088977	SAM	31982	28422
DB00119	Pyruvic acid	127-17-3	approved; investigational; nutraceutical	LCTONWCANYUPML-UHFFFAOYSA-N	InChI=1S/C3H4O3/c1-2(4)3(5)6/h1H3,(H,5,6)	CC(=O)C(O)=O	C3H4O3	C00022		1060	46505692	32816	CHEMBL1162144	PYR	1031	19473
DB00120	Phenylalanine	63-91-2	approved; investigational; nutraceutical	COLNVLDHVKWLRT-QMMMGPOBSA-N	InChI=1S/C9H11NO2/c10-8(9(11)12)6-7-4-2-1-3-5-7/h1-5,8H,6,10H2,(H,11,12)/t8-/m0/s1	N[C@@H](CC1=CC=CC=C1)C(O)=O	C9H11NO2	C00079	D00021	6140	46505708	58095	CHEMBL301523	PHE	5910	18073
DB00121	Biotin	58-85-5	approved; investigational; nutraceutical	YBJHBAHKTGYVGT-ZKWXMUAHSA-N	InChI=1S/C10H16N2O3S/c13-8(14)4-2-1-3-7-9-6(5-16-7)11-10(15)12-9/h6-7,9H,1-5H2,(H,13,14)(H2,11,12,15)/t6-,7-,9-/m0/s1	[H][C@]12CS[C@@H](CCCCC(O)=O)[C@@]1([H])NC(=O)N2	C10H16N2O3S	C00120	D00029	171548	46508694	15956	CHEMBL857	BTN	149962	12
DB00122	Choline	62-49-7	approved; nutraceutical	OEYIOHPDSNJKLS-UHFFFAOYSA-N	InChI=1S/C5H14NO/c1-6(2,3)4-5-7/h7H,4-5H2,1-3H3/q+1	C[N+](C)(C)CCO	C5H14NO	C00114	D07690	305	46508132	15354	CHEMBL920	CHT	299	50026220
DB00123	Lysine	56-87-1	approved; nutraceutical	KDXKERNSBIXSRK-YFKPBYRVSA-N	InChI=1S/C6H14N2O2/c7-4-2-1-3-5(8)6(9)10/h5H,1-4,7-8H2,(H,9,10)/t5-/m0/s1	NCCCC[C@H](N)C(O)=O	C6H14N2O2	C00047	D02304	5962	46504770	18019	CHEMBL8085	LYS	5747	217367
DB00125	Arginine	74-79-3	investigational; nutraceutical	ODKSFYDXXFIFQN-BYPYZUCNSA-N	InChI=1S/C6H14N4O2/c7-4(5(11)12)2-1-3-10-6(8)9/h4H,1-3,7H2,(H,11,12)(H4,8,9,10)/t4-/m0/s1	N[C@@H](CCCNC(N)=N)C(O)=O	C6H14N4O2	C00062	D02982	6322	46507180	16467	CHEMBL1485	ARG	6082	181132
DB00126	Ascorbic acid	50-81-7	approved; nutraceutical	CIWBSHSKHKDKBQ-JLAZNSOCSA-N	InChI=1S/C6H8O6/c7-1-2(8)5-3(9)4(10)6(11)12-5/h2,5,7-10H,1H2/t2-,5+/m0/s1	[H][C@@]1(OC(=O)C(O)=C1O)[C@@H](O)CO	C6H8O6	C00072	D00018	54670067	46505070	29073	CHEMBL196	ASC	10189562	50090256
DB00127	Spermine	71-44-3	experimental; nutraceutical	PFNFFQXMRSDOHW-UHFFFAOYSA-N	InChI=1S/C10H26N4/c11-5-3-9-13-7-1-2-8-14-10-4-6-12/h13-14H,1-12H2	NCCCNCCCCNCCCN	C10H26N4	C00750		1103	46507215	15746	CHEMBL23194	SPM	1072	79403
DB00128	Aspartic acid	56-84-8	approved; nutraceutical	CKLJMWTZIZZHCS-REOHCLBHSA-N	InChI=1S/C4H7NO4/c5-2(4(8)9)1-3(6)7/h2H,1,5H2,(H,6,7)(H,8,9)/t2-/m0/s1	N[C@@H](CC(O)=O)C(O)=O	C4H7NO4	C00049	D00013	5960	46507997	17053	CHEMBL274323	IAS	5745	18125
DB00129	Ornithine	70-26-8	approved; nutraceutical	AHLPHDHHMVZTML-BYPYZUCNSA-N	InChI=1S/C5H12N2O2/c6-3-1-2-4(7)5(8)9/h4H,1-3,6-7H2,(H,8,9)/t4-/m0/s1	NCCC[C@H](N)C(O)=O	C5H12N2O2	C00077		6262	46505239	15729	CHEMBL446143	ORN	6026	50487430
DB00130	L-Glutamine	56-85-9	approved; investigational; nutraceutical	ZDXPYRJPNDTMRX-VKHMYHEASA-N	InChI=1S/C5H10N2O3/c6-3(5(9)10)1-2-4(7)8/h3H,1-2,6H2,(H2,7,8)(H,9,10)/t3-/m0/s1	N[C@@H](CCC(N)=O)C(O)=O	C5H10N2O3	C00064	D00015	5961	46505866	18050	CHEMBL930	GLN	5746	18121
DB00131	Adenosine phosphate	61-19-8	approved; investigational; nutraceutical; withdrawn	UDMBCSSLTHHNCD-KQYNXXCUSA-N	InChI=1S/C10H14N5O7P/c11-8-5-9(13-2-12-8)15(3-14-5)10-7(17)6(16)4(22-10)1-21-23(18,19)20/h2-4,6-7,10,16-17H,1H2,(H2,11,12,13)(H2,18,19,20)/t4-,6-,7-,10-/m1/s1	NC1=C2N=CN([C@@H]3O[C@H](COP(O)(O)=O)[C@@H](O)[C@H]3O)C2=NC=N1	C10H14N5O7P	C00020	D02769	6083	46507628	16027	CHEMBL752	AMP	5858	18137
DB00132	alpha-Linolenic acid	463-40-1	approved; investigational; nutraceutical	DTOSIQBPPRVQHS-PDBXOOCHSA-N	InChI=1S/C18H30O2/c1-2-3-4-5-6-7-8-9-10-11-12-13-14-15-16-17-18(19)20/h3-4,6-7,9-10H,2,5,8,11-17H2,1H3,(H,19,20)/b4-3-,7-6-,10-9-	CC\C=C/C\C=C/C\C=C/CCCCCCCC(O)=O	C18H30O2	C06427		5280934	46507620	27432	CHEMBL8739	LNL	4444437	50240347
DB00133	Serine	56-45-1	investigational; nutraceutical	MTCFGRXMJLQNBG-REOHCLBHSA-N	InChI=1S/C3H7NO3/c4-2(1-5)3(6)7/h2,5H,1,4H2,(H,6,7)/t2-/m0/s1	N[C@@H](CO)C(O)=O	C3H7NO3	C00065	D00016	5951	46506450	17115	CHEMBL11298	SER	5736	50357212
DB00134	Methionine	63-68-3	approved; nutraceutical	FFEARJCKVFRZRR-BYPYZUCNSA-N	InChI=1S/C5H11NO2S/c1-9-3-2-4(6)5(7)8/h4H,2-3,6H2,1H3,(H,7,8)/t4-/m0/s1	CSCC[C@H](N)C(O)=O	C5H11NO2S	C00073	D00019	6137	46505750	57844	CHEMBL42336	MET	5907	50142500
DB00135	Tyrosine	60-18-4	approved; investigational; nutraceutical	OUYCCCASQSFEME-QMMMGPOBSA-N	InChI=1S/C9H11NO3/c10-8(9(12)13)5-6-1-3-7(11)4-2-6/h1-4,8,11H,5,10H2,(H,12,13)/t8-/m0/s1	N[C@@H](CC1=CC=C(O)C=C1)C(O)=O	C9H11NO3	C00082	D00022	6057	46507885	17895	CHEMBL925	TYR	5833	18129
DB00136	Calcitriol	32222-06-3	approved; nutraceutical	GMRQFYUYWCNGIN-NKMMMXOESA-N	InChI=1S/C27H44O3/c1-18(8-6-14-26(3,4)30)23-12-13-24-20(9-7-15-27(23,24)5)10-11-21-16-22(28)17-25(29)19(21)2/h10-11,18,22-25,28-30H,2,6-9,12-17H2,1,3-5H3/b20-10+,21-11-/t18-,22-,23-,24+,25+,27-/m1/s1	C[C@H](CCCC(C)(C)O)[C@@]1([H])CC[C@@]2([H])\C(CCC[C@]12C)=C\C=C1\C[C@@H](O)C[C@H](O)C1=C	C27H44O3	C01673	D00129	5280453	46508162	17823	CHEMBL846	VDX	4444108	50200182
DB00137	Lutein	127-40-2	approved; investigational; nutraceutical	KBPHJBAIARWVSC-RGZFRNHPSA-N	InChI=1S/C40H56O2/c1-29(17-13-19-31(3)21-23-37-33(5)25-35(41)27-39(37,7)8)15-11-12-16-30(2)18-14-20-32(4)22-24-38-34(6)26-36(42)28-40(38,9)10/h11-25,35-37,41-42H,26-28H2,1-10H3/b12-11+,17-13+,18-14+,23-21+,24-22+,29-15+,30-16+,31-19+,32-20+/t35-,36+,37-/m0/s1	C\C(\C=C\C=C(/C)\C=C\[C@H]1C(C)=C[C@H](O)CC1(C)C)=C/C=C/C=C(\C)/C=C/C=C(\C)/C=C/C1=C(C)C[C@@H](O)CC1(C)C	C40H56O2	C08601		5281243	46508835	28838	CHEMBL173929	LUT	4444655
DB00138	Cystine	56-89-3	approved; nutraceutical	LEVWYRKDKASIDU-IMJSIDKUSA-N	InChI=1S/C6H12N2O4S2/c7-3(5(9)10)1-13-14-2-4(8)6(11)12/h3-4H,1-2,7-8H2,(H,9,10)(H,11,12)/t3-,4-/m0/s1	N[C@@H](CSSC[C@H](N)C(O)=O)C(O)=O	C6H12N2O4S2	C00491	D03636	67678	46506670	16283	CHEMBL590540	IYY	60997
DB00139	Succinic acid	110-15-6	approved; nutraceutical	KDYFGRWQOYBRFD-UHFFFAOYSA-N	InChI=1S/C4H6O4/c5-3(6)1-2-4(7)8/h1-2H2,(H,5,6)(H,7,8)	OC(=O)CCC(O)=O	C4H6O4	C00042		1110	46505859	15741	CHEMBL576	SIN	1078	26121
DB00140	Riboflavin	83-88-5	approved; investigational; nutraceutical; vet_approved	AUNGANRZJHBGPY-SCRDCRAPSA-N	InChI=1S/C17H20N4O6/c1-7-3-9-10(4-8(7)2)21(5-11(23)14(25)12(24)6-22)15-13(18-9)16(26)20-17(27)19-15/h3-4,11-12,14,22-25H,5-6H2,1-2H3,(H,20,26,27)/t11-,12+,14-/m0/s1	CC1=C(C)C=C2N(C[C@H](O)[C@H](O)[C@H](O)CO)C3=NC(=O)NC(=O)C3=NC2=C1	C17H20N4O6	C00255	D00050	493570	46507342	17015	CHEMBL1534	RBF	431981	50362895
DB00141	N-Acetylglucosamine	7512-17-6	approved; investigational; nutraceutical	MBLBDJOUHNCFQT-LXGUWJNJSA-N	InChI=1S/C8H15NO6/c1-4(12)9-5(2-10)7(14)8(15)6(13)3-11/h2,5-8,11,13-15H,3H2,1H3,(H,9,12)/t5-,6+,7+,8+/m0/s1	[H]C(=O)[C@H](NC(C)=O)[C@@H](O)[C@H](O)[C@H](O)CO	C8H15NO6	C00140		1738118	46509139	17411	CHEMBL4303483	NAG	1376695	50223349
DB00142	Glutamic acid	56-86-0	approved; nutraceutical	WHUUTDBJXJRKMK-VKHMYHEASA-N	InChI=1S/C5H9NO4/c6-3(5(9)10)1-2-4(7)8/h3H,1-2,6H2,(H,7,8)(H,9,10)/t3-/m0/s1	N[C@@H](CCC(O)=O)C(O)=O	C5H9NO4	C00025	D00007	33032	46505816	16015	CHEMBL575060	GGL	30572	17657
DB00143	Glutathione	70-18-8	approved; investigational; nutraceutical	RWSXRVCMGQZWBV-WDSKDSINSA-N	InChI=1S/C10H17N3O6S/c11-5(10(18)19)1-2-7(14)13-6(4-20)9(17)12-3-8(15)16/h5-6,20H,1-4,11H2,(H,12,17)(H,13,14)(H,15,16)(H,18,19)/t5-,6-/m0/s1	N[C@@H](CCC(=O)N[C@@H](CS)C(=O)NCC(O)=O)C(O)=O	C10H17N3O6S	C02471	D00014	124886	46504598	16856	CHEMBL1543	GSH	111188	50422268
DB00144	Phosphatidyl serine	1446756-47-3	investigational; nutraceutical	TZCPCKNHXULUIY-RGULYWFUSA-N	InChI=1S/C42H82NO10P/c1-3-5-7-9-11-13-15-17-19-21-23-25-27-29-31-33-40(44)50-35-38(36-51-54(48,49)52-37-39(43)42(46)47)53-41(45)34-32-30-28-26-24-22-20-18-16-14-12-10-8-6-4-2/h38-39H,3-37,43H2,1-2H3,(H,46,47)(H,48,49)/t38-,39+/m1/s1	CCCCCCCCCCCCCCCCCC(=O)OC[C@H](COP(O)(=O)OC[C@H](N)C(O)=O)OC(=O)CCCCCCCCCCCCCCCCC	C42H82NO10P			6323481	46505650	84519	CHEMBL4297669	P5S	7826046
DB00145	Glycine	56-40-6	approved; nutraceutical; vet_approved	DHMQDGOQFOQNFH-UHFFFAOYSA-N	InChI=1S/C2H5NO2/c3-1-2(4)5/h1,3H2,(H,4,5)	NCC(O)=O	C2H5NO2	C00037	D00011	750	46508219	15428	CHEMBL773	GLY	730	18133
DB00146	Calcifediol	19356-17-3	approved; nutraceutical	JWUBBDSIWDLEOM-DTOXIADCSA-N	InChI=1S/C27H44O2/c1-19-10-13-23(28)18-22(19)12-11-21-9-7-17-27(5)24(14-15-25(21)27)20(2)8-6-16-26(3,4)29/h11-12,20,23-25,28-29H,1,6-10,13-18H2,2-5H3/b21-11+,22-12-/t20-,23+,24-,25+,27-/m1/s1	C[C@H](CCCC(C)(C)O)[C@@]1([H])CC[C@@]2([H])\C(CCC[C@]12C)=C\C=C1\C[C@@H](O)CCC1=C	C27H44O2	C01561		5283731	46505690	17933	CHEMBL1040	VDY	4446820	50521013
DB00147	Pyridoxal	66-72-8	experimental; nutraceutical	RADKZDMFGJYCBB-UHFFFAOYSA-N	InChI=1S/C8H9NO3/c1-5-8(12)7(4-11)6(3-10)2-9-5/h2,4,10,12H,3H2,1H3	CC1=NC=C(CO)C(C=O)=C1O	C8H9NO3	C00250		1050	46506282	17310	CHEMBL102970	PXL	1021	50366979
DB00148	Creatine	57-00-1	approved; investigational; nutraceutical	CVSVTCORWBXHQV-UHFFFAOYSA-N	InChI=1S/C4H9N3O2/c1-7(4(5)6)2-3(8)9/h2H2,1H3,(H3,5,6)(H,8,9)	CN(CC(O)=O)C(N)=N	C4H9N3O2	C00300		586	46504868	16919	CHEMBL283800	CRN	566	50357229
DB00149	Leucine	61-90-5	investigational; nutraceutical	ROHFNLRQFUQHCH-YFKPBYRVSA-N	InChI=1S/C6H13NO2/c1-4(2)3-5(7)6(8)9/h4-5H,3,7H2,1-2H3,(H,8,9)/t5-/m0/s1	CC(C)C[C@H](N)C(O)=O	C6H13NO2	C00123	D00030	6106	46507163	57427	CHEMBL291962	LEU	5880	50219348
DB00150	Tryptophan	73-22-3	approved; nutraceutical; withdrawn	QIVBCDIJIAJPQS-VIFPVBQESA-N	InChI=1S/C11H12N2O2/c12-9(11(14)15)5-7-6-13-10-4-2-1-3-8(7)10/h1-4,6,9,13H,5,12H2,(H,14,15)/t9-/m0/s1	N[C@@H](CC1=CNC2=C1C=CC=C2)C(O)=O	C11H12N2O2	C00078	D00020	6305	46508329	16828	CHEMBL54976	TRP	6066	21974
DB00151	Cysteine	52-90-4	approved; nutraceutical	XUJNEKJLAYXESH-REOHCLBHSA-N	InChI=1S/C3H7NO2S/c4-2(1-7)3(5)6/h2,7H,1,4H2,(H,5,6)/t2-/m0/s1	N[C@@H](CS)C(O)=O	C3H7NO2S	C00097	D00026	5862	46506553	17561	CHEMBL863	CYS	5653	50109609
DB00152	Thiamine	70-16-6	approved; investigational; nutraceutical; vet_approved	JZRWCGZRTZMZEH-UHFFFAOYSA-N	InChI=1S/C12H17N4OS/c1-8-11(3-4-17)18-7-16(8)6-10-5-14-9(2)15-12(10)13/h5,7,17H,3-4,6H2,1-2H3,(H2,13,14,15)/q+1	CC1=C(CCO)SC=[N+]1CC1=CN=C(C)N=C1N	C12H17N4OS	C00378	D08580	1130	46507321	18385	CHEMBL1547	VIB	1098	50373877
DB00153	Ergocalciferol	50-14-6	approved; nutraceutical	MECHNRXZTMCUDQ-RKHKHRCZSA-N	InChI=1S/C28H44O/c1-19(2)20(3)9-10-22(5)26-15-16-27-23(8-7-17-28(26,27)6)12-13-24-18-25(29)14-11-21(24)4/h9-10,12-13,19-20,22,25-27,29H,4,7-8,11,14-18H2,1-3,5-6H3/b10-9+,23-12+,24-13-/t20-,22+,25-,26+,27-,28+/m0/s1	CC(C)[C@@H](C)\C=C\[C@@H](C)[C@@]1([H])CC[C@@]2([H])\C(CCC[C@]12C)=C\C=C1\C[C@@H](O)CCC1=C	C28H44O	C05441	D00187	5280793	46505053	28934	CHEMBL1536	D2V	4444351	50247883
DB00154	Dihomo-gamma-linolenic acid	1783-84-2	investigational; nutraceutical	HOBAELRKJCKHQD-QNEBEIHSSA-N	InChI=1S/C20H34O2/c1-2-3-4-5-6-7-8-9-10-11-12-13-14-15-16-17-18-19-20(21)22/h6-7,9-10,12-13H,2-5,8,11,14-19H2,1H3,(H,21,22)/b7-6-,10-9-,13-12-	CCCCC\C=C/C\C=C/C\C=C/CCCCCCC(O)=O	C20H34O2	C03242		5280581	46508866	53486	CHEMBL465183	LAX	4444199	50269534
DB00155	Citrulline	372-75-8	investigational; nutraceutical	RHGKLRLOHDJJDR-BYPYZUCNSA-N	InChI=1S/C6H13N3O3/c7-4(5(10)11)2-1-3-9-6(8)12/h4H,1-3,7H2,(H,10,11)(H3,8,9,12)/t4-/m0/s1	N[C@@H](CCCNC(N)=O)C(O)=O	C6H13N3O3	C00327	D07706	9750	46506583	16349	CHEMBL444814	CIR	9367	92903
DB00156	Threonine	72-19-5	approved; nutraceutical	AYFVYJQAPQTCCC-GBXIJSLDSA-N	InChI=1S/C4H9NO3/c1-2(6)3(5)4(7)8/h2-3,6H,5H2,1H3,(H,7,8)/t2-,3+/m1/s1	C[C@@H](O)[C@H](N)C(O)=O	C4H9NO3	C00188	D00041	6288	46506798	16857	CHEMBL291747	THR	6051
DB00157	NADH	58-68-4	approved; nutraceutical	BOPGDPNILDQYTO-NNYOXOHSSA-N	InChI=1S/C21H29N7O14P2/c22-17-12-19(25-7-24-17)28(8-26-12)21-16(32)14(30)11(41-21)6-39-44(36,37)42-43(34,35)38-5-10-13(29)15(31)20(40-10)27-3-1-2-9(4-27)18(23)33/h1,3-4,7-8,10-11,13-16,20-21,29-32H,2,5-6H2,(H2,23,33)(H,34,35)(H,36,37)(H2,22,24,25)/t10-,11-,13-,14-,15-,16-,20-,21-/m1/s1	NC(=O)C1=CN(C=CC1)[C@@H]1O[C@H](CO[P@](O)(=O)O[P@](O)(=O)OC[C@H]2O[C@H]([C@H](O)[C@@H]2O)N2C=NC3=C(N)N=CN=C23)[C@@H](O)[C@H]1O	C21H29N7O14P2	C00004		439153	46504879	16908	CHEMBL1234616	NAI	388299
DB00158	Folic acid	59-30-3	approved; nutraceutical; vet_approved	OVBPIULPVIDEAO-LBPRGKRZSA-N	InChI=1S/C19H19N7O6/c20-19-25-15-14(17(30)26-19)23-11(8-22-15)7-21-10-3-1-9(2-4-10)16(29)24-12(18(31)32)5-6-13(27)28/h1-4,8,12,21H,5-7H2,(H,24,29)(H,27,28)(H,31,32)(H3,20,22,25,26,30)/t12-/m0/s1	NC1=NC(=O)C2=NC(CNC3=CC=C(C=C3)C(=O)N[C@@H](CCC(O)=O)C(O)=O)=CN=C2N1	C19H19N7O6	C00504	D00070	6037	46508092	27470	CHEMBL1622	FOL	5815	50237629
DB00159	Icosapent	10417-94-4	approved; nutraceutical	JAZBEHYOTPTENJ-JLNKQSITSA-N	InChI=1S/C20H30O2/c1-2-3-4-5-6-7-8-9-10-11-12-13-14-15-16-17-18-19-20(21)22/h3-4,6-7,9-10,12-13,15-16H,2,5,8,11,14,17-19H2,1H3,(H,21,22)/b4-3-,7-6-,10-9-,13-12-,16-15-	CC\C=C/C\C=C/C\C=C/C\C=C/C\C=C/CCCC(O)=O	C20H30O2	C06428	D08061	446284	46506267	28364	CHEMBL460026	EPA	393682	50242349
DB00160	Alanine	56-41-7	nutraceutical	QNAYBMKLOCPYGJ-REOHCLBHSA-N	InChI=1S/C3H7NO2/c1-2(4)3(5)6/h2H,4H2,1H3,(H,5,6)/t2-/m0/s1	C[C@H](N)C(O)=O	C3H7NO2	C00041	D00012	5950	46504866	16977	CHEMBL279597	ALA	5735	50000099
DB00161	Valine	72-18-4	approved; nutraceutical	KZSNJWFQEVHDMF-BYPYZUCNSA-N	InChI=1S/C5H11NO2/c1-3(2)4(6)5(7)8/h3-4H,6H2,1-2H3,(H,7,8)/t4-/m0/s1	CC(C)[C@H](N)C(O)=O	C5H11NO2	C00183	D00039	6287	46504886	57762	CHEMBL43068	VAL	6050	50463208
DB00162	Vitamin A	68-26-8	approved; nutraceutical; vet_approved	FPIPGXGPPPQFEQ-OVSJKPMPSA-N	InChI=1S/C20H30O/c1-16(8-6-9-17(2)13-15-21)11-12-19-18(3)10-7-14-20(19,4)5/h6,8-9,11-13,21H,7,10,14-15H2,1-5H3/b9-6+,12-11+,16-8+,17-13+	C\C(=C/CO)\C=C\C=C(/C)\C=C\C1=C(C)CCCC1(C)C	C20H30O	C17276	D00069	445354	46508191	17336	CHEMBL986	RTL	393012	50092056
DB00163	Vitamin E	59-02-9	approved; nutraceutical; vet_approved	GVJHHUAWPYXKBD-IEOSBIPESA-N	InChI=1S/C29H50O2/c1-20(2)12-9-13-21(3)14-10-15-22(4)16-11-18-29(8)19-17-26-25(7)27(30)23(5)24(6)28(26)31-29/h20-22,30H,9-19H2,1-8H3/t21-,22-,29-/m1/s1	CC(C)CCC[C@@H](C)CCC[C@@H](C)CCC[C@]1(C)CCC2=C(O1)C(C)=C(C)C(O)=C2C	C29H50O2	C02477		14985	46506524	18145	CHEMBL47	VIV	14265	50458513
DB00165	Pyridoxine	65-23-6	approved; investigational; nutraceutical; vet_approved	LXNHXLLTXMVWPM-UHFFFAOYSA-N	InChI=1S/C8H11NO3/c1-5-8(12)7(4-11)6(3-10)2-9-5/h2,10-12H,3-4H2,1H3	CC1=C(O)C(CO)=C(CO)C=N1	C8H11NO3	C00314		1054	46508560	16709	CHEMBL1364	UEG	1025	50103505
DB00166	Lipoic acid	1200-22-2	approved; investigational; nutraceutical	AGBQKNBQESQNJD-SSDOTTSWSA-N	InChI=1S/C8H14O2S2/c9-8(10)4-2-1-3-7-5-6-11-12-7/h7H,1-6H2,(H,9,10)/t7-/m1/s1	OC(=O)CCCC[C@@H]1CCSS1	C8H14O2S2	C16241	D00086	6112	46504826	30314	CHEMBL134342	LPA	5886	50106731
DB00167	Isoleucine	73-32-5	investigational; nutraceutical	AGPKZVBTJJNPAG-WHFBIAKZSA-N	InChI=1S/C6H13NO2/c1-3-4(2)5(7)6(8)9/h4-5H,3,7H2,1-2H3,(H,8,9)/t4-,5-/m0/s1	CC[C@H](C)[C@H](N)C(O)=O	C6H13NO2	C00407	D00065	6306	46506864	17191	CHEMBL1233584	ILE	6067	18140
DB00168	Aspartame	22839-47-0	investigational; nutraceutical	IAOZJIPTCAWIRG-QWRGUYRKSA-N	InChI=1S/C14H18N2O5/c1-21-14(20)11(7-9-5-3-2-4-6-9)16-13(19)10(15)8-12(17)18/h2-6,10-11H,7-8,15H2,1H3,(H,16,19)(H,17,18)/t10-,11-/m0/s1	COC(=O)[C@H](CC1=CC=CC=C1)NC(=O)[C@@H](N)CC(O)=O	C14H18N2O5	C11045	D02381	134601	46507278	2877	CHEMBL171679	PME	118630	50240005
DB00169	Cholecalciferol	67-97-0	approved; nutraceutical	QYSXJUFSXHHAJI-YRZJJWOYSA-N	InChI=1S/C27H44O/c1-19(2)8-6-9-21(4)25-15-16-26-22(10-7-17-27(25,26)5)12-13-23-18-24(28)14-11-20(23)3/h12-13,19,21,24-26,28H,3,6-11,14-18H2,1-2,4-5H3/b22-12+,23-13-/t21-,24+,25-,26+,27-/m1/s1	CC(C)CCC[C@@H](C)[C@@]1([H])CC[C@@]2([H])\C(CCC[C@]12C)=C\C=C1\C[C@@H](O)CCC1=C	C27H44O	C05443	D00188	5280795	46506365	28940	CHEMBL1042	VD3	4444353	50030475
DB00170	Menadione	58-27-5	approved; nutraceutical	MJVAVZPDRWSRRC-UHFFFAOYSA-N	InChI=1S/C11H8O2/c1-7-6-10(12)8-4-2-3-5-9(8)11(7)13/h2-6H,1H3	CC1=CC(=O)C2=CC=CC=C2C1=O	C11H8O2	C05377	D02335	4055	46505447	28869	CHEMBL590	VK3	3915	24778
DB00171	ATP	56-65-5	investigational; nutraceutical	ZKHQWZAMYRWXGA-KQYNXXCUSA-N	InChI=1S/C10H16N5O13P3/c11-8-5-9(13-2-12-8)15(3-14-5)10-7(17)6(16)4(26-10)1-25-30(21,22)28-31(23,24)27-29(18,19)20/h2-4,6-7,10,16-17H,1H2,(H,21,22)(H,23,24)(H2,11,12,13)(H2,18,19,20)/t4-,6-,7-,10-/m1/s1	NC1=NC=NC2=C1N=CN2[C@@H]1O[C@H](COP(O)(=O)OP(O)(=O)OP(O)(O)=O)[C@@H](O)[C@H]1O	C10H16N5O13P3	C00002	D08646	5957	46507614	15422	CHEMBL14249	ATP	5742	2
DB00172	Proline	147-85-3	nutraceutical	ONIBWKKTOPOVIA-BYPYZUCNSA-N	InChI=1S/C5H9NO2/c7-5(8)4-2-1-3-6-4/h4,6H,1-3H2,(H,7,8)/t4-/m0/s1	OC(=O)[C@@H]1CCCN1	C5H9NO2	C00148	D00035	145742	46506858	17203	CHEMBL54922	PRO	128566	50000100
DB00173	Adenine	73-24-5	approved; nutraceutical	GFFGJBXGBJISGV-UHFFFAOYSA-N	InChI=1S/C5H5N5/c6-4-3-5(9-1-7-3)10-2-8-4/h1-2H,(H3,6,7,8,9,10)	NC1=C2NC=NC2=NC=N1	C5H5N5	C00147	D00034	190	46507319	16708	CHEMBL226345	ADE	185	50228485
DB00174	Asparagine	70-47-3	approved; investigational; nutraceutical	DCXYFEDJOCDNAF-REOHCLBHSA-N	InChI=1S/C4H8N2O3/c5-2(4(8)9)1-3(6)7/h2H,1,5H2,(H2,6,7)(H,8,9)/t2-/m0/s1	N[C@@H](CC(N)=O)C(O)=O	C4H8N2O3	C00152		6267	46507804	58048	CHEMBL58832	41Q	6031	181137
DB00175	Pravastatin	81093-37-0	approved	TUZYXOIXSAXUGO-PZAWKZKUSA-N	InChI=1S/C23H36O7/c1-4-13(2)23(29)30-20-11-17(25)9-15-6-5-14(3)19(22(15)20)8-7-16(24)10-18(26)12-21(27)28/h5-6,9,13-14,16-20,22,24-26H,4,7-8,10-12H2,1-3H3,(H,27,28)/t13-,14-,16+,17+,18+,19-,20-,22-/m0/s1	[H][C@]12[C@H](C[C@H](O)C=C1C=C[C@H](C)[C@@H]2CC[C@@H](O)C[C@@H](O)CC(O)=O)OC(=O)[C@@H](C)CC	C23H36O7	C01844	D08410	54687	46504851	63618	CHEMBL1144		49398	20688
DB00176	Fluvoxamine	54739-18-3	approved; investigational	CJOFXWAVKWHTFT-XSFVSMFZSA-N	InChI=1S/C15H21F3N2O2/c1-21-10-3-2-4-14(20-22-11-9-19)12-5-7-13(8-6-12)15(16,17)18/h5-8H,2-4,9-11,19H2,1H3/b20-14+	COCCCC\C(=N/OCCN)C1=CC=C(C=C1)C(F)(F)F	C15H21F3N2O2	C07571		3404	46507588	5138	CHEMBL814	FVX	4481878	50028091
DB00177	Valsartan	137862-53-4	approved; investigational	ACWBQPMHZXGDFX-QFIPXVFZSA-N	InChI=1S/C24H29N5O3/c1-4-5-10-21(30)29(22(16(2)3)24(31)32)15-17-11-13-18(14-12-17)19-8-6-7-9-20(19)23-25-27-28-26-23/h6-9,11-14,16,22H,4-5,10,15H2,1-3H3,(H,31,32)(H,25,26,27,28)/t22-/m0/s1	CCCCC(=O)N(CC1=CC=C(C=C1)C1=CC=CC=C1C1=NNN=N1)[C@@H](C(C)C)C(O)=O	C24H29N5O3		D00400	60846	46509000	9927	CHEMBL1069	U35	54833	50049186
DB00178	Ramipril	87333-19-5	approved	HDACQVRGBOVJII-JBDAPHQKSA-N	InChI=1S/C23H32N2O5/c1-3-30-23(29)18(13-12-16-8-5-4-6-9-16)24-15(2)21(26)25-19-11-7-10-17(19)14-20(25)22(27)28/h4-6,8-9,15,17-20,24H,3,7,10-14H2,1-2H3,(H,27,28)/t15-,17-,18-,19-,20-/m0/s1	[H][C@@]12CCC[C@]1([H])N([C@@H](C2)C(O)=O)C(=O)[C@H](C)N[C@@H](CCC1=CC=CC=C1)C(=O)OCC	C23H32N2O5		D00421	5362129	46506390	8774	CHEMBL1168		4514937	50084681
DB00179	Masoprocol	27686-84-6	approved; investigational	HCZKYJDFEPMADG-TXEJJXNPSA-N	InChI=1S/C18H22O4/c1-11(7-13-3-5-15(19)17(21)9-13)12(2)8-14-4-6-16(20)18(22)10-14/h3-6,9-12,19-22H,7-8H2,1-2H3/t11-,12+	C[C@@H](CC1=CC(O)=C(O)C=C1)[C@H](C)CC1=CC(O)=C(O)C=C1	C18H22O4	C10719	D04862	71398	46508042	73468	CHEMBL313972		64490	22372
DB00180	Flunisolide	03/03/85	approved; investigational	XSFJVAJPIHIPKU-XWCQMRHXSA-N	InChI=1S/C24H31FO6/c1-21(2)30-19-9-14-13-8-16(25)15-7-12(27)5-6-22(15,3)20(13)17(28)10-23(14,4)24(19,31-21)18(29)11-26/h5-7,13-14,16-17,19-20,26,28H,8-11H2,1-4H3/t13-,14-,16-,17-,19+,20+,22-,23-,24+/m0/s1	[H][C@@]12C[C@@]3([H])[C@]4([H])C[C@H](F)C5=CC(=O)C=C[C@]5(C)[C@@]4([H])[C@@H](O)C[C@]3(C)[C@@]1(OC(C)(C)O2)C(=O)CO	C24H31FO6	C07005		82153	46507894	5106	CHEMBL1512		74144	50248007
DB00181	Baclofen	1134-47-0	approved	KPYSYYIEGFHWSV-UHFFFAOYSA-N	InChI=1S/C10H12ClNO2/c11-9-3-1-7(2-4-9)8(6-12)5-10(13)14/h1-4,8H,5-6,12H2,(H,13,14)	NCC(CC(O)=O)C1=CC=C(Cl)C=C1	C10H12ClNO2		D00241	2284	46508181	2972	CHEMBL701		2197	24182
DB00182	Amphetamine	300-62-9	approved; illicit; investigational	KWTSXDURSIMDCE-UHFFFAOYSA-N	InChI=1S/C9H13N/c1-8(10)7-9-5-3-2-4-6-9/h2-6,8H,7,10H2,1H3	CC(N)CC1=CC=CC=C1	C9H13N	C07514	D07445	3007	46506414	132233	CHEMBL405		13852819	50005246
DB00183	Pentagastrin	5534-95-2	approved	NEYNJQRKHLUJRU-DZUOILHNSA-N	InChI=1S/C37H49N7O9S/c1-37(2,3)53-36(52)39-16-14-30(45)41-28(19-23-21-40-25-13-9-8-12-24(23)25)34(50)42-26(15-17-54-4)33(49)44-29(20-31(46)47)35(51)43-27(32(38)48)18-22-10-6-5-7-11-22/h5-13,21,26-29,40H,14-20H2,1-4H3,(H2,38,48)(H,39,52)(H,41,45)(H,42,50)(H,43,51)(H,44,49)(H,46,47)/t26-,27-,28-,29-/m0/s1	CSCC[C@H](NC(=O)[C@H](CC1=CNC2=C1C=CC=C2)NC(=O)CCNC(=O)OC(C)(C)C)C(=O)N[C@@H](CC(O)=O)C(=O)N[C@@H](CC1=CC=CC=C1)C(N)=O	C37H49N7O9S		D01631	9853654	46507747	31974	CHEMBL1328		8029364	50024321
DB00184	Nicotine	54-11-5	approved	SNICXCGAKADSCV-JTQLQIEISA-N	InChI=1S/C10H14N2/c1-12-7-3-5-10(12)9-4-2-6-11-8-9/h2,4,6,8,10H,3,5,7H2,1H3/t10-/m0/s1	CN1CCC[C@H]1C1=CN=CC=C1	C10H14N2	C00745	D03365	89594	46506924	17688	CHEMBL3	NCT	80863	82070
DB00185	Cevimeline	107233-08-9	approved	WUTYZMFRCNBCHQ-LHIURRSHSA-N	InChI=1S/C10H17NOS/c1-8-12-10(7-13-8)6-11-4-2-9(10)3-5-11/h8-9H,2-7H2,1H3/t8?,10-/m1/s1	CC1O[C@@]2(CS1)CN1CCC2CC1	C10H17NOS		D00661	25137844	46507202	3568			21864737
DB00186	Lorazepam	846-49-1	approved	DIWRORZWFLOCLC-UHFFFAOYSA-N	InChI=1S/C15H10Cl2N2O2/c16-8-5-6-12-10(7-8)13(19-15(21)14(20)18-12)9-3-1-2-4-11(9)17/h1-7,15,21H,(H,18,20)	OC1N=C(C2=CC=CC=C2Cl)C2=C(NC1=O)C=CC(Cl)=C2	C15H10Cl2N2O2		D00365	3958	46508468	6539	CHEMBL580		3821	50292627
DB00187	Esmolol	81147-92-4	approved; withdrawn	AQNDDEOPVVGCPG-UHFFFAOYSA-N	InChI=1S/C16H25NO4/c1-12(2)17-10-14(18)11-21-15-7-4-13(5-8-15)6-9-16(19)20-3/h4-5,7-8,12,14,17-18H,6,9-11H2,1-3H3	COC(=O)CCC1=CC=C(OCC(O)CNC(C)C)C=C1	C16H25NO4	C06980	D07916	59768	46506146	88206	CHEMBL768		53916	50404796
DB00188	Bortezomib	179324-69-7	approved; investigational	GXJABQQUPOEUTA-RDJZCZTQSA-N	InChI=1S/C19H25BN4O4/c1-13(2)10-17(20(27)28)24-18(25)15(11-14-6-4-3-5-7-14)23-19(26)16-12-21-8-9-22-16/h3-9,12-13,15,17,27-28H,10-11H2,1-2H3,(H,23,26)(H,24,25)/t15-,17-/m0/s1	CC(C)C[C@H](NC(=O)[C@H](CC1=CC=CC=C1)NC(=O)C1=CN=CC=N1)B(O)O	C19H25BN4O4		D03150	387447	46508736	52717	CHEMBL325041	BO2	343402	50069989
DB00189	Ethchlorvynol	113-18-8	approved; illicit; withdrawn	ZEHYJZXQEQOSON-AATRIKPKSA-N	InChI=1S/C7H9ClO/c1-3-7(9,4-2)5-6-8/h1,5-6,9H,4H2,2H3/b6-5+	CCC(O)(\C=C\Cl)C#C	C7H9ClO	C07833	D00704	5281077	46505006	4882	CHEMBL591		4444534
DB00190	Carbidopa	28860-95-9	approved	TZFNLOMSOLWIDK-JTQLQIEISA-N	InChI=1S/C10H14N2O4/c1-10(12-11,9(15)16)5-6-2-3-7(13)8(14)4-6/h2-4,12-14H,5,11H2,1H3,(H,15,16)/t10-/m0/s1	C[C@@](CC1=CC(O)=C(O)C=C1)(NN)C(O)=O	C10H14N2O4		D00558	34359	46508775	39585	CHEMBL1201236	142	31640	50418773
DB00191	Phentermine	122-09-8	approved; illicit	DHHVAGZRUROJKS-UHFFFAOYSA-N	InChI=1S/C10H15N/c1-10(2,11)8-9-6-4-3-5-7-9/h3-7H,8,11H2,1-2H3	CC(C)(N)CC1=CC=CC=C1	C10H15N	C07438	D05458	4771	46508515	8080	CHEMBL1574		4607	50246598
DB00192	Indecainide	74517-78-5	approved	UCEWGESNIULAGX-UHFFFAOYSA-N	InChI=1S/C20H24N2O/c1-14(2)22-13-7-12-20(19(21)23)17-10-5-3-8-15(17)16-9-4-6-11-18(16)20/h3-6,8-11,14,22H,7,12-13H2,1-2H3,(H2,21,23)	CC(C)NCCCC1(C(N)=O)C2=CC=CC=C2C2=CC=CC=C12	C20H24N2O			52195	46506714	135314	CHEMBL1201242		47194
DB00193	Tramadol	27203-92-5	approved; investigational	TVYLLZQTGLZFBW-UHFFFAOYSA-N	InChI=1S/C16H25NO2/c1-17(2)12-14-7-4-5-10-16(14,18)13-8-6-9-15(11-13)19-3/h6,8-9,11,14,18H,4-5,7,10,12H2,1-3H3	COC1=CC=CC(=C1)C1(O)CCCCC1CN(C)C	C16H25NO2	C07153	D08623	33741	46506256	75722	CHEMBL1237044		5322	50176259
DB00194	Vidarabine	24356-66-9	approved; investigational	OIRDTQYFTABQOQ-UHTZMRCNSA-N	InChI=1S/C10H13N5O4/c11-8-5-9(13-2-12-8)15(3-14-5)10-7(18)6(17)4(1-16)19-10/h2-4,6-7,10,16-18H,1H2,(H2,11,12,13)/t4-,6-,7+,10-/m1/s1	NC1=NC=NC2=C1N=CN2[C@@H]1O[C@H](CO)[C@@H](O)[C@@H]1O	C10H13N5O4	C07195	D00406	21704	46506630	45327	CHEMBL1090	RAB	20400	50144936
DB00195	Betaxolol	63659-18-7	approved; investigational	NWIUTZDMDHAVTP-UHFFFAOYSA-N	InChI=1S/C18H29NO3/c1-14(2)19-11-17(20)13-22-18-7-5-15(6-8-18)9-10-21-12-16-3-4-16/h5-8,14,16-17,19-20H,3-4,9-13H2,1-2H3	CC(C)NCC(O)COC1=CC=C(CCOCC2CC2)C=C1	C18H29NO3	C06849		2369	46506041	3082	CHEMBL423		2279	50405521
DB00196	Fluconazole	86386-73-4	approved; investigational	RFHAOTPXVQNOHP-UHFFFAOYSA-N	InChI=1S/C13H12F2N6O/c14-10-1-2-11(12(15)3-10)13(22,4-20-8-16-6-18-20)5-21-9-17-7-19-21/h1-3,6-9,22H,4-5H2	OC(CN1C=NC=N1)(CN1C=NC=N1)C1=C(F)C=C(F)C=C1	C13H12F2N6O		D00322	3365	46505735	46081	CHEMBL106	TPF	3248	25817
DB00197	Troglitazone	97322-87-7	approved; investigational; withdrawn	GXPHKUHSUJUWKP-UHFFFAOYSA-N	InChI=1S/C24H27NO5S/c1-13-14(2)21-18(15(3)20(13)26)9-10-24(4,30-21)12-29-17-7-5-16(6-8-17)11-19-22(27)25-23(28)31-19/h5-8,19,26H,9-12H2,1-4H3,(H,25,27,28)	CC1=C(C)C2=C(CCC(C)(COC3=CC=C(CC4SC(=O)NC4=O)C=C3)O2)C(C)=C1O	C24H27NO5S		D00395	5591	46504655	9753	CHEMBL408		5389	50088494
DB00198	Oseltamivir	196618-13-0	approved	VSZGPKBBMSAYNT-RRFJBIMHSA-N	InChI=1S/C16H28N2O4/c1-5-12(6-2)22-14-9-11(16(20)21-7-3)8-13(17)15(14)18-10(4)19/h9,12-15H,5-8,17H2,1-4H3,(H,18,19)/t13-,14+,15+/m0/s1	CCOC(=O)C1=C[C@@H](OC(CC)CC)[C@H](NC(C)=O)[C@@H](N)C1	C16H28N2O4	C08092	D00900	65028	46507602	7798	CHEMBL1229		58540	5025
DB00199	Erythromycin	114-07-8	approved; investigational; vet_approved	ULGZDMOVFRHVEP-RWJQBGPGSA-N	InChI=1S/C37H67NO13/c1-14-25-37(10,45)30(41)20(4)27(39)18(2)16-35(8,44)32(51-34-28(40)24(38(11)12)15-19(3)47-34)21(5)29(22(6)33(43)49-25)50-26-17-36(9,46-13)31(42)23(7)48-26/h18-26,28-32,34,40-42,44-45H,14-17H2,1-13H3/t18-,19-,20+,21+,22-,23+,24+,25-,26+,28-,29+,30-,31+,32-,34+,35-,36-,37-/m1/s1	CC[C@H]1OC(=O)[C@H](C)[C@@H](O[C@H]2C[C@@](C)(OC)[C@@H](O)[C@H](C)O2)[C@H](C)[C@@H](O[C@@H]2O[C@H](C)C[C@@H]([C@H]2O)N(C)C)[C@](C)(O)C[C@@H](C)C(=O)[C@H](C)[C@@H](O)[C@]1(C)O	C37H67NO13	C01912	D00140	12560	46508487	42355	CHEMBL532	ERY	12041	50344942
DB00200	Hydroxocobalamin	13422-51-0	approved	YOZNUFWCRFCGIH-WZHZPDAFSA-K	InChI=1S/C62H90N13O14P.Co.H2O/c1-29-20-39-40(21-30(29)2)75(28-70-39)57-52(84)53(41(27-76)87-57)89-90(85,86)88-31(3)26-69-49(83)18-19-59(8)37(22-46(66)80)56-62(11)61(10,25-48(68)82)36(14-17-45(65)79)51(74-62)33(5)55-60(9,24-47(67)81)34(12-15-43(63)77)38(71-55)23-42-58(6,7)35(13-16-44(64)78)50(72-42)32(4)54(59)73-56;;/h20-21,23,28,31,34-37,41,52-53,56-57,76,84H,12-19,22,24-27H2,1-11H3,(H15,63,64,65…	[N+]1=2[Co-3]345([N+]6=C7[C@H]([C@@](CC(=O)N)(C)[C@@]6([C@@]6(N3C(=C(C)C3=[N+]4C(C(C)(C)[C@@H]3CCC(=O)N)=CC3=[N+]5C(=C7C)[C@@](CC(=O)N)([C@@H]3CCC(=O)N)C)[C@@](C)([C@H]6CC(=O)N)CCC(NC[C@@H](C)OP(=O)(O[C@@H]3[C@H](O[C@H](N(C4=CC(=C(C=C14)C)C)C=2)[C@@H]3O)CO)[O-])=O)[H])C)CCC(=O)N)O[H]	C62H89CoN13O15P	C08230	D01027	70678542	46505751	27786	CHEMBL2103737		21403074
DB00201	Caffeine	58-08-2	approved	RYYVLZVUVIJVGH-UHFFFAOYSA-N	InChI=1S/C8H10N4O2/c1-10-4-9-6-5(10)7(13)12(3)8(14)11(6)2/h4H,1-3H3	CN1C=NC2=C1C(=O)N(C)C(=O)N2C	C8H10N4O2	C07481	D00528	2519	46506408	27732	CHEMBL113	CFF	2424	10849
DB00202	Succinylcholine	306-40-1	approved	AXOIZCJOOAYSMI-UHFFFAOYSA-N	InChI=1S/C14H30N2O4/c1-15(2,3)9-11-19-13(17)7-8-14(18)20-12-10-16(4,5)6/h7-12H2,1-6H3/q+2	C[N+](C)(C)CCOC(=O)CCC(=O)OCC[N+](C)(C)C	C14H30N2O4	C07546		5314	46506023	45652	CHEMBL703	SCK	5123	50061568
DB00203	Sildenafil	139755-83-2	approved; investigational	BNRNXUUZRGQAQC-UHFFFAOYSA-N	InChI=1S/C22H30N6O4S/c1-5-7-17-19-20(27(4)25-17)22(29)24-21(23-19)16-14-15(8-9-18(16)32-6-2)33(30,31)28-12-10-26(3)11-13-28/h8-9,14H,5-7,10-13H2,1-4H3,(H,23,24,29)	CCCC1=NN(C)C2=C1N=C(NC2=O)C1=CC(=CC=C1OCC)S(=O)(=O)N1CCN(C)CC1	C22H30N6O4S	C07259	D08514	5212	46508371	9139	CHEMBL192	VIA	5023	50238854
DB00204	Dofetilide	115256-11-6	approved; investigational	IXTMWRCNAAVVAI-UHFFFAOYSA-N	InChI=1S/C19H27N3O5S2/c1-22(13-12-16-4-6-17(7-5-16)20-28(2,23)24)14-15-27-19-10-8-18(9-11-19)21-29(3,25)26/h4-11,20-21H,12-15H2,1-3H3	CN(CCOC1=CC=C(NS(C)(=O)=O)C=C1)CCC1=CC=C(NS(C)(=O)=O)C=C1	C19H27N3O5S2	C07751	D00647	71329	46509127	4681	CHEMBL473		64435	50031720
DB00205	Pyrimethamine	58-14-0	approved; investigational; vet_approved	WKSAUQYGYAYLPV-UHFFFAOYSA-N	InChI=1S/C12H13ClN4/c1-2-9-10(11(14)17-12(15)16-9)7-3-5-8(13)6-4-7/h3-6H,2H2,1H3,(H4,14,15,16,17)	CCC1=C(C(N)=NC(N)=N1)C1=CC=C(Cl)C=C1	C12H13ClN4	C07391	D00488	4993	46505987	8673	CHEMBL36	CP6	4819	18512
DB00206	Reserpine	50-55-5	approved; investigational; withdrawn	QEVHRUUCFGRFIF-MDEJGZGSSA-N	InChI=1S/C33H40N2O9/c1-38-19-7-8-20-21-9-10-35-16-18-13-27(44-32(36)17-11-25(39-2)30(41-4)26(12-17)40-3)31(42-5)28(33(37)43-6)22(18)15-24(35)29(21)34-23(20)14-19/h7-8,11-12,14,18,22,24,27-28,31,34H,9-10,13,15-16H2,1-6H3/t18-,22+,24-,27-,28+,31+/m1/s1	[H][C@]12C[C@@H](OC(=O)C3=CC(OC)=C(OC)C(OC)=C3)[C@H](OC)[C@@H](C(=O)OC)[C@@]1([H])C[C@@]1([H])N(CCC3=C1NC1=C3C=CC(OC)=C1)C2	C33H40N2O9	C06539	D00197	5770	46505863	28487	CHEMBL772	YHR	5566	50017712
DB00207	Azithromycin	83905-01-5	approved	MQTOSJVFKKJCRP-BICOPXKESA-N	InChI=1S/C38H72N2O12/c1-15-27-38(10,46)31(42)24(6)40(13)19-20(2)17-36(8,45)33(52-35-29(41)26(39(11)12)16-21(3)48-35)22(4)30(23(5)34(44)50-27)51-28-18-37(9,47-14)32(43)25(7)49-28/h20-33,35,41-43,45-46H,15-19H2,1-14H3/t20-,21-,22+,23-,24-,25+,26+,27-,28+,29-,30+,31-,32+,33-,35+,36-,37-,38-/m1/s1	CC[C@H]1OC(=O)[C@H](C)[C@@H](O[C@H]2C[C@@](C)(OC)[C@@H](O)[C@H](C)O2)[C@H](C)[C@@H](O[C@@H]2O[C@H](C)C[C@@H]([C@H]2O)N(C)C)[C@](C)(O)C[C@@H](C)CN(C)[C@H](C)[C@@H](O)[C@]1(C)O	C38H72N2O12	C06838		447043	46507743	2955	CHEMBL529	ZIT	10482163	50373918
DB00208	Ticlopidine	55142-85-3	approved	PHWBOXQYWZNQIN-UHFFFAOYSA-N	InChI=1S/C14H14ClNS/c15-13-4-2-1-3-11(13)9-16-7-5-14-12(10-16)6-8-17-14/h1-4,6,8H,5,7,9-10H2	ClC1=CC=CC=C1CN1CCC2=C(C1)C=CS2	C14H14ClNS	C07140	D08594	5472	46504438	9588	CHEMBL833	TIC	5273	85509
DB00209	Trospium	47608-32-2	approved	OYYDSUSKLWTMMQ-JKHIJQBDSA-N	InChI=1S/C25H30NO3/c27-24(25(28,19-9-3-1-4-10-19)20-11-5-2-6-12-20)29-23-17-21-13-14-22(18-23)26(21)15-7-8-16-26/h1-6,9-12,21-23,28H,7-8,13-18H2/q+1/t21-,22+,23+	[H][C@]12CC[C@]([H])(C[C@@H](C1)OC(=O)C(O)(C1=CC=CC=C1)C1=CC=CC=C1)[N+]21CCCC1	C25H30NO3		D01103	5284632	46506398	145791	CHEMBL1888176		10482307
DB00210	Adapalene	106685-40-9	approved	LZCDAPDGXCYOEH-UHFFFAOYSA-N	InChI=1S/C28H28O3/c1-31-26-7-6-23(21-2-3-22-12-24(27(29)30)5-4-20(22)11-21)13-25(26)28-14-17-8-18(15-28)10-19(9-17)16-28/h2-7,11-13,17-19H,8-10,14-16H2,1H3,(H,29,30)	COC1=C(C=C(C=C1)C1=CC2=C(C=C1)C=C(C=C2)C(O)=O)C12CC3CC(CC(C3)C1)C2	C28H28O3		D01112	60164	46505019	31174	CHEMBL1265		54244	50048280
DB00211	Midodrine	42794-76-3	approved	PTKSEFOSCHHMPD-UHFFFAOYSA-N	InChI=1S/C12H18N2O4/c1-17-8-3-4-11(18-2)9(5-8)10(15)7-14-12(16)6-13/h3-5,10,15H,6-7,13H2,1-2H3,(H,14,16)	COC1=CC(C(O)CNC(=O)CN)=C(OC)C=C1	C12H18N2O4	C07890	D08220	4195	46507373	6933	CHEMBL1201212		4050
DB00212	Remikiren	126222-34-2	experimental	UXIGZRQVLGFTOU-VQXQMPIVSA-N	InChI=1S/C33H50N4O6S/c1-33(2,3)44(42,43)20-25(16-22-10-6-4-7-11-22)31(40)37-28(18-26-19-34-21-35-26)32(41)36-27(17-23-12-8-5-9-13-23)30(39)29(38)24-14-15-24/h4,6-7,10-11,19,21,23-25,27-30,38-39H,5,8-9,12-18,20H2,1-3H3,(H,34,35)(H,36,41)(H,37,40)/t25-,27+,28+,29+,30-/m1/s1	CC(C)(C)S(=O)(=O)C[C@@H](CC1=CC=CC=C1)C(=O)N[C@@H](CC1=CN=CN1)C(=O)N[C@@H](CC1CCCCC1)[C@@H](O)[C@@H](O)C1CC1	C33H50N4O6S	C07465		6324659	46507286	8803	CHEMBL31601	REM	4884377	50077669
DB00213	Pantoprazole	102625-70-7	approved	IQPSEEYGBUAQFF-UHFFFAOYSA-N	InChI=1S/C16H15F2N3O4S/c1-23-13-5-6-19-12(14(13)24-2)8-26(22)16-20-10-4-3-9(25-15(17)18)7-11(10)21-16/h3-7,15H,8H2,1-2H3,(H,20,21)	COC1=C(OC)C(CS(=O)C2=NC3=C(N2)C=C(OC(F)F)C=C3)=NC=C1	C16H15F2N3O4S	C11806	D05353	4679	46504622	7915	CHEMBL1502		4517	50241342
DB00214	Torasemide	56211-40-6	approved	NGBFQHCMQULJNZ-UHFFFAOYSA-N	InChI=1S/C16H20N4O3S/c1-11(2)18-16(21)20-24(22,23)15-10-17-8-7-14(15)19-13-6-4-5-12(3)9-13/h4-11H,1-3H3,(H,17,19)(H2,18,20,21)	CC(C)NC(=O)NS(=O)(=O)C1=C(NC2=CC=CC(C)=C2)C=CN=C1	C16H20N4O3S		D00382	41781	46504760	9637	CHEMBL1148		38123	64107
DB00215	Citalopram	59729-33-8	approved	WSEQXVZVJXJVFP-UHFFFAOYSA-N	InChI=1S/C20H21FN2O/c1-23(2)11-3-10-20(17-5-7-18(21)8-6-17)19-9-4-15(13-22)12-16(19)14-24-20/h4-9,12H,3,10-11,14H2,1-2H3	CN(C)CCCC1(OCC2=C1C=CC(=C2)C#N)C1=CC=C(F)C=C1	C20H21FN2O	C07572	D07704	2771	46508746	77397	CHEMBL549		2669	25870
DB00216	Eletriptan	143322-58-1	approved; investigational	PWVXXGRKLHYWKM-LJQANCHMSA-N	InChI=1S/C22H26N2O2S/c1-24-12-5-6-19(24)15-18-16-23-22-10-9-17(14-21(18)22)11-13-27(25,26)20-7-3-2-4-8-20/h2-4,7-10,14,16,19,23H,5-6,11-13,15H2,1H3/t19-/m1/s1	CN1CCC[C@@H]1CC1=CNC2=C1C=C(CCS(=O)(=O)C1=CC=CC=C1)C=C2	C22H26N2O2S		D07887	77993	46506380	50922	CHEMBL1510		70379	50103594
DB00217	Bethanidine	55-73-2	approved	NIVZHWNOUVJHKV-UHFFFAOYSA-N	InChI=1S/C10H15N3/c1-11-10(12-2)13-8-9-6-4-3-5-7-9/h3-7H,8H2,1-2H3,(H2,11,12,13)	CN\C(NCC1=CC=CC=C1)=N/C	C10H15N3		D01603	2368	46507605	37937	CHEMBL1201260		2278
DB00218	Moxifloxacin	151096-09-2	approved; investigational	FABPRXSRWADJSP-MEDUHNTESA-N	InChI=1S/C21H24FN3O4/c1-29-20-17-13(19(26)14(21(27)28)9-25(17)12-4-5-12)7-15(22)18(20)24-8-11-3-2-6-23-16(11)10-24/h7,9,11-12,16,23H,2-6,8,10H2,1H3,(H,27,28)/t11-,16+/m0/s1	[H][C@]12CN(C[C@@]1([H])NCCC2)C1=C(F)C=C2C(=O)C(=CN(C3CC3)C2=C1OC)C(O)=O	C21H24FN3O4	C07663	D08237	152946	46508509	63611	CHEMBL32	MFX	134802	50366824
DB00219	Oxyphenonium	14214-84-7	approved	GFRUPHOKLBPHTQ-UHFFFAOYSA-N	InChI=1S/C21H34NO3/c1-4-22(3,5-2)16-17-25-20(23)21(24,18-12-8-6-9-13-18)19-14-10-7-11-15-19/h6,8-9,12-13,19,24H,4-5,7,10-11,14-17H2,1-3H3/q+1	CC[N+](C)(CC)CCOC(=O)C(O)(C1CCCCC1)C1=CC=CC=C1	C21H34NO3			5749	46508840	94329	CHEMBL1201286		5547
DB00220	Nelfinavir	159989-64-7	approved	QAGYKUNXZHXKMR-HKWSIXNMSA-N	InChI=1S/C32H45N3O4S/c1-21-25(15-10-16-28(21)36)30(38)33-26(20-40-24-13-6-5-7-14-24)29(37)19-35-18-23-12-9-8-11-22(23)17-27(35)31(39)34-32(2,3)4/h5-7,10,13-16,22-23,26-27,29,36-37H,8-9,11-12,17-20H2,1-4H3,(H,33,38)(H,34,39)/t22-,23+,26-,27-,29+/m0/s1	[H][C@@]12CCCC[C@]1([H])CN(C[C@@H](O)[C@H](CSC1=CC=CC=C1)NC(=O)C1=C(C)C(O)=CC=C1)[C@@H](C2)C(=O)NC(C)(C)C	C32H45N3O4S	C07257	D08259	64143	46507719	7496	CHEMBL584	1UN	57718	518
DB00221	Isoetharine	79490-84-9	approved	HUYWAWARQUIQLE-UHFFFAOYSA-N	InChI=1S/C13H21NO3/c1-4-10(14-8(2)3)13(17)9-5-6-11(15)12(16)7-9/h5-8,10,13-17H,4H2,1-3H3	CCC(NC(C)C)C(O)C1=CC(O)=C(O)C=C1	C13H21NO3	C07053	D04625	3762	46505384	6005	CHEMBL1201213		3630	52083
DB00222	Glimepiride	93479-97-1	approved	WIGIZIANZCJQQY-RUCARUNLSA-N	InChI=1S/C24H34N4O5S/c1-4-21-17(3)15-28(22(21)29)24(31)25-14-13-18-7-11-20(12-8-18)34(32,33)27-23(30)26-19-9-5-16(2)6-10-19/h7-8,11-12,16,19H,4-6,9-10,13-15H2,1-3H3,(H,25,31)(H2,26,27,30)/t16-,19-	CCC1=C(C)CN(C(=O)NCCC2=CC=C(C=C2)S(=O)(=O)NC(=O)N[C@H]2CC[C@H](C)CC2)C1=O	C24H34N4O5S	C07669	D00593	3476	46508842	5383	CHEMBL1481		16740595	50237590
DB00223	Diflorasone	2557-49-5	approved	WXURHACBFYSXBI-XHIJKXOTSA-N	InChI=1S/C22H28F2O5/c1-11-6-13-14-8-16(23)15-7-12(26)4-5-19(15,2)21(14,24)17(27)9-20(13,3)22(11,29)18(28)10-25/h4-5,7,11,13-14,16-17,25,27,29H,6,8-10H2,1-3H3/t11-,13-,14-,16-,17-,19-,20-,21-,22-/m0/s1	[H][C@@]12C[C@H](C)[C@](O)(C(=O)CO)[C@@]1(C)C[C@H](O)[C@@]1(F)[C@@]2([H])C[C@H](F)C2=CC(=O)C=C[C@]12C	C22H28F2O5		D07827	71415	46504519	59750	CHEMBL1201380		64505
DB00224	Indinavir	150378-17-9	approved	CBVCZFGXHXORBI-PXQQMZJSSA-N	InChI=1S/C36H47N5O4/c1-36(2,3)39-35(45)31-24-40(22-26-12-9-15-37-21-26)16-17-41(31)23-29(42)19-28(18-25-10-5-4-6-11-25)34(44)38-33-30-14-8-7-13-27(30)20-32(33)43/h4-15,21,28-29,31-33,42-43H,16-20,22-24H2,1-3H3,(H,38,44)(H,39,45)/t28-,29+,31+,32-,33+/m1/s1	CC(C)(C)NC(=O)[C@@H]1CN(CC2=CN=CC=C2)CCN1C[C@@H](O)C[C@@H](CC1=CC=CC=C1)C(=O)N[C@@H]1[C@H](O)CC2=CC=CC=C12	C36H47N5O4	C07051		5362440	46506442	44032	CHEMBL115	MK1	4515036	517
DB00225	Gadodiamide	131410-48-5	approved; investigational	HZHFFEYYPYZMNU-UHFFFAOYSA-K	InChI=1S/C16H29N5O8.Gd/c1-17-12(22)7-20(10-15(26)27)5-3-19(9-14(24)25)4-6-21(11-16(28)29)8-13(23)18-2;/h3-11H2,1-2H3,(H,17,22)(H,18,23)(H,24,25)(H,26,27)(H,28,29);/q;+3/p-3	[Gd+3].CNC(=O)CN(CCN(CCN(CC([O-])=O)CC(=O)NC)CC([O-])=O)CC([O-])=O	C16H26GdN5O8			24847884	46504789	37333			135661
DB00226	Guanadrel	40580-59-4	approved	HPBNRIOWIXYZFK-UHFFFAOYSA-N	InChI=1S/C10H19N3O2/c11-9(12)13-6-8-7-14-10(15-8)4-2-1-3-5-10/h8H,1-7H2,(H4,11,12,13)	NC(N)=NCC1COC2(CCCCC2)O1	C10H19N3O2	C07035	D08029	38521	46506457	5555	CHEMBL1037		35305
DB00227	Lovastatin	75330-75-5	approved; investigational	PCZOHLXUXFIOCF-BXMDZJJMSA-N	InChI=1S/C24H36O5/c1-5-15(3)24(27)29-21-11-14(2)10-17-7-6-16(4)20(23(17)21)9-8-19-12-18(25)13-22(26)28-19/h6-7,10,14-16,18-21,23,25H,5,8-9,11-13H2,1-4H3/t14-,15-,16-,18+,19+,20-,21-,23-/m0/s1	[H][C@]12[C@H](C[C@@H](C)C=C1C=C[C@H](C)[C@@H]2CC[C@@H]1C[C@@H](O)CC(=O)O1)OC(=O)[C@@H](C)CC	C24H36O5	C07074	D00359	53232	46508223	40303	CHEMBL503	803	48085	34168
DB00228	Enflurane	13838-16-9	approved; investigational; vet_approved	JPGQOUSTVILISH-UHFFFAOYSA-N	InChI=1S/C3H2ClF5O/c4-1(5)3(8,9)10-2(6)7/h1-2H	FC(F)OC(F)(F)C(F)Cl	C3H2ClF5O	C07516	D00543	3226	46505314	4792	CHEMBL1257		3113
DB00229	Cefotiam	61622-34-2	approved; investigational	QYQDKDWGWDOFFU-IUODEOHRSA-N	InChI=1S/C18H23N9O4S3/c1-25(2)3-4-26-18(22-23-24-26)34-7-9-6-32-15-12(14(29)27(15)13(9)16(30)31)21-11(28)5-10-8-33-17(19)20-10/h8,12,15H,3-7H2,1-2H3,(H2,19,20)(H,21,28)(H,30,31)/t12-,15-/m1/s1	[H][C@]12SCC(CSC3=NN=NN3CCN(C)C)=C(N1C(=O)[C@H]2NC(=O)CC1=CSC(N)=N1)C(O)=O	C18H23N9O4S3		D07648	43708	46506679	355510	CHEMBL1296		39831	50485561
DB00230	Pregabalin	148553-50-8	approved; investigational	AYXYPKUFHZROOJ-ZETCQYMHSA-N	InChI=1S/C8H17NO2/c1-6(2)3-7(5-9)4-8(10)11/h6-7H,3-5,9H2,1-2H3,(H,10,11)/t7-/m0/s1	CC(C)C[C@H](CN)CC(O)=O	C8H17NO2		D02716	5486971	46504934	64356	CHEMBL1059		4589156	50164279
DB00231	Temazepam	846-50-4	approved; investigational	SEQDDYPDSLOBDC-UHFFFAOYSA-N	InChI=1S/C16H13ClN2O2/c1-19-13-8-7-11(17)9-12(13)14(18-15(20)16(19)21)10-5-3-2-4-6-10/h2-9,15,20H,1H3	CN1C2=C(C=C(Cl)C=C2)C(=NC(O)C1=O)C1=CC=CC=C1	C16H13ClN2O2	C07125	D00370	5391	46506604	9435	CHEMBL967		5198	50408032
DB00232	Methyclothiazide	135-07-9	withdrawn	CESYKOGBSMNBPD-UHFFFAOYSA-N	InChI=1S/C9H11Cl2N3O4S2/c1-14-9(4-10)13-6-2-5(11)7(19(12,15)16)3-8(6)20(14,17)18/h2-3,9,13H,4H2,1H3,(H2,12,15,16)	CN1C(CCl)NC2=CC(Cl)=C(C=C2S1(=O)=O)S(N)(=O)=O	C9H11Cl2N3O4S2	C07765	D00656	4121	46509197	6847	CHEMBL1577		3978
DB00233	Aminosalicylic acid	65-49-6	approved	WUBBRNOQWQTFEX-UHFFFAOYSA-N	InChI=1S/C7H7NO3/c8-4-1-2-5(7(10)11)6(9)3-4/h1-3,9H,8H2,(H,10,11)	NC1=CC(O)=C(C=C1)C(O)=O	C7H7NO3	C02518	D00162	4649	46505572	27565	CHEMBL1169	BHA	4488	48319
DB00234	Reboxetine	71620-89-8	approved; experimental	CBQGYUDMJHNJBX-RTBURBONSA-N	InChI=1S/C19H23NO3/c1-2-21-16-10-6-7-11-17(16)23-19(15-8-4-3-5-9-15)18-14-20-12-13-22-18/h3-11,18-20H,2,12-14H2,1H3/t18-,19-/m1/s1	[H][C@@]1(CNCCO1)[C@H](OC1=CC=CC=C1OCC)C1=CC=CC=C1	C19H23NO3			127151	46504845	135342	CHEMBL383921	41X	112870	388642
DB00235	Milrinone	78415-72-2	approved	PZRHRDRVRGEVNW-UHFFFAOYSA-N	InChI=1S/C12H9N3O/c1-8-11(9-2-4-14-5-3-9)6-10(7-13)12(16)15-8/h2-6H,1H3,(H,15,16)	CC1=C(C=C(C#N)C(=O)N1)C1=CC=NC=C1	C12H9N3O	C07224	D00417	4197	46507838	50693	CHEMBL189	MIL	4052	15296
DB00236	Pipobroman	54-91-1	approved	NJBFOOCLYDNZJN-UHFFFAOYSA-N	InChI=1S/C10H16Br2N2O2/c11-3-1-9(15)13-5-7-14(8-6-13)10(16)2-4-12/h1-8H2	BrCCC(=O)N1CCN(CC1)C(=O)CCBr	C10H16Br2N2O2	C07362	D00467	4842	46506548	8242	CHEMBL1585		4676
DB00237	Butabarbital	125-40-6	approved; illicit	ZRIHAIZYIMGOAB-UHFFFAOYSA-N	InChI=1S/C10H16N2O3/c1-4-6(3)10(5-2)7(13)11-9(15)12-8(10)14/h6H,4-5H2,1-3H3,(H2,11,12,13,14,15)	CCC(C)C1(CC)C(=O)NC(=O)NC1=O	C10H16N2O3	C07827	D03180	2479	46505051	3228	CHEMBL449		2385
DB00238	Nevirapine	129618-40-2	approved	NQDJXKOVJZTUJA-UHFFFAOYSA-N	InChI=1S/C15H14N4O/c1-9-6-8-17-14-12(9)18-15(20)11-3-2-7-16-13(11)19(14)10-4-5-10/h2-3,6-8,10H,4-5H2,1H3,(H,18,20)	CC1=C2NC(=O)C3=C(N=CC=C3)N(C3CC3)C2=NC=C1	C15H14N4O	C07263	D00435	4463	46506789	63613	CHEMBL57	NVP	4308	1434
DB00239	Oxiconazole	64211-45-6	approved	QRJJEGAJXVEBNE-HKOYGPOVSA-N	InChI=1S/C18H13Cl4N3O/c19-13-2-1-12(16(21)7-13)10-26-24-18(9-25-6-5-23-11-25)15-4-3-14(20)8-17(15)22/h1-8,11H,9-10H2/b24-18+	ClC1=CC(Cl)=C(CO\N=C(/CN2C=CN=C2)C2=CC=C(Cl)C=C2Cl)C=C1	C18H13Cl4N3O	C08074	D08313	5353853	46504752	7825	CHEMBL1262		4510239	50051844
DB00240	Alclometasone	67452-97-5	approved	FJXOGVLKCZQRDN-PHCHRAKRSA-N	InChI=1S/C22H29ClO5/c1-11-6-14-18-15(23)8-12-7-13(25)4-5-20(12,2)19(18)16(26)9-21(14,3)22(11,28)17(27)10-24/h4-5,7,11,14-16,18-19,24,26,28H,6,8-10H2,1-3H3/t11-,14+,15-,16+,18-,19+,20+,21+,22+/m1/s1	[H][C@@]12C[C@@H](C)[C@](O)(C(=O)CO)[C@@]1(C)C[C@H](O)[C@@]1([H])[C@@]2([H])[C@H](Cl)CC2=CC(=O)C=C[C@]12C	C22H29ClO5		D07116	5311000	46508296	53776	CHEMBL1201361		4470541
DB00241	Butalbital	77-26-9	approved; illicit	UZVHFVZFNXBMQJ-UHFFFAOYSA-N	InChI=1S/C11H16N2O3/c1-4-5-11(6-7(2)3)8(14)12-10(16)13-9(11)15/h4,7H,1,5-6H2,2-3H3,(H2,12,13,14,15,16)	CC(C)CC1(CC=C)C(=O)NC(=O)NC1=O	C11H16N2O3		D03182	2481	46505876	102524	CHEMBL454		2387
DB00242	Cladribine	4291-63-8	approved; investigational	PTOAARAWEBMLNO-KVQBGUIXSA-N	InChI=1S/C10H12ClN5O3/c11-10-14-8(12)7-9(15-10)16(3-13-7)6-1-4(18)5(2-17)19-6/h3-6,17-18H,1-2H2,(H2,12,14,15)/t4-,5+,6+/m0/s1	NC1=C2N=CN([C@H]3C[C@H](O)[C@@H](CO)O3)C2=NC(Cl)=N1	C10H12ClN5O3		D01370	20279	46504588	567361	CHEMBL1619	CL9	19105	38920
DB00243	Ranolazine	95635-55-5	approved; investigational	XKLMZUWKNUAPSZ-UHFFFAOYSA-N	InChI=1S/C24H33N3O4/c1-18-7-6-8-19(2)24(18)25-23(29)16-27-13-11-26(12-14-27)15-20(28)17-31-22-10-5-4-9-21(22)30-3/h4-10,20,28H,11-17H2,1-3H3,(H,25,29)	COC1=CC=CC=C1OCC(O)CN1CCN(CC(=O)NC2=C(C)C=CC=C2C)CC1	C24H33N3O4			56959	46505145	87690	CHEMBL1404		51354	50173335
DB00244	Mesalazine	89-57-6	approved	KBOPZPXVLCULAV-UHFFFAOYSA-N	InChI=1S/C7H7NO3/c8-4-1-2-6(9)5(3-4)7(10)11/h1-3,9H,8H2,(H,10,11)	NC1=CC(C(O)=O)=C(O)C=C1	C7H7NO3		D00377	4075	46509142	6775	CHEMBL704		3933	60918
DB00245	Benzatropine	86-13-5	approved	GIJXKZJWITVLHI-PMOLBWCYSA-N	InChI=1S/C21H25NO/c1-22-18-12-13-19(22)15-20(14-18)23-21(16-8-4-2-5-9-16)17-10-6-3-7-11-17/h2-11,18-21H,12-15H2,1H3/t18-,19+,20+	[H][C@]12CC[C@]([H])(C[C@@]([H])(C1)OC(C1=CC=CC=C1)C1=CC=CC=C1)N2C	C21H25NO	C06846	D07511	1201549	46505349	3048	CHEMBL1201203	CXQ	16736541	50366775
DB00246	Ziprasidone	146939-27-7	approved	MVWVFYHBGMAFLY-UHFFFAOYSA-N	InChI=1S/C21H21ClN4OS/c22-17-13-18-15(12-20(27)23-18)11-14(17)5-6-25-7-9-26(10-8-25)21-16-3-1-2-4-19(16)28-24-21/h1-4,11,13H,5-10,12H2,(H,23,27)	ClC1=C(CCN2CCN(CC2)C2=NSC3=CC=CC=C23)C=C2CC(=O)NC2=C1	C21H21ClN4OS	C07568	D08687	60854	46507627	10119	CHEMBL708		54841	50048803
DB00247	Methysergide	361-37-5	approved	KPJZHOPZRAFDTN-NQUBZZJWSA-N	InChI=1S/C21H27N3O2/c1-4-15(12-25)22-21(26)14-8-17-16-6-5-7-18-20(16)13(10-23(18)2)9-19(17)24(3)11-14/h5-8,10,14-15,19,25H,4,9,11-12H2,1-3H3,(H,22,26)/t14-,15?,19-/m1/s1	[H][C@@]12CC3=CN(C)C4=C3C(=CC=C4)C1=C[C@H](CN2C)C(=O)NC(CC)CO	C21H27N3O2	C07199	D02357	6540428	46506117	584020	CHEMBL485253		5022813	50469883
DB00248	Cabergoline	81409-90-7	approved	KORNTPPJEAJQIU-KJXAQDMKSA-N	InChI=1S/C26H37N5O2/c1-5-11-30-17-19(25(32)31(26(33)27-6-2)13-8-12-29(3)4)14-21-20-9-7-10-22-24(20)18(16-28-22)15-23(21)30/h5,7,9-10,16,19,21,23,28H,1,6,8,11-15,17H2,2-4H3,(H,27,33)/t19-,21-,23-/m1/s1	[H][C@@]12CC3=CNC4=CC=CC(=C34)[C@@]1([H])C[C@H](CN2CC=C)C(=O)N(CCCN(C)C)C(=O)NCC	C26H37N5O2	C08187	D00987	54746	46508571	3286	CHEMBL1201087		49452	50426497
DB00249	Idoxuridine	54-42-2	approved; investigational	XQFRJNBWHJMXHO-RRKCRQDMSA-N	InChI=1S/C9H11IN2O5/c10-4-2-12(9(16)11-8(4)15)7-1-5(14)6(3-13)17-7/h2,5-7,13-14H,1,3H2,(H,11,15,16)/t5-,6+,7+/m0/s1	OC[C@H]1O[C@H](C[C@@H]1O)N1C=C(I)C(=O)NC1=O	C9H11IN2O5		D00342	5905	46507573	147675	CHEMBL788	ID2	5694	50370388
DB00250	Dapsone	80-08-0	approved; investigational	MQJKPEGWNLWLTK-UHFFFAOYSA-N	InChI=1S/C12H12N2O2S/c13-9-1-5-11(6-2-9)17(15,16)12-7-3-10(14)4-8-12/h1-8H,13-14H2	NC1=CC=C(C=C1)S(=O)(=O)C1=CC=C(N)C=C1	C12H12N2O2S	C07666	D00592	2955	46505300	4325	CHEMBL1043		2849	50029764
DB00251	Terconazole	67915-31-5	approved	BLSQLHNBWJLIBQ-ZEQKJWHPSA-N	InChI=1S/C26H31Cl2N5O3/c1-19(2)31-9-11-32(12-10-31)21-4-6-22(7-5-21)34-14-23-15-35-26(36-23,16-33-18-29-17-30-33)24-8-3-20(27)13-25(24)28/h3-8,13,17-19,23H,9-12,14-16H2,1-2H3/t23-,26-/m1/s1	CC(C)N1CCN(CC1)C1=CC=C(OC[C@@H]2CO[C@](CN3C=NC=N3)(O2)C2=C(Cl)C=C(Cl)C=C2)C=C1	C26H31Cl2N5O3	C08080	D00888	441383	46505257	82981	CHEMBL1410669		421966	31769
DB00252	Phenytoin	57-41-0	approved; vet_approved	CXOFVDLJLONNDW-UHFFFAOYSA-N	InChI=1S/C15H12N2O2/c18-13-15(17-14(19)16-13,11-7-3-1-4-8-11)12-9-5-2-6-10-12/h1-10H,(H2,16,17,18,19)	O=C1NC(=O)C(N1)(C1=CC=CC=C1)C1=CC=CC=C1	C15H12N2O2	C07443	D00512	1775	46508847	8107	CHEMBL16		1710	50003655
DB00253	Medrysone	2668-66-8	approved	GZENKSODFLBBHQ-ILSZZQPISA-N	InChI=1S/C22H32O3/c1-12-9-15-17-6-5-16(13(2)23)22(17,4)11-19(25)20(15)21(3)8-7-14(24)10-18(12)21/h10,12,15-17,19-20,25H,5-9,11H2,1-4H3/t12-,15-,16+,17-,19-,20+,21-,22+/m0/s1	[H][C@@]12CC[C@H](C(C)=O)[C@@]1(C)C[C@H](O)[C@@]1([H])[C@@]2([H])C[C@H](C)C2=CC(=O)CC[C@]12C	C22H32O3	C14643	D02289	247839	46506584	34829	CHEMBL1201173		216968
DB00254	Doxycycline	564-25-0	approved; investigational; vet_approved	JBIWCJUYHHGXTC-AKNGSSGZSA-N	InChI=1S/C22H24N2O8/c1-7-8-5-4-6-9(25)11(8)16(26)12-10(7)17(27)14-15(24(2)3)18(28)13(21(23)31)20(30)22(14,32)19(12)29/h4-7,10,14-15,17,25,27-29,32H,1-3H3,(H2,23,31)/t7-,10+,14+,15-,17-,22-/m0/s1	[H][C@@]12[C@@H](C)C3=CC=CC(O)=C3C(=O)C1=C(O)[C@]1(O)C(=O)C(C(N)=O)=C(O)[C@@H](N(C)C)[C@]1([H])[C@H]2O	C22H24N2O8	C06973	D07876	54671203	46506491	50845	CHEMBL1433	DXT	10469369	50041429
DB00255	Diethylstilbestrol	56-53-1	approved; investigational; withdrawn	RGLYKWWBQGJZGM-ISLYRVAYSA-N	InChI=1S/C18H20O2/c1-3-17(13-5-9-15(19)10-6-13)18(4-2)14-7-11-16(20)12-8-14/h5-12,19-20H,3-4H2,1-2H3/b18-17+	CC\C(=C(\CC)C1=CC=C(O)C=C1)C1=CC=C(O)C=C1	C18H20O2	C07620	D00577	3054	46507453	41922	CHEMBL411	DES	395306	20625
DB00256	Lymecycline	992-21-2	approved; investigational	AHEVKYYGXVEWNO-UEPZRUIBSA-N	InChI=1S/C29H38N4O10/c1-28(42)13-7-6-9-17(34)18(13)22(35)19-14(28)11-15-21(33(2)3)23(36)20(25(38)29(15,43)24(19)37)26(39)32-12-31-10-5-4-8-16(30)27(40)41/h6-7,9,14-16,21,31,34,36-37,42-43H,4-5,8,10-12,30H2,1-3H3,(H,32,39)(H,40,41)/t14-,15-,16-,21-,28+,29-/m0/s1	[H][C@@]12C[C@@]3([H])C(C(=O)C4=C(O)C=CC=C4[C@@]3(C)O)=C(O)[C@]1(O)C(=O)C(C(=O)NCNCCCC[C@H](N)C(O)=O)=C(O)[C@H]2N(C)C	C29H38N4O10		D06884	54707177	46505518	59040	CHEMBL2103929		20121315
DB00257	Clotrimazole	23593-75-1	approved; vet_approved	VNFPBHJOKIVQEB-UHFFFAOYSA-N	InChI=1S/C22H17ClN2/c23-21-14-8-7-13-20(21)22(25-16-15-24-17-25,18-9-3-1-4-10-18)19-11-5-2-6-12-19/h1-17H	ClC1=CC=CC=C1C(N1C=CN=C1)(C1=CC=CC=C1)C1=CC=CC=C1	C22H17ClN2	C06922	D00282	2812	46507927	3764	CHEMBL104	CL6	2710	31774
DB00258	Calcium acetate	62-54-4	approved; investigational	VSGNNIFQASZAOI-UHFFFAOYSA-L	InChI=1S/2C2H4O2.Ca/c2*1-2(3)4;/h2*1H3,(H,3,4);/q;;+2/p-2	[Ca++].CC([O-])=O.CC([O-])=O	C4H6CaO4		D00931	6116	46507985	3310	CHEMBL1200800		5890
DB00259	Sulfanilamide	63-74-1	approved	FDDDEECHVMSUSB-UHFFFAOYSA-N	InChI=1S/C6H8N2O2S/c7-5-1-3-6(4-2-5)11(8,9)10/h1-4H,7H2,(H2,8,9,10)	NC1=CC=C(C=C1)S(N)(=O)=O	C6H8N2O2S	C07458	D08543	5333	46508306	45373	CHEMBL21	SAN	5142	10857
DB00260	Cycloserine	68-41-7	approved	DYDCUQKUCUHJBH-UWTATZPHSA-N	InChI=1S/C3H6N2O2/c4-2-1-7-5-3(2)6/h2H,1,4H2,(H,5,6)/t2-/m1/s1	N[C@@H]1CONC1=O	C3H6N2O2	C08057		6234	46506865	40009	CHEMBL771	4AX	5998	50103516
DB00261	Anagrelide	68475-42-3	approved	OTBXOEAOVRKTNQ-UHFFFAOYSA-N	InChI=1S/C10H7Cl2N3O/c11-6-1-2-7-5(9(6)12)3-15-4-8(16)14-10(15)13-7/h1-2H,3-4H2,(H,13,14,16)	ClC1=CC=C2N=C3NC(=O)CN3CC2=C1Cl	C10H7Cl2N3O		D07455	2182	46508863	142290	CHEMBL760	J33	2097	50000334
DB00262	Carmustine	154-93-8	approved; investigational	DLGOEMSEDOSKAD-UHFFFAOYSA-N	InChI=1S/C5H9Cl2N3O2/c6-1-3-8-5(11)10(9-12)4-2-7/h1-4H2,(H,8,11)	ClCCNC(=O)N(CCCl)N=O	C5H9Cl2N3O2	C06873	D00254	2578	46506980	3423	CHEMBL513		2480	50015950
DB00263	Sulfisoxazole	127-69-5	approved; vet_approved	NHUHCSRWZMLRLA-UHFFFAOYSA-N	InChI=1S/C11H13N3O3S/c1-7-8(2)13-17-11(7)14-18(15,16)10-5-3-9(12)4-6-10/h3-6,14H,12H2,1-2H3	CC1=NOC(NS(=O)(=O)C2=CC=C(N)C=C2)=C1C	C11H13N3O3S	C07318	D00450	5344	46505342	102484	CHEMBL453		5151	50034452
DB00264	Metoprolol	51384-51-1	approved; investigational	IUBSYMUCCVWXPE-UHFFFAOYSA-N	InChI=1S/C15H25NO3/c1-12(2)16-10-14(17)11-19-15-6-4-13(5-7-15)8-9-18-3/h4-7,12,14,16-17H,8-11H2,1-3H3	COCCC1=CC=C(OCC(O)CNC(C)C)C=C1	C15H25NO3	C07202	D02358	4171	46506211	6904	CHEMBL13		4027	25756
DB00265	Crotamiton	483-63-6	approved	DNTGGZPQPQTDQF-XBXARRHUSA-N	InChI=1S/C13H17NO/c1-4-8-13(15)14(5-2)12-10-7-6-9-11(12)3/h4,6-10H,5H2,1-3H3/b8-4+	CCN(C(=O)C=CC)C1=CC=CC=C1C	C13H17NO		D01381	2883	46508599		CHEMBL1200709		599515	50240091
DB00266	Dicoumarol	66-76-2	approved	DOBMPNYZJYQDGZ-UHFFFAOYSA-N	InChI=1S/C19H12O6/c20-16-10-5-1-3-7-14(10)24-18(22)12(16)9-13-17(21)11-6-2-4-8-15(11)25-19(13)23/h1-8,20-21H,9H2	OC1=C(CC2=C(O)C3=C(OC2=O)C=CC=C3)C(=O)OC2=C1C=CC=C2	C19H12O6	C00796	D03798	54676038	46505536	4513	CHEMBL1466		10183330	35525
DB00267	Cefmenoxime	65085-01-0	approved	HJJDBAOLQAWBMH-YCRCPZNHSA-N	InChI=1S/C16H17N9O5S3/c1-24-16(20-22-23-24)33-4-6-3-31-13-9(12(27)25(13)10(6)14(28)29)19-11(26)8(21-30-2)7-5-32-15(17)18-7/h5,9,13H,3-4H2,1-2H3,(H2,17,18)(H,19,26)(H,28,29)/b21-8-/t9-,13-/m1/s1	[H][C@]12SCC(CSC3=NN=NN3C)=C(N1C(=O)[C@H]2NC(=O)C(=N/OC)\C1=CSC(N)=N1)C(O)=O	C16H17N9O5S3		D01739	9570757	46506246	55490	CHEMBL1201224		7845223
DB00268	Ropinirole	91374-21-9	approved; investigational	UHSKFQJFRQCDBE-UHFFFAOYSA-N	InChI=1S/C16H24N2O/c1-3-9-18(10-4-2)11-8-13-6-5-7-15-14(13)12-16(19)17-15/h5-7H,3-4,8-12H2,1-2H3,(H,17,19)	CCCN(CCC)CCC1=C2CC(=O)NC2=CC=C1	C16H24N2O	C07564	D08489	5095	46507918	8888	CHEMBL589		4916	50020680
DB00269	Chlorotrianisene	569-57-3	investigational; withdrawn	BFPSDSIWYFKGBC-UHFFFAOYSA-N	InChI=1S/C23H21ClO3/c1-25-19-10-4-16(5-11-19)22(17-6-12-20(26-2)13-7-17)23(24)18-8-14-21(27-3)15-9-18/h4-15H,1-3H3	COC1=CC=C(C=C1)C(Cl)=C(C1=CC=C(OC)C=C1)C1=CC=C(OC)C=C1	C23H21ClO3		D00269	11289	46508811	3641	CHEMBL1200761		10815
DB00270	Isradipine	75695-93-1	approved; investigational	HMJIYCCIJYRONP-UHFFFAOYSA-N	InChI=1S/C19H21N3O5/c1-9(2)26-19(24)15-11(4)20-10(3)14(18(23)25-5)16(15)12-7-6-8-13-17(12)22-27-21-13/h6-9,16,20H,1-5H3	COC(=O)C1=C(C)NC(C)=C(C1C1=CC=CC2=NON=C12)C(=O)OC(C)C	C19H21N3O5		D00349	3784	46505034	6073	CHEMBL1648		3652	50436176
DB00271	Diatrizoate	117-96-4	approved; vet_approved	YVPYQUNUQOZFHG-UHFFFAOYSA-N	InChI=1S/C11H9I3N2O4/c1-3(17)15-9-6(12)5(11(19)20)7(13)10(8(9)14)16-4(2)18/h1-2H3,(H,15,17)(H,16,18)(H,19,20)	CC(=O)NC1=C(I)C(C(O)=O)=C(I)C(NC(C)=O)=C1I	C11H9I3N2O4		D01013	2140	46504704	53691	CHEMBL1201220		2055	62875
DB00272	Betazole	105-20-4	approved	JXDFEQONERDKSS-UHFFFAOYSA-N	InChI=1S/C5H9N3/c6-3-1-5-2-4-7-8-5/h2,4H,1,3,6H2,(H,7,8)	NCCC1=CC=NN1	C5H9N3			7741	46506808	59170	CHEMBL1201323		7455
DB00273	Topiramate	97240-79-4	approved	KJADKKWYZYXHBB-XBWDGYHZSA-N	InChI=1S/C12H21NO8S/c1-10(2)18-7-5-16-12(6-17-22(13,14)15)9(8(7)19-10)20-11(3,4)21-12/h7-9H,5-6H2,1-4H3,(H2,13,14,15)/t7-,8-,9+,12+/m1/s1	[H][C@@]12CO[C@@]3(COS(N)(=O)=O)OC(C)(C)O[C@@]3([H])[C@]1([H])OC(C)(C)O2	C12H21NO8S	C07502	D00537	5284627	46508334	63631	CHEMBL220492	TOR	4447672	10887
DB00274	Cefmetazole	56796-20-4	approved; investigational	SNBUBQHDYVFSQF-HIFRSBDPSA-N	InChI=1S/C15H17N7O5S3/c1-21-14(18-19-20-21)30-6-8-5-29-13-15(27-2,17-9(23)7-28-4-3-16)12(26)22(13)10(8)11(24)25/h13H,4-7H2,1-2H3,(H,17,23)(H,24,25)/t13-,15+/m1/s1	[H][C@]12SCC(CSC3=NN=NN3C)=C(N1C(=O)[C@]2(NC(=O)CSCC#N)OC)C(O)=O	C15H17N7O5S3	C08103	D00910	42008	46504461	3489	CHEMBL1201195	4KO	38311	50350471
DB00275	Olmesartan	144689-24-7	approved; investigational	VTRAEEWXHOVJFV-UHFFFAOYSA-N	InChI=1S/C24H26N6O3/c1-4-7-19-25-21(24(2,3)33)20(23(31)32)30(19)14-15-10-12-16(13-11-15)17-8-5-6-9-18(17)22-26-28-29-27-22/h5-6,8-13,33H,4,7,14H2,1-3H3,(H,31,32)(H,26,27,28,29)	CCCC1=NC(=C(N1CC1=CC=C(C=C1)C1=C(C=CC=C1)C1=NN=NN1)C(O)=O)C(C)(C)O	C24H26N6O3		D01204	158781	46508275	48416	CHEMBL1516	OLM	139674	50241364
DB00276	Amsacrine	51264-14-3	approved; investigational	XCPGHVQEEXUHNC-UHFFFAOYSA-N	InChI=1S/C21H19N3O3S/c1-27-20-13-14(24-28(2,25)26)11-12-19(20)23-21-15-7-3-5-9-17(15)22-18-10-6-4-8-16(18)21/h3-13,24H,1-2H3,(H,22,23)	COC1=C(NC2=C3C=CC=CC3=NC3=CC=CC=C23)C=CC(NS(C)(=O)=O)=C1	C21H19N3O3S	C01553	D02321	2179	46507539	2687	CHEMBL43	ASW	2094	87351
DB00277	Theophylline	58-55-9	approved	ZFXYFBGIUFBOJW-UHFFFAOYSA-N	InChI=1S/C7H8N4O2/c1-10-5-4(8-3-9-5)6(12)11(2)7(10)13/h3H,1-2H3,(H,8,9)	CN1C2=C(NC=N2)C(=O)N(C)C1=O	C7H8N4O2	C07130	D00371	2153	46505949	28177	CHEMBL190	TEP	2068	82053
DB00278	Argatroban	74863-84-6	approved; investigational	KXNPVXPOPUZYGB-IOVMHBDKSA-N	InChI=1S/C23H36N6O5S/c1-14-8-10-29(18(12-14)22(31)32)21(30)17(6-4-9-26-23(24)25)28-35(33,34)19-7-3-5-16-11-15(2)13-27-20(16)19/h3,5,7,14-15,17-18,27-28H,4,6,8-13H2,1-2H3,(H,31,32)(H4,24,25,26)/t14-,15?,17+,18-/m1/s1	C[C@@H]1CCN([C@H](C1)C(O)=O)C(=O)[C@H](CCCNC(N)=N)NS(=O)(=O)C1=CC=CC2=C1NCC(C)C2	C23H36N6O5S	C04931		152951	46507650	94385	CHEMBL1166		83702	50038001
DB00279	Liothyronine	03/02/93	approved; vet_approved	AUYYCJSJGJYCDS-LBPRGKRZSA-N	InChI=1S/C15H12I3NO4/c16-9-6-8(1-2-13(9)20)23-14-10(17)3-7(4-11(14)18)5-12(19)15(21)22/h1-4,6,12,20H,5,19H2,(H,21,22)/t12-/m0/s1	N[C@@H](CC1=CC(I)=C(OC2=CC(I)=C(O)C=C2)C(I)=C1)C(O)=O	C15H12I3NO4	C02465		5920	46506352	533015	CHEMBL1544	T3	5707	18860
DB00280	Disopyramide	05/09/37	approved	UVTNFZQICZKOEM-UHFFFAOYSA-N	InChI=1S/C21H29N3O/c1-16(2)24(17(3)4)15-13-21(20(22)25,18-10-6-5-7-11-18)19-12-8-9-14-23-19/h5-12,14,16-17H,13,15H2,1-4H3,(H2,22,25)	CC(C)N(CCC(C(N)=O)(C1=CC=CC=C1)C1=NC=CC=C1)C(C)C	C21H29N3O	C06965	D00303	3114	46508226	4657	CHEMBL517		3002	50028893
DB00281	Lidocaine	137-58-6	approved; vet_approved	NNJVILVZKWQKPM-UHFFFAOYSA-N	InChI=1S/C14H22N2O/c1-5-16(6-2)10-13(17)15-14-11(3)8-7-9-12(14)4/h7-9H,5-6,10H2,1-4H3,(H,15,17)	CCN(CC)CC(=O)NC1=C(C)C=CC=C1C	C14H22N2O	C07073	D00358	3676	46505060	6456	CHEMBL79	LQZ	3548	50017662
DB00282	Pamidronic acid	40391-99-9	approved	WRUUGTRCQOWXEG-UHFFFAOYSA-N	InChI=1S/C3H11NO7P2/c4-2-1-3(5,12(6,7)8)13(9,10)11/h5H,1-2,4H2,(H2,6,7,8)(H2,9,10,11)	NCCC(O)(P(O)(O)=O)P(O)(O)=O	C3H11NO7P2	C07395	D07281	4674	46504823	7903	CHEMBL834	210	4512	12581
DB00283	Clemastine	15686-51-8	approved; investigational	YNNUSGIPVFPVBX-NHCUHLMSSA-N	InChI=1S/C21H26ClNO/c1-21(17-7-4-3-5-8-17,18-10-12-19(22)13-11-18)24-16-14-20-9-6-15-23(20)2/h3-5,7-8,10-13,20H,6,9,14-16H2,1-2H3/t20-,21-/m1/s1	CN1CCC[C@@H]1CCO[C@](C)(C1=CC=CC=C1)C1=CC=C(Cl)C=C1	C21H26ClNO	C06913	D03535	26987	46506492	3738	CHEMBL1626		25129	94606
DB00284	Acarbose	56180-94-0	approved; investigational	CEMXHAPUFJOOSV-XGWNLRGSSA-N	InChI=1S/C25H43NO18/c1-7-13(26-9-2-8(3-27)14(33)18(37)15(9)34)17(36)20(39)24(41-7)44-23-12(6-30)42-25(21(40)19(23)38)43-22(11(32)5-29)16(35)10(31)4-28/h2,4,7,9-27,29-40H,3,5-6H2,1H3/t7-,9+,10+,11-,12-,13-,14-,15+,16-,17+,18+,19-,20-,21-,22-,23-,24-,25-/m1/s1	[H]C(=O)[C@H](O)[C@@H](O)[C@]([H])(O[C@@]1([H])O[C@H](CO)[C@@]([H])(O[C@H]2O[C@H](C)[C@@H](N[C@@]3([H])C=C(CO)[C@@H](O)[C@H](O)[C@H]3O)[C@H](O)[C@H]2O)[C@H](O)[C@H]1O)[C@H](O)CO	C25H43NO18	C06802	D00216	9811704	46508248	2376	CHEMBL1566		23264314
DB00285	Venlafaxine	93413-69-5	approved	PNVNVHUZROJLTJ-UHFFFAOYSA-N	InChI=1S/C17H27NO2/c1-18(2)13-16(17(19)11-5-4-6-12-17)14-7-9-15(20-3)10-8-14/h7-10,16,19H,4-6,11-13H2,1-3H3	COC1=CC=C(C=C1)C(CN(C)C)C1(O)CCCCC1	C17H27NO2	C07187	D08670	5656	46504593	9943	CHEMBL637		5454	82071
DB00286	Conjugated estrogens	12126-59-9	approved						D04070		46505680	8389	CHEMBL2106240		9532
DB00287	Travoprost	157283-68-6	approved	MKPLKVHSHYCHOC-AHTXBMBWSA-N	InChI=1S/C26H35F3O6/c1-17(2)35-25(33)11-6-4-3-5-10-21-22(24(32)15-23(21)31)13-12-19(30)16-34-20-9-7-8-18(14-20)26(27,28)29/h3,5,7-9,12-14,17,19,21-24,30-32H,4,6,10-11,15-16H2,1-2H3/b5-3-,13-12+/t19-,21-,22-,23+,24-/m1/s1	CC(C)OC(=O)CCC\C=C/C[C@H]1[C@@H](O)C[C@@H](O)[C@@H]1\C=C\[C@@H](O)COC1=CC=CC(=C1)C(F)(F)F	C26H35F3O6		D01964	5282226	46507637	746859	CHEMBL1200799		4445407	50248302
DB00288	Amcinonide	51022-69-6	approved	ILKJAFIWWBXGDU-MOGDOJJUSA-N	InChI=1S/C28H35FO7/c1-16(30)34-15-22(33)28-23(35-26(36-28)9-4-5-10-26)13-20-19-7-6-17-12-18(31)8-11-24(17,2)27(19,29)21(32)14-25(20,28)3/h8,11-12,19-21,23,32H,4-7,9-10,13-15H2,1-3H3/t19-,20-,21-,23+,24-,25-,27-,28+/m0/s1	[H][C@@]12C[C@H]3OC4(CCCC4)O[C@@]3(C(=O)COC(C)=O)[C@@]1(C)C[C@H](O)[C@@]1(F)[C@@]2([H])CCC2=CC(=O)C=C[C@]12C	C28H35FO7		D01387	443958	46506705	31199	CHEMBL1200732		392009
DB00289	Atomoxetine	83015-26-3	approved	VHGCDTVCOLNTBX-QGZVFWFLSA-N	InChI=1S/C17H21NO/c1-14-8-6-7-11-16(14)19-17(12-13-18-2)15-9-4-3-5-10-15/h3-11,17-18H,12-13H2,1-2H3/t17-/m1/s1	CNCC[C@@H](OC1=CC=CC=C1C)C1=CC=CC=C1	C17H21NO		D07473	54841	46506160	127342	CHEMBL641		49516	50366567
DB00290	Bleomycin	11056-06-7	approved; investigational	OYVAGSVQBOHSSS-WXFSZRTFSA-O	InChI=1S/C55H83N17O21S3/c1-20-33(69-46(72-44(20)58)25(12-31(57)76)64-13-24(56)45(59)82)50(86)71-35(41(26-14-61-19-65-26)91-54-43(39(80)37(78)29(15-73)90-54)92-53-40(81)42(93-55(60)88)38(79)30(16-74)89-53)51(87)66-22(3)36(77)21(2)47(83)70-34(23(4)75)49(85)63-10-8-32-67-28(18-94-32)52-68-27(17-95-52)48(84)62-9-7-11-96(5)6/h14,17-19,21-25,29-30,34-43,53-54,64,73-75,77-81H,7-13,15-16,56H2,1-6H3,(H13-…	[H][C@](C)(NC(=O)[C@@]([H])(NC(=O)C1=NC(=NC(N)=C1C)[C@H](CC(N)=O)NC[C@H](N)C(N)=O)[C@@]([H])(OC1OC(CO)C(O)C(O)C1OC1OC(CO)C(O)C(OC(N)=O)C1O)C1=CNC=N1)[C@@H](O)[C@H](C)C(=O)N[C@]([H])(C(=O)NCCC1=NC(=CS1)C1=NC(=CS1)C(=O)NCCC[S+](C)C)[C@@]([H])(C)O	C55H84N17O21S3	C06854		5360373	46509116	22907	CHEMBL403664	BLM	4514492	50122169
DB00291	Chlorambucil	305-03-3	approved	JCKYGMPEJWAADB-UHFFFAOYSA-N	InChI=1S/C14H19Cl2NO2/c15-8-10-17(11-9-16)13-6-4-12(5-7-13)2-1-3-14(18)19/h4-7H,1-3,8-11H2,(H,18,19)	OC(=O)CCCC1=CC=C(C=C1)N(CCCl)CCCl	C14H19Cl2NO2	C06900	D00266	2708	46506842	28830	CHEMBL515	CBL	2607	50003677
DB00292	Etomidate	33125-97-2	approved	NPUKDXXFDDZOKR-LLVKDONJSA-N	InChI=1S/C14H16N2O2/c1-3-18-14(17)13-9-15-10-16(13)11(2)12-7-5-4-6-8-12/h4-11H,3H2,1-2H3/t11-/m1/s1	CCOC(=O)C1=CN=CN1[C@H](C)C1=CC=CC=C1	C14H16N2O2	C07522	D00548	667484	46507012	4910	CHEMBL681	V8D	580864	50125935
DB00293	Raltitrexed	112887-68-0	approved; investigational	IVTVGDXNLFLDRM-HNNXBMFYSA-N	InChI=1S/C21H22N4O6S/c1-11-22-14-4-3-12(9-13(14)19(28)23-11)10-25(2)17-7-6-16(32-17)20(29)24-15(21(30)31)5-8-18(26)27/h3-4,6-7,9,15H,5,8,10H2,1-2H3,(H,24,29)(H,26,27)(H,30,31)(H,22,23,28)/t15-/m0/s1	CN(CC1=CC2=C(NC(C)=NC2=O)C=C1)C1=CC=C(S1)C(=O)N[C@@H](CCC(O)=O)C(O)=O	C21H22N4O6S	C11372	D01064	104758	46504880	5847	CHEMBL225071	D16	94568	50027655
DB00294	Etonogestrel	54048-10-1	approved; investigational	GCKFUYQCUCGESZ-BPIQYHPVSA-N	InChI=1S/C22H28O2/c1-4-21-13-14(3)20-17-9-7-16(23)12-15(17)6-8-18(20)19(21)10-11-22(21,24)5-2/h2,12,17-20,24H,3-4,6-11,13H2,1H3/t17-,18-,19-,20+,21-,22-/m0/s1	[H][C@@]12CC[C@@](O)(C#C)[C@@]1(CC)CC(=C)[C@]1([H])[C@@]3([H])CCC(=O)C=C3CC[C@@]21[H]	C22H28O2			6917715	46505321	50777	CHEMBL1531		5292944	50423516
DB00295	Morphine	57-27-2	approved; investigational	BQJCRHHNABKAKU-KBQPJGBKSA-N	InChI=1S/C17H19NO3/c1-18-7-6-17-10-3-5-13(20)16(17)21-15-12(19)4-2-9(14(15)17)8-11(10)18/h2-5,10-11,13,16,19-20H,6-8H2,1H3/t10-,11+,13-,16-,17-/m0/s1	[H][C@@]12OC3=C(O)C=CC4=C3[C@@]11CCN(C)[C@]([H])(C4)[C@]1([H])C=C[C@@H]2O	C17H19NO3	C01516	D08233	5288826	46505161	17303	CHEMBL70	MOI	4450907	50000092
DB00296	Ropivacaine	84057-95-4	approved	ZKMNUMMKYBVTFN-HNNXBMFYSA-N	InChI=1S/C17H26N2O/c1-4-11-19-12-6-5-10-15(19)17(20)18-16-13(2)8-7-9-14(16)3/h7-9,15H,4-6,10-12H2,1-3H3,(H,18,20)/t15-/m0/s1	CCCN1CCCC[C@H]1C(=O)NC1=C(C)C=CC=C1C	C17H26N2O	C07532		175805	46504712	8890	CHEMBL1077896		153165	50239375
DB00297	Bupivacaine	38396-39-3	approved; investigational	LEBVLXFERQHONN-UHFFFAOYSA-N	InChI=1S/C18H28N2O/c1-4-5-12-20-13-7-6-11-16(20)18(21)19-17-14(2)9-8-10-15(17)3/h8-10,16H,4-7,11-13H2,1-3H3,(H,19,21)	CCCCN1CCCCC1C(=O)NC1=C(C)C=CC=C1C	C18H28N2O	C07529		2474	46506768	77431	CHEMBL1098		2380	50350790
DB00298	Dapiprazole	72822-12-9	approved	RFWZESUMWJKKRN-UHFFFAOYSA-N	InChI=1S/C19H27N5/c1-16-6-2-3-7-17(16)23-14-12-22(13-15-23)11-9-19-21-20-18-8-4-5-10-24(18)19/h2-3,6-7H,4-5,8-15H2,1H3	CC1=CC=CC=C1N1CCN(CCC2=NN=C3CCCCN23)CC1	C19H27N5		D07775	3033538	46508859	51066	CHEMBL1201216		2298190
DB00299	Penciclovir	39809-25-1	approved	JNTOCHDNEULJHD-UHFFFAOYSA-N	InChI=1S/C10H15N5O3/c11-10-13-8-7(9(18)14-10)12-5-15(8)2-1-6(3-16)4-17/h5-6,16-17H,1-4H2,(H3,11,13,14,18)	NC1=NC(=O)C2=C(N1)N(CCC(CO)CO)C=N2	C10H15N5O3	C07417	D05407	4725	46506498	7956	CHEMBL1540	PE2	4563	50210804
DB00300	Tenofovir disoproxil	201341-05-1	approved; investigational	JFVZFKDSXNQEJW-CQSZACIVSA-N	InChI=1S/C19H30N5O10P/c1-12(2)33-18(25)28-9-31-35(27,32-10-29-19(26)34-13(3)4)11-30-14(5)6-24-8-23-15-16(20)21-7-22-17(15)24/h7-8,12-14H,6,9-11H2,1-5H3,(H2,20,21,22)/t14-/m1/s1	[H][C@@](C)(CN1C=NC2=C(N)N=CN=C12)OCP(=O)(OCOC(=O)OC(C)C)OCOC(=O)OC(C)C	C19H30N5O10P			5481350	46508131	63717	CHEMBL1538		4587262	77145
DB00301	Flucloxacillin	5250-39-5	approved; investigational	UIOFUWFRIANQPC-JKIFEVAISA-N	InChI=1S/C19H17ClFN3O5S/c1-7-10(12(23-29-7)11-8(20)5-4-6-9(11)21)15(25)22-13-16(26)24-14(18(27)28)19(2,3)30-17(13)24/h4-6,13-14,17H,1-3H3,(H,22,25)(H,27,28)/t13-,14+,17-/m1/s1	[H][C@]12SC(C)(C)[C@@H](N1C(=O)[C@H]2NC(=O)C1=C(C)ON=C1C1=C(Cl)C=CC=C1F)C(O)=O	C19H17ClFN3O5S	C11748	D04196	21319	46508276	5098	CHEMBL222645		20037	50370590
DB00302	Tranexamic acid	1197-18-8	approved	GYDJEQRTZSCIOI-LJGSYFOKSA-N	InChI=1S/C8H15NO2/c9-5-6-1-3-7(4-2-6)8(10)11/h6-7H,1-5,9H2,(H,10,11)/t6-,7-	NC[C@H]1CC[C@@H](CC1)C(O)=O	C8H15NO2		D01136	5526	46508089	48669	CHEMBL877	AMH	10482000	50428067
DB00303	Ertapenem	153832-46-3	approved; investigational	JUZNIMUFDBIJCM-ANEDZVCMSA-N	InChI=1S/C22H25N3O7S/c1-9-16-15(10(2)26)20(28)25(16)17(22(31)32)18(9)33-13-7-14(23-8-13)19(27)24-12-5-3-4-11(6-12)21(29)30/h3-6,9-10,13-16,23,26H,7-8H2,1-2H3,(H,24,27)(H,29,30)(H,31,32)/t9-,10-,13+,14+,15-,16-/m1/s1	[H][C@]12[C@@H](C)C(S[C@]3([H])CN[C@@]([H])(C3)C(=O)NC3=CC=CC(=C3)C(O)=O)=C(N1C(=O)[C@]2([H])[C@@H](C)O)C(O)=O	C22H25N3O7S		D07908	150610	46506508	404903	CHEMBL1359		132758
DB00304	Desogestrel	54024-22-5	approved	RPLCPCMSCLEKRS-BPIQYHPVSA-N	InChI=1S/C22H30O/c1-4-21-14-15(3)20-17-9-7-6-8-16(17)10-11-18(20)19(21)12-13-22(21,23)5-2/h2,8,17-20,23H,3-4,6-7,9-14H2,1H3/t17-,18-,19-,20+,21-,22-/m0/s1	[H][C@@]12CC[C@@](O)(C#C)[C@@]1(CC)CC(=C)[C@]1([H])[C@@]3([H])CCCC=C3CC[C@@]21[H]	C22H30O	C07629	D02367	40973	46505739	4453	CHEMBL1533		37400	50423510
DB00305	Mitomycin	50-07-7	approved	NWIBSHFKIJFRCO-WUDYKRTCSA-N	InChI=1S/C15H18N4O5/c1-5-9(16)12(21)8-6(4-24-14(17)22)15(23-2)13-7(18-13)3-19(15)10(8)11(5)20/h6-7,13,18H,3-4,16H2,1-2H3,(H2,17,22)/t6-,7+,13+,15-/m1/s1	[H][C@]12CN3C4=C([C@@H](COC(N)=O)[C@@]3(OC)[C@@]1([H])N2)C(=O)C(N)=C(C)C4=O	C15H18N4O5	C06681	D00208	5746	46508353	27504	CHEMBL105		5544	50428658
DB00306	Talbutal	115-44-6	approved; illicit	BJVVMKUXKQHWJK-UHFFFAOYSA-N	InChI=1S/C11H16N2O3/c1-4-6-11(7(3)5-2)8(14)12-10(16)13-9(11)15/h4,7H,1,5-6H2,2-3H3,(H2,12,13,14,15,16)	CCC(C)C1(CC=C)C(=O)NC(=O)NC1=O	C11H16N2O3		D06887	8275	46507821	134923	CHEMBL1200802		7976
DB00307	Bexarotene	153559-49-0	approved; investigational	NAVMQTYZDKMPEU-UHFFFAOYSA-N	InChI=1S/C24H28O2/c1-15-13-20-21(24(5,6)12-11-23(20,3)4)14-19(15)16(2)17-7-9-18(10-8-17)22(25)26/h7-10,13-14H,2,11-12H2,1,3-6H3,(H,25,26)	CC1=CC2=C(C=C1C(=C)C1=CC=C(C=C1)C(O)=O)C(C)(C)CCC2(C)C	C24H28O2		D03106	82146	46509119	50859	CHEMBL1023	9RA	74139	50032675
DB00308	Ibutilide	122647-31-8	approved	ALOBUEHUHMBRLE-UHFFFAOYSA-N	InChI=1S/C20H36N2O3S/c1-4-6-7-8-9-16-22(5-2)17-10-11-20(23)18-12-14-19(15-13-18)21-26(3,24)25/h12-15,20-21,23H,4-11,16-17H2,1-3H3	CCCCCCCN(CC)CCCC(O)C1=CC=C(NS(C)(=O)=O)C=C1	C20H36N2O3S	C07753	D00648	60753	46507904	5856	CHEMBL533		54755	50131432
DB00309	Vindesine	53643-48-4	approved; investigational	HHJUWIANJFBDHT-ZVTSDNJWSA-N	InChI=1S/C43H55N5O7/c1-6-39(52)21-25-22-42(38(51)55-5,33-27(13-17-47(23-25)24-39)26-11-8-9-12-30(26)45-33)29-19-28-31(20-32(29)54-4)46(3)35-41(28)15-18-48-16-10-14-40(7-2,34(41)48)36(49)43(35,53)37(44)50/h8-12,14,19-20,25,34-36,45,49,52-53H,6-7,13,15-18,21-24H2,1-5H3,(H2,44,50)/t25-,34-,35+,36+,39-,40+,41+,42-,43-/m0/s1	[H][C@@]12N3CC[C@@]11C4=CC(=C(OC)C=C4N(C)[C@@]1([H])[C@](O)([C@H](O)[C@]2(CC)C=CC3)C(N)=O)[C@]1(C[C@@]2([H])CN(C[C@](O)(CC)C2)CCC2=C1NC1=C2C=CC=C1)C(=O)OC	C43H55N5O7		D01769	40839	46504548	36373	CHEMBL238071		9818189
DB00310	Chlorthalidone	77-36-1	approved	JIVPVXMEBJLZRO-UHFFFAOYSA-N	InChI=1S/C14H11ClN2O4S/c15-11-6-5-8(7-12(11)22(16,20)21)14(19)10-4-2-1-3-9(10)13(18)17-14/h1-7,19H,(H,17,18)(H2,16,20,21)	NS(=O)(=O)C1=C(Cl)C=CC(=C1)C1(O)NC(=O)C2=CC=CC=C12	C14H11ClN2O4S		D00272	2732	46505541	3654	CHEMBL1055		2631	25900
DB00311	Ethoxzolamide	452-35-7	withdrawn	OUZWUKMCLIBBOG-UHFFFAOYSA-N	InChI=1S/C9H10N2O3S2/c1-2-14-6-3-4-7-8(5-6)15-9(11-7)16(10,12)13/h3-5H,2H2,1H3,(H2,10,12,13)	CCOC1=CC2=C(C=C1)N=C(S2)S(N)(=O)=O	C9H10N2O3S2		D02441	3295	46509023	101096	CHEMBL18	EZL	3179	10882
DB00312	Pentobarbital	76-74-4	approved; investigational; vet_approved	WEXRUCMBJFQVBZ-UHFFFAOYSA-N	InChI=1S/C11H18N2O3/c1-4-6-7(3)11(5-2)8(14)12-10(16)13-9(11)15/h7H,4-6H2,1-3H3,(H2,12,13,14,15,16)	CCCC(C)C1(CC)C(=O)NC(=O)NC1=O	C11H18N2O3	C07422	D00499	4737	46508399	7983	CHEMBL448		4575	50055935
DB00313	Valproic acid	99-66-1	approved; investigational	NIJJYAXOARWZEE-UHFFFAOYSA-N	InChI=1S/C8H16O2/c1-3-5-7(6-4-2)8(9)10/h7H,3-6H2,1-2H3,(H,9,10)	CCCC(CCC)C(O)=O	C8H16O2	C07185	D00399	3121	46505925	39867	CHEMBL109	2PP	3009	50003616
DB00314	Capreomycin	11003-38-6	approved	VCOPTHOUUNAYKQ-WBTCAYNUSA-N	InChI=1S/C25H44N14O8.C25H44N14O7/c26-4-1-2-11(27)6-17(41)32-8-14-20(43)35-15(9-34-25(30)47)21(44)39-18(13-3-5-31-24(29)38-13)23(46)33-7-12(28)19(42)37-16(10-40)22(45)36-14;1-11-19(41)36-15(9-32-17(40)7-12(27)3-2-5-26)21(43)37-16(10-34-25(30)46)22(44)39-18(14-4-6-31-24(29)38-14)23(45)33-8-13(28)20(42)35-11/h9,11-14,16,18,40H,1-8,10,26-28H2,(H,32,41)(H,33,46)(H,35,43)(H,36,45)(H,37,42)(H,39,44)(H3,…	[H][C@@]1(CCN=C(N)N1)[C@]1([H])NC(=O)\C(NC(=O)[C@H](CNC(=O)C[C@@H](N)CCCN)NC(=O)[C@H](C)NC(=O)[C@@H](N)CNC1=O)=C/NC(N)=O.[H][C@@]1(CCN=C(N)N1)[C@]1([H])NC(=O)\C(NC(=O)[C@H](CNC(=O)C[C@@H](N)CCCN)NC(=O)[C@H](CO)NC(=O)[C@@H](N)CNC1=O)=C/NC(N)=O	C50H88N28O15	C01790	D00135	3000502	46508514	3371	CHEMBL2303634		2272094
DB00315	Zolmitriptan	139264-17-8	approved; investigational	ULSDMUVEXKOYBU-ZDUSSCGKSA-N	InChI=1S/C16H21N3O2/c1-19(2)6-5-12-9-17-15-4-3-11(8-14(12)15)7-13-10-21-16(20)18-13/h3-4,8-9,13,17H,5-7,10H2,1-2H3,(H,18,20)/t13-/m0/s1	CN(C)CCC1=CNC2=CC=C(C[C@H]3COC(=O)N3)C=C12	C16H21N3O2	C07218	D00415	60857	46506452	10124	CHEMBL1185		54844	50033383
DB00316	Acetaminophen	103-90-2	approved	RZVAJINKPMORJF-UHFFFAOYSA-N	InChI=1S/C8H9NO2/c1-6(10)9-7-2-4-8(11)5-3-7/h2-5,11H,1H3,(H,9,10)	CC(=O)NC1=CC=C(O)C=C1	C8H9NO2	C06804	D00217	1983	46506142	46195	CHEMBL112	TYL	1906	26197
DB00317	Gefitinib	184475-35-2	approved; investigational	XGALLCVXEZPNRQ-UHFFFAOYSA-N	InChI=1S/C22H24ClFN4O3/c1-29-20-13-19-16(12-21(20)31-8-2-5-28-6-9-30-10-7-28)22(26-14-25-19)27-15-3-4-18(24)17(23)11-15/h3-4,11-14H,2,5-10H2,1H3,(H,25,26,27)	COC1=C(OCCCN2CCOCC2)C=C2C(NC3=CC(Cl)=C(F)C=C3)=NC=NC2=C1	C22H24ClFN4O3		D01977	123631	46508649	49668	CHEMBL939	IRE	110217	5447
DB00318	Codeine	76-57-3	approved; illicit	OROGSEYTTFOCAN-DNJOTXNNSA-N	InChI=1S/C18H21NO3/c1-19-8-7-18-11-4-5-13(20)17(18)22-16-14(21-2)6-3-10(15(16)18)9-12(11)19/h3-6,11-13,17,20H,7-9H2,1-2H3/t11-,12+,13-,17-,18-/m0/s1	[H][C@]12C=C[C@H](O)[C@@H]3OC4=C5C(C[C@H]1N(C)CC[C@@]235)=CC=C4OC	C18H21NO3	C06174	D03580	5284371	46507764	16714	CHEMBL485		4447447	50105098
DB00319	Piperacillin	66258-76-2	approved	IVBHGBMCVLDMKU-GXNBUGAJSA-N	InChI=1S/C23H27N5O7S/c1-4-26-10-11-27(19(32)18(26)31)22(35)25-13(12-8-6-5-7-9-12)16(29)24-14-17(30)28-15(21(33)34)23(2,3)36-20(14)28/h5-9,13-15,20H,4,10-11H2,1-3H3,(H,24,29)(H,25,35)(H,33,34)/t13-,14-,15+,20-/m1/s1	[H][C@]12SC(C)(C)[C@@H](N1C(=O)[C@H]2NC(=O)[C@H](NC(=O)N1CCN(CC)C(=O)C1=O)C1=CC=CC=C1)C(O)=O	C23H27N5O7S	C14034	D00466	43672	46504757	8232	CHEMBL702	WPP	39798	50240426
DB00320	Dihydroergotamine	511-12-6	approved; investigational	LUZRJRNZXALNLM-JGRZULCMSA-N	InChI=1S/C33H37N5O5/c1-32(35-29(39)21-15-23-22-10-6-11-24-28(22)20(17-34-24)16-25(23)36(2)18-21)31(41)38-26(14-19-8-4-3-5-9-19)30(40)37-13-7-12-27(37)33(38,42)43-32/h3-6,8-11,17,21,23,25-27,34,42H,7,12-16,18H2,1-2H3,(H,35,39)/t21-,23-,25-,26+,27+,32-,33+/m1/s1	[H][C@@]12CCCN1C(=O)[C@H](CC1=CC=CC=C1)N1C(=O)[C@](C)(NC(=O)[C@H]3CN(C)[C@]4([H])CC5=CNC6=CC=CC(=C56)[C@@]4([H])C3)O[C@@]21O	C33H37N5O5	C07798	D07837	10531	46507711	4562	CHEMBL1732	2GM	10091	50295557
DB00321	Amitriptyline	50-48-6	approved	KRMDCWKBEZIMAB-UHFFFAOYSA-N	InChI=1S/C20H23N/c1-21(2)15-7-12-20-18-10-5-3-8-16(18)13-14-17-9-4-6-11-19(17)20/h3-6,8-12H,7,13-15H2,1-2H3	CN(C)CCC=C1C2=CC=CC=C2CCC2=CC=CC=C12	C20H23N	C06824	D07448	2160	46508798	2666	CHEMBL629	TP0	2075	50020712
DB00322	Floxuridine	50-91-9	approved	ODKNJVUHOIMIIZ-RRKCRQDMSA-N	InChI=1S/C9H11FN2O5/c10-4-2-12(9(16)11-8(4)15)7-1-5(14)6(3-13)17-7/h2,5-7,13-14H,1,3H2,(H,11,15,16)/t5-,6+,7+/m0/s1	OC[C@H]1O[C@H](C[C@@H]1O)N1C=C(F)C(=O)NC1=O	C9H11FN2O5	C11736	D04197	5790	46508645	60761	CHEMBL917		5586	50340678
DB00323	Tolcapone	134308-13-7	approved; withdrawn	MIQPIUSUKVNLNT-UHFFFAOYSA-N	InChI=1S/C14H11NO5/c1-8-2-4-9(5-3-8)13(17)10-6-11(15(19)20)14(18)12(16)7-10/h2-7,16,18H,1H3	CC1=CC=C(C=C1)C(=O)C1=CC(=C(O)C(O)=C1)[N+]([O-])=O	C14H11NO5	C07949	D00786	4659569	46504932	63630	CHEMBL1324	TCW	3848682	50108877
DB00324	Fluorometholone	426-13-1	approved; investigational	FAOZLTXFLGPHNG-KNAQIMQKSA-N	InChI=1S/C22H29FO4/c1-12-9-17-15-6-8-21(27,13(2)24)20(15,4)11-18(26)22(17,23)19(3)7-5-14(25)10-16(12)19/h5,7,10,12,15,17-18,26-27H,6,8-9,11H2,1-4H3/t12-,15-,17-,18-,19-,20-,21-,22-/m0/s1	[H][C@@]12CC[C@](O)(C(C)=O)[C@@]1(C)C[C@H](O)[C@@]1(F)[C@@]2([H])C[C@H](C)C2=CC(=O)C=C[C@]12C	C22H29FO4		D01367	9878	46505984	31625	CHEMBL1200600		9494	50103631
DB00325	Nitroprusside	15078-28-1	approved; investigational	ASPOIVQEUUCDQT-UHFFFAOYSA-N	InChI=1S/5CN.Fe.NO/c5*1-2;;1-2/q;;;;;2*-1	O=N[Fe--](C#N)(C#N)(C#N)(C#N)C#N	C5FeN6O	C07269		11963622	46508965	7596	CHEMBL2097081		21607452	50377921
DB00326	Calcium glucoheptonate	29039-00-7	approved	FATUQANACHZLRT-KMRXSBRUSA-L	InChI=1S/2C7H14O8.Ca/c2*8-1-2(9)3(10)4(11)5(12)6(13)7(14)15;/h2*2-6,8-13H,1H2,(H,14,15);/q;;+2/p-2/t2*2-,3-,4+,5-,6?;/m11./s1	[Ca++].OC[C@@H](O)[C@@H](O)[C@H](O)[C@@H](O)C(O)C([O-])=O.OC[C@@H](O)[C@@H](O)[C@H](O)[C@@H](O)C(O)C([O-])=O	C14H26CaO16		D00934	62859	46507233	3314	CHEMBL1237066		56591
DB00327	Hydromorphone	466-99-9	approved; illicit	WVLOADHCBXTIJK-YNHQPCIGSA-N	InChI=1S/C17H19NO3/c1-18-7-6-17-10-3-5-13(20)16(17)21-15-12(19)4-2-9(14(15)17)8-11(10)18/h2,4,10-11,16,19H,3,5-8H2,1H3/t10-,11+,16-,17-/m0/s1	[H][C@@]12OC3=C(O)C=CC4=C3[C@@]11CCN(C)[C@]([H])(C4)[C@]1([H])CCC2=O	C17H19NO3	C07042		5284570	46508700	5790	CHEMBL398707		4447624	50241341
DB00328	Indomethacin	53-86-1	approved; investigational	CGIGDMFJXJATDK-UHFFFAOYSA-N	InChI=1S/C19H16ClNO4/c1-11-15(10-18(22)23)16-9-14(25-2)7-8-17(16)21(11)19(24)12-3-5-13(20)6-4-12/h3-9H,10H2,1-2H3,(H,22,23)	COC1=CC2=C(C=C1)N(C(=O)C1=CC=C(Cl)C=C1)C(C)=C2CC(O)=O	C19H16ClNO4	C01926	D00141	3715	46508291	49662	CHEMBL6	IMN	3584	17638
DB00330	Ethambutol	74-55-5	approved	AEUTYOVWOVBAKS-UWVGGRQHSA-N	InChI=1S/C10H24N2O2/c1-3-9(7-13)11-5-6-12-10(4-2)8-14/h9-14H,3-8H2,1-2H3/t9-,10-/m0/s1	CC[C@@H](CO)NCCN[C@@H](CC)CO	C10H24N2O2	C06984	D07925	14052	46504788	4877	CHEMBL44884	95E	13433	50448407
DB00331	Metformin	657-24-9	approved	XZWYZXLIPXDOLR-UHFFFAOYSA-N	InChI=1S/C4H11N5/c1-9(2)4(7)8-3(5)6/h1-2H3,(H5,5,6,7,8)	CN(C)C(=N)NC(N)=N	C4H11N5	C07151	D04966	4091	46507752	6801	CHEMBL1431	MF8	3949	50229665
DB00332	Ipratropium	60205-81-4	approved; experimental	OEXHQOGQTVQTAT-BHIXFJMTSA-N	InChI=1S/C20H30NO3/c1-14(2)21(3)16-9-10-17(21)12-18(11-16)24-20(23)19(13-22)15-7-5-4-6-8-15/h4-8,14,16-19,22H,9-13H2,1-3H3/q+1/t16-,17+,18+,19?,21?	[H][C@]12CC[C@]([H])(C[C@@H](C1)OC(=O)C(CO)C1=CC=CC=C1)[N+]2(C)C(C)C	C20H30NO3	C07052		657308	46506138	46659	CHEMBL1621597		19962157
DB00333	Methadone	76-99-3	approved	USSIQXCVUWKGNF-UHFFFAOYSA-N	InChI=1S/C21H27NO/c1-5-20(23)21(16-17(2)22(3)4,18-12-8-6-9-13-18)19-14-10-7-11-15-19/h6-15,17H,5,16H2,1-4H3	CCC(=O)C(CC(C)N(C)C)(C1=CC=CC=C1)C1=CC=CC=C1	C21H27NO	C07163	D08195	4095	46505722	167309	CHEMBL651		3953	82507
DB00334	Olanzapine	132539-06-1	approved; investigational	KVWDHTXUZHCGIO-UHFFFAOYSA-N	InChI=1S/C17H20N4S/c1-12-11-13-16(21-9-7-20(2)8-10-21)18-14-5-3-4-6-15(14)19-17(13)22-12/h3-6,11,19H,7-10H2,1-2H3	CN1CCN(CC1)C1=NC2=CC=CC=C2NC2=C1C=C(C)S2	C17H20N4S	C07322	D00454	4585	46507666	7735	CHEMBL715		10442212	35254
DB00335	Atenolol	29122-68-7	approved	METKIMKYRPQLGS-UHFFFAOYSA-N	InChI=1S/C14H22N2O3/c1-10(2)16-8-12(17)9-19-13-5-3-11(4-6-13)7-14(15)18/h3-6,10,12,16-17H,7-9H2,1-2H3,(H2,15,18)	CC(C)NCC(O)COC1=CC=C(CC(N)=O)C=C1	C14H22N2O3		D00235	2249	46506915	2904	CHEMBL24		2162	25753
DB00336	Nitrofural	59-87-0	approved; investigational; vet_approved; withdrawn	IAIWVQXQOWNYOU-FPYGCLRLSA-N	InChI=1S/C6H6N4O4/c7-6(11)9-8-3-4-1-2-5(14-4)10(12)13/h1-3H,(H3,7,9,11)/b8-3+	NC(=O)N\N=C\C1=CC=C(O1)[N+]([O-])=O	C6H6N4O4	C08042	D00862	5447130	46506509		CHEMBL869	NFZ	4566720	50420350
DB00337	Pimecrolimus	137071-32-0	approved; investigational	KASDHRXLYQOAKZ-XDSKOBMDSA-N	InChI=1S/C43H68ClNO11/c1-10-30-18-24(2)17-25(3)19-36(53-8)39-37(54-9)21-27(5)43(51,56-39)40(48)41(49)45-16-12-11-13-32(45)42(50)55-38(28(6)33(46)23-34(30)47)26(4)20-29-14-15-31(44)35(22-29)52-7/h18,20,25,27-33,35-39,46,51H,10-17,19,21-23H2,1-9H3/b24-18+,26-20+/t25-,27+,28+,29-,30+,31-,32-,33-,35+,36-,37-,38+,39+,43+/m0/s1	[H][C@]1(CC[C@H](Cl)[C@@H](C1)OC)\C=C(/C)[C@@]1([H])OC(=O)[C@]2([H])CCCCN2C(=O)C(=O)[C@]2(O)O[C@@]([H])([C@H](C[C@H]2C)OC)[C@H](C[C@@H](C)C\C(C)=C\[C@@H](CC)C(=O)C[C@H](O)[C@H]1C)OC	C43H68ClNO11			6509979	46505748	135888	CHEMBL1200686		21111755	50248356
DB00338	Omeprazole	73590-58-6	approved; investigational; vet_approved	SUBDBMMJDZJVOS-UHFFFAOYSA-N	InChI=1S/C17H19N3O3S/c1-10-8-18-15(11(2)16(10)23-4)9-24(21)17-19-13-6-5-12(22-3)7-14(13)20-17/h5-8H,9H2,1-4H3,(H,19,20)	COC1=CC2=C(C=C1)N=C(N2)S(=O)CC1=NC=C(C)C(OC)=C1C	C17H19N3O3S	C07324	D00455	4594	46509065	77260	CHEMBL1503		4433	50241343
DB00339	Pyrazinamide	98-96-4	approved; investigational	IPEHBUMCGVEMRF-UHFFFAOYSA-N	InChI=1S/C5H5N3O/c6-5(9)4-3-7-1-2-8-4/h1-3H,(H2,6,9)	NC(=O)C1=NC=CN=C1	C5H5N3O	C01956	D00144	1046	46507478	45285	CHEMBL614	PZA	1017	228814
DB00340	Metixene	02/02/69	approved	MJFJKKXQDNNUJF-UHFFFAOYSA-N	InChI=1S/C20H23NS/c1-21-12-6-7-15(14-21)13-18-16-8-2-4-10-19(16)22-20-11-5-3-9-17(18)20/h2-5,8-11,15,18H,6-7,12-14H2,1H3	CN1CCCC(CC2C3=CC=CC=C3SC3=CC=CC=C23)C1	C20H23NS		D01871	4167	46508970	51024	CHEMBL1201342		4023	79211
DB00341	Cetirizine	83881-51-0	approved	ZKLPARSLTMPFCP-UHFFFAOYSA-N	InChI=1S/C21H25ClN2O3/c22-19-8-6-18(7-9-19)21(17-4-2-1-3-5-17)24-12-10-23(11-13-24)14-15-27-16-20(25)26/h1-9,21H,10-16H2,(H,25,26)	OC(=O)COCCN1CCN(CC1)C(C1=CC=CC=C1)C1=CC=C(Cl)C=C1	C21H25ClN2O3	C07778		2678	46508368	3561	CHEMBL1000		2577	22890
DB00342	Terfenadine	50679-08-8	approved; withdrawn	GUGOEEXESWIERI-UHFFFAOYSA-N	InChI=1S/C32H41NO2/c1-31(2,3)26-18-16-25(17-19-26)30(34)15-10-22-33-23-20-29(21-24-33)32(35,27-11-6-4-7-12-27)28-13-8-5-9-14-28/h4-9,11-14,16-19,29-30,34-35H,10,15,20-24H2,1-3H3	CC(C)(C)C1=CC=C(C=C1)C(O)CCCN1CCC(CC1)C(O)(C1=CC=CC=C1)C1=CC=CC=C1	C32H41NO2	C07463	D00521	5405	46507007	9453	CHEMBL17157		5212	50017376
DB00343	Diltiazem	42399-41-7	approved; investigational	HSUGRBWQSSZJOP-RTWAWAEBSA-N	InChI=1S/C22H26N2O4S/c1-15(25)28-20-21(16-9-11-17(27-4)12-10-16)29-19-8-6-5-7-18(19)24(22(20)26)14-13-23(2)3/h5-12,20-21H,13-14H2,1-4H3/t20-,21+/m1/s1	COC1=CC=C(C=C1)[C@@H]1SC2=C(C=CC=C2)N(CCN(C)C)C(=O)[C@@H]1OC(C)=O	C22H26N2O4S	C06958	D07845	39186	46505667	101278	CHEMBL23	C9F	35850	50004704
DB00344	Protriptyline	438-60-8	approved	BWPIARFWQZKAIA-UHFFFAOYSA-N	InChI=1S/C19H21N/c1-20-14-6-11-19-17-9-4-2-7-15(17)12-13-16-8-3-5-10-18(16)19/h2-5,7-10,12-13,19-20H,6,11,14H2,1H3	CNCCCC1C2=CC=CC=C2C=CC2=CC=CC=C12	C19H21N	C07408	D08447	4976	46505128	8597	CHEMBL668		4805	50176062
DB00345	Aminohippuric acid	61-78-9	approved; investigational	HSMNQINEKMPTIC-UHFFFAOYSA-N	InChI=1S/C9H10N2O3/c10-7-3-1-6(2-4-7)9(14)11-5-8(12)13/h1-4H,5,10H2,(H,11,14)(H,12,13)	NC1=CC=C(C=C1)C(=O)NCC(O)=O	C9H10N2O3		D06890	2148	46507106	104011	CHEMBL463	ZWD	2063	50240008
DB00346	Alfuzosin	81403-80-7	approved; investigational	WNMJYKCGWZFFKR-UHFFFAOYSA-N	InChI=1S/C19H27N5O4/c1-24(8-5-7-21-18(25)14-6-4-9-28-14)19-22-13-11-16(27-3)15(26-2)10-12(13)17(20)23-19/h10-11,14H,4-9H2,1-3H3,(H,21,25)(H2,20,22,23)	COC1=CC2=C(C=C1OC)C(N)=NC(=N2)N(C)CCCNC(=O)C1CCCO1	C19H27N5O4		D07124	2092	46508512	51141	CHEMBL709		2008	50033110
DB00347	Trimethadione	127-48-0	approved	IRYJRGCIQBGHIV-UHFFFAOYSA-N	InChI=1S/C6H9NO3/c1-6(2)4(8)7(3)5(9)10-6/h1-3H3	CN1C(=O)OC(C)(C)C1=O	C6H9NO3		D00392	5576	46504478	9727	CHEMBL695		5374	50227239
DB00348	Nitisinone	104206-65-7	approved; investigational	OUBCNLGXQFSTLU-UHFFFAOYSA-N	InChI=1S/C14H10F3NO5/c15-14(16,17)7-4-5-8(9(6-7)18(22)23)13(21)12-10(19)2-1-3-11(12)20/h4-6,12H,1-3H2	[O-][N+](=O)C1=C(C=CC(=C1)C(F)(F)F)C(=O)C1C(=O)CCCC1=O	C14H10F3NO5			115355	46507380	50378	CHEMBL1337		103195	50088804
DB00349	Clobazam	22316-47-8	approved; illicit	CXOXHMZGEKVPMT-UHFFFAOYSA-N	InChI=1S/C16H13ClN2O2/c1-18-13-8-7-11(17)9-14(13)19(16(21)10-15(18)20)12-5-3-2-4-6-12/h2-9H,10H2,1H3	CN1C2=C(C=C(Cl)C=C2)N(C2=CC=CC=C2)C(=O)CC1=O	C16H13ClN2O2		D01253	2789	46506115	31413	CHEMBL70418		2687	50247888
DB00350	Minoxidil	38304-91-5	approved; investigational	ZFMITUMMTDLWHR-UHFFFAOYSA-N	InChI=1S/C9H15N5O/c10-7-6-8(12-9(11)14(7)15)13-4-2-1-3-5-13/h6H,1-5,10H2,(H2,11,12)	NC1=CC(=NC(N)=[N+]1[O-])N1CCCCC1	C9H15N5O		D00418	4201	46508344	6942	CHEMBL802	MXD	10438564	50237593
DB00351	Megestrol acetate	595-33-5	approved; investigational; vet_approved	RQZAXGRLVPAYTJ-GQFGMJRRSA-N	InChI=1S/C24H32O4/c1-14-12-18-19(22(4)9-6-17(27)13-21(14)22)7-10-23(5)20(18)8-11-24(23,15(2)25)28-16(3)26/h12-13,18-20H,6-11H2,1-5H3/t18-,19+,20+,22-,23+,24+/m1/s1	[H][C@@]12CC[C@](OC(C)=O)(C(C)=O)[C@@]1(C)CC[C@@]1([H])[C@@]2([H])C=C(C)C2=CC(=O)CC[C@]12C	C24H32O4	C08151	D00952	11683	46505827	6723	CHEMBL1201139		11192	50238674
DB00352	Tioguanine	154-42-7	approved	WYWHKKSPHMUBEB-UHFFFAOYSA-N	InChI=1S/C5H5N5S/c6-5-9-3-2(4(11)10-5)7-1-8-3/h1H,(H4,6,7,8,9,10,11)	NC1=NC(=S)C2=C(N1)N=CN2	C5H5N5S	C07648	D08603	2723601	46508170	9555	CHEMBL727	DX4	2005804	50200099
DB00353	Methylergometrine	113-42-8	approved	UNBRKDKAWYKMIV-QWQRMKEZSA-N	InChI=1S/C20H25N3O2/c1-3-14(11-24)22-20(25)13-7-16-15-5-4-6-17-19(15)12(9-21-17)8-18(16)23(2)10-13/h4-7,9,13-14,18,21,24H,3,8,10-11H2,1-2H3,(H,22,25)/t13-,14+,18-/m1/s1	[H][C@@]12CC3=CNC4=CC=CC(=C34)C1=C[C@H](CN2C)C(=O)N[C@@H](CC)CO	C20H25N3O2		D00680	8226	46507746	92607	CHEMBL1201356	H8D	7933	50330860
DB00354	Buclizine	82-95-1	approved	MOYGZHXDRJNJEP-UHFFFAOYSA-N	InChI=1S/C28H33ClN2/c1-28(2,3)25-13-9-22(10-14-25)21-30-17-19-31(20-18-30)27(23-7-5-4-6-8-23)24-11-15-26(29)16-12-24/h4-16,27H,17-21H2,1-3H3	CC(C)(C)C1=CC=C(CN2CCN(CC2)C(C2=CC=CC=C2)C2=CC=C(Cl)C=C2)C=C1	C28H33ClN2	C07777	D07547	6729	46507608	3205	CHEMBL1201271		6473
DB00355	Aztreonam	78110-38-0	approved	WZPBZJONDBGPKJ-VEHQQRBSSA-N	InChI=1S/C13H17N5O8S2/c1-5-7(10(20)18(5)28(23,24)25)16-9(19)8(6-4-27-12(14)15-6)17-26-13(2,3)11(21)22/h4-5,7H,1-3H3,(H2,14,15)(H,16,19)(H,21,22)(H,23,24,25)/b17-8-/t5-,7-/m0/s1	C[C@H]1[C@H](NC(=O)C(=N/OC(C)(C)C(=O)O)\C2=CSC([NH3+])=N2)C(=O)N1S([O-])(=O)=O	C13H17N5O8S2	C06840	D00240	9568617	46505419	161680	CHEMBL158	AZR	4674940	50240480
DB00356	Chlorzoxazone	95-25-0	approved	TZFWDZFKRBELIQ-UHFFFAOYSA-N	InChI=1S/C7H4ClNO2/c8-4-1-2-6-5(3-4)9-7(10)11-6/h1-3H,(H,9,10)	ClC1=CC2=C(OC(=O)N2)C=C1	C7H4ClNO2	C07931	D00771	2733	46507755	3655	CHEMBL1371	CLW	2632	50290811
DB00357	Aminoglutethimide	125-84-8	approved; investigational	ROBVIMPUHSLWNV-UHFFFAOYSA-N	InChI=1S/C13H16N2O2/c1-2-13(8-7-11(16)15-12(13)17)9-3-5-10(14)6-4-9/h3-6H,2,7-8,14H2,1H3,(H,15,16,17)	CCC1(CCC(=O)NC1=O)C1=CC=C(N)C=C1	C13H16N2O2	C07617	D00574	2145	46506066	2654	CHEMBL488		2060	9460
DB00358	Mefloquine	53230-10-7	approved; investigational	XEEQGYMUWCZPDN-UHFFFAOYSA-N	InChI=1S/C17H16F6N2O/c18-16(19,20)11-5-3-4-9-10(15(26)12-6-1-2-7-24-12)8-13(17(21,22)23)25-14(9)11/h3-5,8,12,15,24,26H,1-2,6-7H2	OC(C1CCCCN1)C1=CC(=NC2=C1C=CC=C2C(F)(F)F)C(F)(F)F	C17H16F6N2O	C07633	D04895	4046	46505610	63681	CHEMBL416956		3906	50022889
DB00359	Sulfadiazine	68-35-9	approved; investigational; vet_approved	SEEPANYCNGTZFQ-UHFFFAOYSA-N	InChI=1S/C10H10N4O2S/c11-8-2-4-9(5-3-8)17(15,16)14-10-12-6-1-7-13-10/h1-7H,11H2,(H,12,13,14)	NC1=CC=C(C=C1)S(=O)(=O)NC1=NC=CC=N1	C10H10N4O2S	C07658	D00587	5215	46506164	9328	CHEMBL439		5026	50166571
DB00360	Sapropterin	62989-33-7	approved; investigational	FNKQXYHWGSIFBK-RPDRRWSUSA-N	InChI=1S/C9H15N5O3/c1-3(15)6(16)4-2-11-7-5(12-4)8(17)14-9(10)13-7/h3-4,6,12,15-16H,2H2,1H3,(H4,10,11,13,14,17)/t3-,4+,6-/m0/s1	[H][C@@]1(CNC2=C(N1)C(=O)NC(N)=N2)[C@@H](O)[C@H](C)O	C9H15N5O3	C00272	D08505	44257	46508597	59560	CHEMBL1201774	H4B	40270	50373697
DB00361	Vinorelbine	71486-22-1	approved; investigational	GBABOYUKABKIAF-IELIFDKJSA-N	InChI=1S/C45H54N4O8/c1-8-27-19-28-22-44(40(51)55-6,36-30(25-48(23-27)24-28)29-13-10-11-14-33(29)46-36)32-20-31-34(21-35(32)54-5)47(4)38-43(31)16-18-49-17-12-15-42(9-2,37(43)49)39(57-26(3)50)45(38,53)41(52)56-7/h10-15,19-21,28,37-39,46,53H,8-9,16-18,22-25H2,1-7H3/t28-,37-,38+,39+,42+,43+,44-,45-/m0/s1	[H][C@@]12N(C)C3=CC(OC)=C(C=C3[C@@]11CCN3CC=C[C@](CC)([C@@]13[H])[C@@]([H])(OC(C)=O)[C@]2(O)C(=O)OC)[C@]1(C[C@@]2([H])CN(CC(CC)=C2)CC2=C1NC1=CC=CC=C21)C(=O)OC	C45H54N4O8		D08680	44424639	46507772	480999	CHEMBL553025		4470974
DB00362	Anidulafungin	166663-25-8	approved; investigational	JHVAMHSQVVQIOT-MFAJLEFUSA-N	InChI=1S/C58H73N7O17/c1-5-6-7-24-82-40-22-18-35(19-23-40)33-10-8-32(9-11-33)34-12-14-37(15-13-34)51(74)59-41-26-43(70)54(77)63-56(79)47-48(71)29(2)27-65(47)58(81)45(31(4)67)61-55(78)46(50(73)49(72)36-16-20-38(68)21-17-36)62-53(76)42-25-39(69)28-64(42)57(80)44(30(3)66)60-52(41)75/h8-23,29-31,39,41-50,54,66-73,77H,5-7,24-28H2,1-4H3,(H,59,74)(H,60,75)(H,61,78)(H,62,76)(H,63,79)/t29-,30+,31+,39+,41-,…	[H][C@]1(NC(=O)[C@@H](NC(=O)[C@@H]2C[C@@H](O)CN2C(=O)[C@@H](NC(=O)[C@H](C[C@@H](O)[C@@H](O)NC(=O)[C@@H]2[C@@H](O)[C@@H](C)CN2C1=O)NC(=O)C1=CC=C(C=C1)C1=CC=C(C=C1)C1=CC=C(OCCCCC)C=C1)[C@@H](C)O)[C@H](O)[C@@H](O)C1=CC=C(O)C=C1)[C@@H](C)O	C58H73N7O17		D03211	166548	46505616	55346	CHEMBL264241		145752	50417554
DB00363	Clozapine	5786-21-0	approved	QZUDBNBUXVUHMW-UHFFFAOYSA-N	InChI=1S/C18H19ClN4/c1-22-8-10-23(11-9-22)18-14-4-2-3-5-15(14)20-16-7-6-13(19)12-17(16)21-18/h2-7,12,20H,8-11H2,1H3	CN1CCN(CC1)C1=NC2=CC(Cl)=CC=C2NC2=CC=CC=C12	C18H19ClN4	C06924	D00283	2818	46506474	3766	CHEMBL42		10442628	50001884
DB00364	Sucralfate	54182-58-0	approved	IPLJAZDIICJQEL-JTJNLBSYSA-A	InChI=1S/C12H22O35S8.9Al.20H2O/c13-48(14,15)37-1-4-6(43-51(22,23)24)8(45-53(28,29)30)9(46-54(31,32)33)11(40-4)42-12(3-39-50(19,20)21)10(47-55(34,35)36)7(44-52(25,26)27)5(41-12)2-38-49(16,17)18;;;;;;;;;;;;;;;;;;;;;;;;;;;;;/h4-11H,1-3H2,(H,13,14,15)(H,16,17,18)(H,19,20,21)(H,22,23,24)(H,25,26,27)(H,28,29,30)(H,31,32,33)(H,34,35,36);;;;;;;;;;20*1H2/q;9*+3;;;;;;;;;;;;;;;;;;;;/p-27/t4-,5-,6-,7-,8+,9-,…	O.O[Al](O)O.O[Al](O)OS(=O)(=O)OC[C@H]1O[C@@](COS(=O)(=O)O[Al](O)O)(O[C@H]2O[C@H](COS(=O)(=O)O[Al](O)O)[C@@H](OS(=O)(=O)O[Al](O)O)[C@H](OS(=O)(=O)O[Al](O)O)[C@H]2OS(=O)(=O)O[Al](O)O)[C@@H](OS(=O)(=O)O[Al](O)O)[C@@H]1OS(=O)(=O)O[Al](O)O	C12H35Al9O55S8	C07314		70789197	46508862		CHEMBL2029132		32701653
DB00365	Grepafloxacin	119914-60-2	approved; investigational; withdrawn	AIJTTZAVMXIJGM-UHFFFAOYSA-N	InChI=1S/C19H22FN3O3/c1-10-8-22(6-5-21-10)15-7-14-16(11(2)17(15)20)18(24)13(19(25)26)9-23(14)12-3-4-12/h7,9-10,12,21H,3-6,8H2,1-2H3,(H,25,26)	CC1CN(CCN1)C1=C(F)C(C)=C2C(=O)C(=CN(C3CC3)C2=C1)C(O)=O	C19H22FN3O3	C11368		72474	46507253	5543	CHEMBL583		65391	50117924
DB00366	Doxylamine	469-21-6	approved; vet_approved	HCFDWZZGGLSKEP-UHFFFAOYSA-N	InChI=1S/C17H22N2O/c1-17(20-14-13-19(2)3,15-9-5-4-6-10-15)16-11-7-8-12-18-16/h4-12H,13-14H2,1-3H3	CN(C)CCOC(C)(C1=CC=CC=C1)C1=CC=CC=N1	C17H22N2O		D02327	3162	46506354	51380	CHEMBL1004		3050	50239996
DB00367	Levonorgestrel	797-63-7	approved; investigational	WWYNJERNGUHSAO-XUDSTZEESA-N	InChI=1S/C21H28O2/c1-3-20-11-9-17-16-8-6-15(22)13-14(16)5-7-18(17)19(20)10-12-21(20,23)4-2/h2,13,16-19,23H,3,5-12H2,1H3/t16-,17+,18+,19-,20-,21-/m0/s1	[H][C@@]12CC[C@@](O)(C#C)[C@@]1(CC)CC[C@]1([H])[C@@]3([H])CCC(=O)C=C3CC[C@@]21[H]	C21H28O2	C08153	D00950	13109	46508082	6443	CHEMBL1389	NOG	12560	50410522
DB00368	Norepinephrine	51-41-2	approved	SFLSHLFXELFNJZ-QMMMGPOBSA-N	InChI=1S/C8H11NO3/c9-4-8(12)5-1-2-6(10)7(11)3-5/h1-3,8,10-12H,4,9H2/t8-/m0/s1	NC[C@H](O)C1=CC(O)=C(O)C=C1	C8H11NO3	C00547	D00076	439260	46506201	18357	CHEMBL1437	LNR	388394	50029051
DB00369	Cidofovir	113852-37-2	approved	VWFCHDSQECPREK-LURJTMIESA-N	InChI=1S/C8H14N3O6P/c9-7-1-2-11(8(13)10-7)3-6(4-12)17-5-18(14,15)16/h1-2,6,12H,3-5H2,(H2,9,10,13)(H2,14,15,16)/t6-/m0/s1	NC1=NC(=O)N(C[C@@H](CO)OCP(O)(O)=O)C=C1	C8H14N3O6P	C06909		60613	46506054	3696	CHEMBL152	L8P	54636	31915
DB00370	Mirtazapine	85650-52-8	approved	RONZAEMNMFQXRA-UHFFFAOYSA-N	InChI=1S/C17H19N3/c1-19-9-10-20-16(12-19)15-7-3-2-5-13(15)11-14-6-4-8-18-17(14)20/h2-8,16H,9-12H2,1H3	CN1CCN2C(C1)C1=CC=CC=C1CC1=C2N=CC=C1	C17H19N3	C07570	D00563	4205	46506965	6950	CHEMBL654		4060	50115644
DB00371	Meprobamate	57-53-4	approved; illicit	NPPQSCRMBWNHMW-UHFFFAOYSA-N	InChI=1S/C9H18N2O4/c1-3-4-9(2,5-14-7(10)12)6-15-8(11)13/h3-6H2,1-2H3,(H2,10,12)(H2,11,13)	CCCC(C)(COC(N)=O)COC(N)=O	C9H18N2O4		D00376	4064	46508142	6761	CHEMBL979		3924
DB00372	Thiethylperazine	1420-55-9	approved; withdrawn	XCTYLCDETUVOIP-UHFFFAOYSA-N	InChI=1S/C22H29N3S2/c1-3-26-18-9-10-22-20(17-18)25(19-7-4-5-8-21(19)27-22)12-6-11-24-15-13-23(2)14-16-24/h4-5,7-10,17H,3,6,11-16H2,1-2H3	CCSC1=CC2=C(SC3=CC=CC=C3N2CCCN2CCN(C)CC2)C=C1	C22H29N3S2	C07132	D02354	5440	46506502	9544	CHEMBL1378		5245	78436
DB00373	Timolol	26839-75-8	approved	BLJRIMJGRPQVNF-JTQLQIEISA-N	InChI=1S/C13H24N4O3S/c1-13(2,3)14-8-10(18)9-20-12-11(15-21-16-12)17-4-6-19-7-5-17/h10,14,18H,4-9H2,1-3H3/t10-/m0/s1	[H][C@](O)(CNC(C)(C)C)COC1=NSN=C1N1CCOCC1	C13H24N4O3S	C07141		33624	46507733	9599	CHEMBL499	TIM	31013	50292219
DB00374	Treprostinil	81846-19-7	approved; investigational	PAJMKGZZBBTTOY-ZFORQUDYSA-N	InChI=1S/C23H34O5/c1-2-3-4-7-17(24)9-10-18-19-11-15-6-5-8-22(28-14-23(26)27)20(15)12-16(19)13-21(18)25/h5-6,8,16-19,21,24-25H,2-4,7,9-14H2,1H3,(H,26,27)/t16-,17-,18+,19-,21+/m0/s1	[H][C@]12C[C@@H](O)[C@H](CC[C@@H](O)CCCCC)[C@@]1([H])CC1=C(C2)C(OCC(O)=O)=CC=C1	C23H34O5			6918140	46504572	50861	CHEMBL1237119		5293353
DB00375	Colestipol	26658-42-4	approved					C06925		62816	46505777		CHEMBL1909303		56550
DB00376	Trihexyphenidyl	144-11-6	approved	HWHLPVGTWGOCJO-UHFFFAOYSA-N	InChI=1S/C20H31NO/c22-20(18-10-4-1-5-11-18,19-12-6-2-7-13-19)14-17-21-15-8-3-9-16-21/h1,4-5,10-11,19,22H,2-3,6-9,12-17H2	OC(CCN1CCCCC1)(C1CCCCC1)C1=CC=CC=C1	C20H31NO	C07171	D08638	5572	46507717	9720	CHEMBL1490		5371	81462
DB00377	Palonosetron	135729-56-5	approved; investigational	CPZBLNMUGSZIPR-NVXWUHKLSA-N	InChI=1S/C19H24N2O/c22-19-16-6-2-4-14-3-1-5-15(18(14)16)11-21(19)17-12-20-9-7-13(17)8-10-20/h2,4,6,13,15,17H,1,3,5,7-12H2/t15-,17-/m1/s1	[H][C@]12CCCC3=C1C(=CC=C3)C(=O)N(C2)[C@@H]1CN2CCC1CC2	C19H24N2O		D07175	6337614	46508530	85161	CHEMBL1189679	O7B	4892289	50417287
DB00378	Dydrogesterone	152-62-5	approved; investigational; withdrawn	JGMOKGBVKVMRFX-HQZYFCCVSA-N	InChI=1S/C21H28O2/c1-13(22)17-6-7-18-16-5-4-14-12-15(23)8-10-20(14,2)19(16)9-11-21(17,18)3/h4-5,12,16-19H,6-11H2,1-3H3/t16-,17+,18-,19+,20+,21+/m0/s1	[H][C@@]12CC[C@H](C(C)=O)[C@@]1(C)CC[C@]1([H])[C@@]2([H])C=CC2=CC(=O)CC[C@@]12C	C21H28O2		D01217	9051	46506195	31527	CHEMBL1200853		8699
DB00379	Mexiletine	31828-71-4	approved; investigational	VLPIATFUUWWMKC-UHFFFAOYSA-N	InChI=1S/C11H17NO/c1-8-5-4-6-9(2)11(8)13-7-10(3)12/h4-6,10H,7,12H2,1-3H3	CC(N)COC1=C(C)C=CC=C1C	C11H17NO	C07220		4178	46505491	6916	CHEMBL558		4034	50117271
DB00380	Dexrazoxane	24584-09-6	approved; withdrawn	BMKDZUISNHGIBY-ZETCQYMHSA-N	InChI=1S/C11H16N4O4/c1-7(15-5-10(18)13-11(19)6-15)2-14-3-8(16)12-9(17)4-14/h7H,2-6H2,1H3,(H,12,16,17)(H,13,18,19)/t7-/m0/s1	C[C@@H](CN1CC(=O)NC(=O)C1)N1CC(=O)NC(=O)C1	C11H16N4O4		D03730	71384	46505982	50223	CHEMBL1738	CDX	64479
DB00381	Amlodipine	88150-42-9	approved	HTIQEAQVCYTUBX-UHFFFAOYSA-N	InChI=1S/C20H25ClN2O5/c1-4-28-20(25)18-15(11-27-10-9-22)23-12(2)16(19(24)26-3)17(18)13-7-5-6-8-14(13)21/h5-8,17,23H,4,9-11,22H2,1-3H3	CCOC(=O)C1=C(COCCN)NC(C)=C(C1C1=CC=CC=C1Cl)C(=O)OC	C20H25ClN2O5	C06825	D07450	2162	46507214	2668	CHEMBL1491		2077	50088383
DB00382	Tacrine	321-64-2	approved; investigational; withdrawn	YLJREFDVOIBQDA-UHFFFAOYSA-N	InChI=1S/C13H14N2/c14-13-9-5-1-3-7-11(9)15-12-8-4-2-6-10(12)13/h1,3,5,7H,2,4,6,8H2,(H2,14,15)	NC1=C2CCCCC2=NC2=CC=CC=C12	C13H14N2	C01453	D08555	1935	46505487	45980	CHEMBL95	THA	1859	8961
DB00383	Oxyphencyclimine	125-53-1	approved	DUDKAZCAISNGQN-UHFFFAOYSA-N	InChI=1S/C20H28N2O3/c1-22-14-8-13-21-18(22)15-25-19(23)20(24,16-9-4-2-5-10-16)17-11-6-3-7-12-17/h2,4-5,9-10,17,24H,3,6-8,11-15H2,1H3	CN1CCCN=C1COC(=O)C(O)(C1CCCCC1)C1=CC=CC=C1	C20H28N2O3	C07851	D08325	4642	46507487	7868	CHEMBL1495		4481
DB00384	Triamterene	396-01-0	approved	FNYLWPVRPXGIIP-UHFFFAOYSA-N	InChI=1S/C12H11N7/c13-9-7(6-4-2-1-3-5-6)16-8-10(14)18-12(15)19-11(8)17-9/h1-5H,(H6,13,14,15,17,18,19)	NC1=NC(N)=C2N=C(C(N)=NC2=N1)C1=CC=CC=C1	C12H11N7		D00386	5546	46507623	9671	CHEMBL585	DX2	5345	6644
DB00385	Valrubicin	56124-62-0	approved	ZOCKGBMQLCSHFP-KQRAQHLDSA-N	InChI=1S/C34H36F3NO13/c1-4-5-9-21(40)49-13-20(39)33(47)11-16-24(19(12-33)51-22-10-17(27(41)14(2)50-22)38-32(46)34(35,36)37)31(45)26-25(29(16)43)28(42)15-7-6-8-18(48-3)23(15)30(26)44/h6-8,14,17,19,22,27,41,43,45,47H,4-5,9-13H2,1-3H3,(H,38,46)/t14-,17-,19-,22-,27+,33-/m0/s1	[H][C@@]1(C[C@@](O)(CC2=C(O)C3=C(C(O)=C12)C(=O)C1=C(OC)C=CC=C1C3=O)C(=O)COC(=O)CCCC)O[C@H]1C[C@H](NC(=O)C(F)(F)F)[C@H](O)[C@H](C)O1	C34H36F3NO13			454216	46506642	135876	CHEMBL1096885		399974	50248236
DB00387	Procyclidine	77-37-2	approved	WYDUSKDSKCASEF-UHFFFAOYSA-N	InChI=1S/C19H29NO/c21-19(17-9-3-1-4-10-17,18-11-5-2-6-12-18)13-16-20-14-7-8-15-20/h1,3-4,9-10,18,21H,2,5-8,11-16H2	OC(CCN1CCCC1)(C1CCCCC1)C1=CC=CC=C1	C19H29NO	C07378	D08425	4919	46505553	8448	CHEMBL86715		4750	50062598
DB00388	Phenylephrine	59-42-7	approved	SONNWYBIRXJNDC-VIFPVBQESA-N	InChI=1S/C9H13NO2/c1-10-6-9(12)7-3-2-4-8(11)5-7/h2-5,9-12H,6H2,1H3/t9-/m0/s1	CNC[C@H](O)C1=CC(O)=CC=C1	C9H13NO2	C07441	D08365	6041	46506961	8093	CHEMBL1215		5818	50067212
DB00389	Carbimazole	22232-54-8	approved; investigational	CFOYWRHIYXMDOT-UHFFFAOYSA-N	InChI=1S/C7H10N2O2S/c1-3-11-7(10)9-5-4-8(2)6(9)12/h4-5H,3H2,1-2H3	CCOC(=O)N1C=CN(C)C1=S	C7H10N2O2S	C07615	D07616	31072	46506359	617099	CHEMBL508102		28829	50275889
DB00390	Digoxin	20830-75-5	approved	LTMHDMANZUZIPE-PUGKRICDSA-N	InChI=1S/C41H64O14/c1-19-36(47)28(42)15-34(50-19)54-38-21(3)52-35(17-30(38)44)55-37-20(2)51-33(16-29(37)43)53-24-8-10-39(4)23(13-24)6-7-26-27(39)14-31(45)40(5)25(9-11-41(26,40)48)22-12-32(46)49-18-22/h12,19-21,23-31,33-38,42-45,47-48H,6-11,13-18H2,1-5H3/t19-,20-,21-,23-,24+,25-,26-,27+,28+,29+,30+,31-,33+,34+,35+,36-,37-,38-,39+,40+,41+/m1/s1	[H][C@]12CC[C@]3([H])[C@]([H])(C[C@@H](O)[C@]4(C)[C@H](CC[C@]34O)C3=CC(=O)OC3)[C@@]1(C)CC[C@@H](C2)O[C@H]1C[C@H](O)[C@H](O[C@H]2C[C@H](O)[C@H](O[C@H]3C[C@H](O)[C@H](O)[C@@H](C)O3)[C@@H](C)O2)[C@@H](C)O1	C41H64O14	C06956	D00298	2724385	46508524	4551	CHEMBL1751	DGX	2006532	46355
DB00391	Sulpiride	15676-16-1	approved; investigational	BGRJTUBHPOOWDU-UHFFFAOYSA-N	InChI=1S/C15H23N3O4S/c1-3-18-8-4-5-11(18)10-17-15(19)13-9-12(23(16,20)21)6-7-14(13)22-2/h6-7,9,11H,3-5,8,10H2,1-2H3,(H,17,19)(H2,16,20,21)	CCN1CCCC1CNC(=O)C1=C(OC)C=CC(=C1)S(N)(=O)=O	C15H23N3O4S		D01226	5355	46504855	32168	CHEMBL26		5162	11638
DB00392	Profenamine	522-00-9	approved	CDOZDBSBBXSXLB-UHFFFAOYSA-N	InChI=1S/C19H24N2S/c1-4-20(5-2)15(3)14-21-16-10-6-8-12-18(16)22-19-13-9-7-11-17(19)21/h6-13,15H,4-5,14H2,1-3H3	CCN(CC)C(C)CN1C2=CC=CC=C2SC2=CC=CC=C12	C19H24N2S		D01118	3290	46507375	313639	CHEMBL1206		3174	8958
DB00393	Nimodipine	66085-59-4	approved; investigational	UIAGMCDKSXEBJQ-UHFFFAOYSA-N	InChI=1S/C21H26N2O7/c1-12(2)30-21(25)18-14(4)22-13(3)17(20(24)29-10-9-28-5)19(18)15-7-6-8-16(11-15)23(26)27/h6-8,11-12,19,22H,9-10H2,1-5H3	COCCOC(=O)C1=C(C)NC(C)=C(C1C1=CC(=CC=C1)[N+]([O-])=O)C(=O)OC(C)C	C21H26N2O7	C07267	D00438	4497	46508497	7575	CHEMBL1428		4341	50101971
DB00394	Beclomethasone dipropionate	08/09/34	approved; investigational	KUVIULQEHSCUHY-XYWKZLDCSA-N	InChI=1S/C28H37ClO7/c1-6-23(33)35-15-22(32)28(36-24(34)7-2)16(3)12-20-19-9-8-17-13-18(30)10-11-25(17,4)27(19,29)21(31)14-26(20,28)5/h10-11,13,16,19-21,31H,6-9,12,14-15H2,1-5H3/t16-,19-,20-,21-,25-,26-,27-,28-/m0/s1	[H][C@@]12C[C@H](C)[C@](OC(=O)CC)(C(=O)COC(=O)CC)[C@@]1(C)C[C@H](O)[C@@]1(Cl)[C@@]2([H])CCC2=CC(=O)C=C[C@]12C	C28H37ClO7	C07813	D07495	21700	46509195	3002	CHEMBL1200500		20396
DB00395	Carisoprodol	78-44-4	approved	OFZCIYFFPZCNJE-UHFFFAOYSA-N	InChI=1S/C12H24N2O4/c1-5-6-12(4,7-17-10(13)15)8-18-11(16)14-9(2)3/h9H,5-8H2,1-4H3,(H2,13,15)(H,14,16)	CCCC(C)(COC(N)=O)COC(=O)NC(C)C	C12H24N2O4	C07927	D00768	2576	46506377	3419	CHEMBL1233		2478
DB00396	Progesterone	57-83-0	approved; vet_approved	RJKFOVLPORLFTN-LEKSSAKUSA-N	InChI=1S/C21H30O2/c1-13(22)17-6-7-18-16-5-4-14-12-15(23)8-10-20(14,2)19(16)9-11-21(17,18)3/h12,16-19H,4-11H2,1-3H3/t16-,17+,18-,19-,20-,21+/m0/s1	[H][C@@]12CC[C@H](C(C)=O)[C@@]1(C)CC[C@@]1([H])[C@@]2([H])CCC2=CC(=O)CC[C@]12C	C21H30O2	C00410	D00066	5994	46508968	17026	CHEMBL103	STR	5773	8903
DB00397	Phenylpropanolamine	14838-15-4	approved; vet_approved; withdrawn	DLNKOYKMWOXYQA-UHFFFAOYSA-N	InChI=1S/C9H13NO/c1-7(10)9(11)8-5-3-2-4-6-8/h2-7,9,11H,10H2,1H3	CC(N)C(O)C1=CC=CC=C1	C9H13NO	C16719		26934	46508087	80680	CHEMBL61006		4622	50022722
DB00398	Sorafenib	284461-73-0	approved; investigational	MLDQJTXFUGDVEO-UHFFFAOYSA-N	InChI=1S/C21H16ClF3N4O3/c1-26-19(30)18-11-15(8-9-27-18)32-14-5-2-12(3-6-14)28-20(31)29-13-4-7-17(22)16(10-13)21(23,24)25/h2-11H,1H3,(H,26,30)(H2,28,29,31)	CNC(=O)C1=NC=CC(OC2=CC=C(NC(=O)NC3=CC(=C(Cl)C=C3)C(F)(F)F)C=C2)=C1	C21H16ClF3N4O3		D08524	216239	46505329	50924	CHEMBL1336	BAX	187440	16673
DB00399	Zoledronic acid	118072-93-8	approved	XRASPMIURGNCCH-UHFFFAOYSA-N	InChI=1S/C5H10N2O7P2/c8-5(15(9,10)11,16(12,13)14)3-7-2-1-6-4-7/h1-2,4,8H,3H2,(H2,9,10,11)(H2,12,13,14)	OC(CN1C=CN=C1)(P(O)(O)=O)P(O)(O)=O	C5H10N2O7P2		D01968	68740	46507310	46557	CHEMBL924	ZOL	61986	12578
DB00400	Griseofulvin	126-07-8	approved; investigational; vet_approved	DDUHZTYCFQRHIY-RBHXEPJQSA-N	InChI=1S/C17H17ClO6/c1-8-5-9(19)6-12(23-4)17(8)16(20)13-10(21-2)7-11(22-3)14(18)15(13)24-17/h6-8H,5H2,1-4H3/t8-,17+/m1/s1	COC1=CC(OC)=C(Cl)C2=C1C(=O)[C@]1(O2)[C@H](C)CC(=O)C=C1OC	C17H17ClO6	C06686	D00209	441140	46508437	27779	CHEMBL562		389934	31775
DB00401	Nisoldipine	63675-72-9	approved	VKQFCGNPDRICFG-UHFFFAOYSA-N	InChI=1S/C20H24N2O6/c1-11(2)10-28-20(24)17-13(4)21-12(3)16(19(23)27-5)18(17)14-8-6-7-9-15(14)22(25)26/h6-9,11,18,21H,10H2,1-5H3	COC(=O)C1=C(C)NC(C)=C(C1C1=CC=CC=C1[N+]([O-])=O)C(=O)OCC(C)C	C20H24N2O6	C07699	D00618	4499	46504546	76917	CHEMBL1726		4343	50101963
DB00402	Eszopiclone	138729-47-2	approved; investigational	GBBSUAFBMRNDJC-INIZCTEOSA-N	InChI=1S/C17H17ClN6O3/c1-22-6-8-23(9-7-22)17(26)27-16-14-13(19-4-5-20-14)15(25)24(16)12-3-2-11(18)10-21-12/h2-5,10,16H,6-9H2,1H3/t16-/m0/s1	CN1CCN(CC1)C(=O)O[C@@H]1N(C(=O)C2=NC=CN=C12)C1=NC=C(Cl)C=C1	C17H17ClN6O3			969472	46505809	53760	CHEMBL1522		839530	50247998
DB00403	Ceruletide	17650-98-5	approved	YRALAIOMGQZKOW-HYAOXDFASA-N	InChI=1S/C58H73N13O21S2/c1-29(72)49(71-57(87)40(23-31-12-14-33(15-13-31)92-94(89,90)91)68-56(86)43(26-48(78)79)69-52(82)37(16-18-44(59)73)65-51(81)36-17-19-45(74)63-36)58(88)62-28-46(75)64-41(24-32-27-61-35-11-7-6-10-34(32)35)54(84)66-38(20-21-93-2)53(83)70-42(25-47(76)77)55(85)67-39(50(60)80)22-30-8-4-3-5-9-30/h3-15,27,29,36-43,49,61,72H,16-26,28H2,1-2H3,(H2,59,73)(H2,60,80)(H,62,88)(H,63,74)(H,…	[H][C@](NC(=O)[C@H](CC1=CC=C(OS(O)(=O)=O)C=C1)NC(=O)[C@H](CC(O)=O)NC(=O)[C@H](CCC(N)=O)NC(=O)[C@@H]1CCC(=O)N1)([C@@H](C)O)C(=O)NCC(=O)N[C@@H](CC1=CNC2=CC=CC=C12)C(=O)N[C@@H](CCSC)C(=O)N[C@@H](CC(O)=O)C(=O)N[C@@H](CC1=CC=CC=C1)C(N)=O	C58H73N13O21S2		D03442	16129675	46505766	59219	CHEMBL1201355		10481982
DB00404	Alprazolam	28981-97-7	approved; illicit; investigational	VREFGVBLTWBCJP-UHFFFAOYSA-N	InChI=1S/C17H13ClN4/c1-11-20-21-16-10-19-17(12-5-3-2-4-6-12)14-9-13(18)7-8-15(14)22(11)16/h2-9H,10H2,1H3	CC1=NN=C2CN=C(C3=CC=CC=C3)C3=C(C=CC(Cl)=C3)N12	C17H13ClN4	C06817	D00225	2118	46507078	2611	CHEMBL661	08H	2034	50001728
DB00405	Dexbrompheniramine	132-21-8	approved	ZDIGNSYAACHWNL-HNNXBMFYSA-N	InChI=1S/C16H19BrN2/c1-19(2)12-10-15(16-5-3-4-11-18-16)13-6-8-14(17)9-7-13/h3-9,11,15H,10,12H2,1-2H3/t15-/m0/s1	CN(C)CC[C@@H](C1=CC=C(Br)C=C1)C1=CC=CC=N1	C16H19BrN2			16960	46505186	59269	CHEMBL1201287		16068
DB00406	Gentian violet cation	7438-46-2	approved	LGLFFNDHMLKUMI-UHFFFAOYSA-N	InChI=1S/C25H30N3/c1-26(2)22-13-7-19(8-14-22)25(20-9-15-23(16-10-20)27(3)4)21-11-17-24(18-12-21)28(5)6/h7-18H,1-6H3/q+1	CN(C)C1=CC=C(C=C1)C(C1=CC=C(C=C1)N(C)C)=C1C=CC(C=C1)=[N+](C)C	C25H30N3		D01046	3468	46505353	77181	CHEMBL459265	CVI	3349	50052802
DB00407	Ardeparin	9005-49-6	approved; investigational; withdrawn						D02980		46505194
DB00408	Loxapine	02/10/77	approved	XJGVXQDUIWGIRW-UHFFFAOYSA-N	InChI=1S/C18H18ClN3O/c1-21-8-10-22(11-9-21)18-14-12-13(19)6-7-16(14)23-17-5-3-2-4-15(17)20-18/h2-7,12H,8-11H2,1H3	CN1CCN(CC1)C1=NC2=CC=CC=C2OC2=C1C=C(Cl)C=C2	C18H18ClN3O	C07104	D02340	3964	46505047	50841	CHEMBL831		3827	22871
DB00409	Remoxipride	80125-14-0	approved; withdrawn	GUJRSXAPGDDABA-NSHDSACASA-N	InChI=1S/C16H23BrN2O3/c1-4-19-9-5-6-11(19)10-18-16(20)14-13(21-2)8-7-12(17)15(14)22-3/h7-8,11H,4-6,9-10H2,1-3H3,(H,18,20)/t11-/m0/s1	CCN1CCC[C@H]1CNC(=O)C1=C(OC)C=CC(Br)=C1OC	C16H23BrN2O3			54477	46508689	92948	CHEMBL22242		49195	50026045
DB00410	Mupirocin	12650-69-0	approved; investigational; vet_approved	MINDHVHHQZYEEK-HBBNESRFSA-N	InChI=1S/C26H44O9/c1-16(13-23(30)33-11-9-7-5-4-6-8-10-22(28)29)12-20-25(32)24(31)19(15-34-20)14-21-26(35-21)17(2)18(3)27/h13,17-21,24-27,31-32H,4-12,14-15H2,1-3H3,(H,28,29)/b16-13+/t17-,18-,19-,20-,21-,24+,25-,26-/m0/s1	C[C@H](O)[C@H](C)[C@@H]1O[C@H]1C[C@H]1CO[C@@H](C\C(C)=C\C(=O)OCCCCCCCCC(O)=O)[C@H](O)[C@@H]1O	C26H44O9	C11758	D01076	446596	46505594	7025	CHEMBL719	MRC	393914	50290686
DB00411	Carbamoylcholine	462-58-8	approved	VPJXQGSRWJZDOB-UHFFFAOYSA-O	InChI=1S/C6H14N2O2/c1-8(2,3)4-5-10-6(7)9/h4-5H2,1-3H3,(H-,7,9)/p+1	C[N+](C)(C)CCOC(N)=O	C6H15N2O2		D00524	5831	46509115	3385	CHEMBL965	CCE	2454	50004656
DB00412	Rosiglitazone	122320-73-4	approved; investigational	YASAKCUCGLMORW-UHFFFAOYSA-N	InChI=1S/C18H19N3O3S/c1-21(16-4-2-3-9-19-16)10-11-24-14-7-5-13(6-8-14)12-15-17(22)20-18(23)25-15/h2-9,15H,10-12H2,1H3,(H,20,22,23)	CN(CCOC1=CC=C(CC2SC(=O)NC2=O)C=C1)C1=CC=CC=N1	C18H19N3O3S		D00596	77999	46504556	50122	CHEMBL121	BRL	70383	50030474
DB00413	Pramipexole	104632-26-0	approved; investigational	FASDKYOPVNHBLU-ZETCQYMHSA-N	InChI=1S/C10H17N3S/c1-2-5-12-7-3-4-8-9(6-7)14-10(11)13-8/h7,12H,2-6H2,1H3,(H2,11,13)/t7-/m0/s1	CCCN[C@H]1CCC2=C(C1)SC(N)=N2	C10H17N3S		D00559	119570	46505897	8356	CHEMBL301265	G6L	106770	50116766
DB00414	Acetohexamide	968-81-0	approved; investigational; withdrawn	VGZSUPCWNCWDAN-UHFFFAOYSA-N	InChI=1S/C15H20N2O4S/c1-11(18)12-7-9-14(10-8-12)22(20,21)17-15(19)16-13-5-3-2-4-6-13/h7-10,13H,2-6H2,1H3,(H2,16,17,19)	CC(=O)C1=CC=C(C=C1)S(=O)(=O)NC(=O)NC1CCCCC1	C15H20N2O4S	C06806	D00219	1989	46505821	28052	CHEMBL1589		1912
DB00415	Ampicillin	69-53-4	approved; vet_approved	AVKUERGKIZMTKX-NJBDSQKTSA-N	InChI=1S/C16H19N3O4S/c1-16(2)11(15(22)23)19-13(21)10(14(19)24-16)18-12(20)9(17)8-6-4-3-5-7-8/h3-7,9-11,14H,17H2,1-2H3,(H,18,20)(H,22,23)/t9-,10-,11+,14-/m1/s1	[H][C@]12SC(C)(C)[C@@H](N1C(=O)[C@H]2NC(=O)[C@H](N)C1=CC=CC=C1)C(O)=O	C16H19N3O4S	C06574	D00204	6249	46505346	28971	CHEMBL174	AIC	6013	50350465
DB00416	Metocurine iodide	7601-55-0	approved; withdrawn	DIGFQJFCDPKEPF-OIUSMDOTSA-L	InChI=1S/C40H48N2O6.2HI/c1-41(2)17-15-27-22-34(44-6)36-24-30(27)31(41)19-25-9-12-29(13-10-25)47-40-38-28(23-37(45-7)39(40)46-8)16-18-42(3,4)32(38)20-26-11-14-33(43-5)35(21-26)48-36;;/h9-14,21-24,31-32H,15-20H2,1-8H3;2*1H/q+2;;/p-2/t31-,32+;;/m0../s1	[I-].[I-].[H][C@@]12CC3=CC=C(OC4=C5C(CC[N+](C)(C)[C@]5([H])CC5=CC(OC6=C(OC)C=C(CC[N+]1(C)C)C2=C6)=C(OC)C=C5)=CC(OC)=C4OC)C=C3	C40H48I2N2O6		D00761	24244	46507773	6901	CHEMBL1739		22666
DB00417	Phenoxymethylpenicillin	87-08-1	approved; vet_approved	BPLBGHOLXOTWMN-MBNYWOFBSA-N	InChI=1S/C16H18N2O5S/c1-16(2)12(15(21)22)18-13(20)11(14(18)24-16)17-10(19)8-23-9-6-4-3-5-7-9/h3-7,11-12,14H,8H2,1-2H3,(H,17,19)(H,21,22)/t11-,12+,14-/m1/s1	[H][C@]12SC(C)(C)[C@@H](N1C(=O)[C@H]2NC(=O)COC1=CC=CC=C1)C(O)=O	C16H18N2O5S	C08126	D05411	6869	46507164	27446	CHEMBL615	PNV	6607	50370584
DB00418	Secobarbital	76-73-3	approved; vet_approved	KQPKPCNLIDLUMF-UHFFFAOYSA-N	InChI=1S/C12H18N2O3/c1-4-6-8(3)12(7-5-2)9(15)13-11(17)14-10(12)16/h5,8H,2,4,6-7H2,1,3H3,(H2,13,14,15,16,17)	CCCC(C)C1(CC=C)C(=O)NC(=O)NC1=O	C12H18N2O3		D00430	5193	46508708	9073	CHEMBL447		5005
DB00419	Miglustat	72599-27-0	approved	UQRORFVVSGFNRO-UTINFBMNSA-N	InChI=1S/C10H21NO4/c1-2-3-4-11-5-8(13)10(15)9(14)7(11)6-12/h7-10,12-15H,2-6H2,1H3/t7-,8+,9-,10-/m1/s1	CCCCN1C[C@H](O)[C@@H](O)[C@H](O)[C@H]1CO	C10H21NO4		D05032	51634	46506350	50381	CHEMBL1029	NBV	46764	18355
DB00420	Promazine	58-40-2	approved; vet_approved	ZGUGWUXLJSTTMA-UHFFFAOYSA-N	InChI=1S/C17H20N2S/c1-18(2)12-7-13-19-14-8-3-5-10-16(14)20-17-11-6-4-9-15(17)19/h3-6,8-11H,7,12-13H2,1-2H3	CN(C)CCCN1C2=CC=CC=C2SC2=CC=CC=C12	C17H20N2S	C07379	D08430	4926	46504504	8459	CHEMBL564	P2Z	4757	67545
DB00421	Spironolactone	52-01-7	approved	LXMSZDCAJNLERA-ZHYRCANASA-N	InChI=1S/C24H32O4S/c1-14(25)29-19-13-15-12-16(26)4-8-22(15,2)17-5-9-23(3)18(21(17)19)6-10-24(23)11-7-20(27)28-24/h12,17-19,21H,4-11,13H2,1-3H3/t17-,18-,19+,21+,22-,23-,24+/m0/s1	[H][C@@]12CC[C@@]3(CCC(=O)O3)[C@@]1(C)CC[C@@]1([H])[C@@]2([H])[C@@]([H])(CC2=CC(=O)CC[C@]12C)SC(C)=O	C24H32O4S	C07310	D00443	5833	46508525	9241	CHEMBL1393	SNL	5628	50228080
DB00422	Methylphenidate	113-45-1	approved; investigational	DUGOZIWVEXMGBE-UHFFFAOYSA-N	InChI=1S/C14H19NO2/c1-17-14(16)13(11-7-3-2-4-8-11)12-9-5-6-10-15-12/h2-4,7-8,12-13,15H,5-6,9-10H2,1H3	COC(=O)C(C1CCCCN1)C1=CC=CC=C1	C14H19NO2	C07196	D04999	4158	46505929	84276	CHEMBL796		4015	50062912
DB00423	Methocarbamol	532-03-6	approved; vet_approved	GNXFOGHNGIVQEH-UHFFFAOYSA-N	InChI=1S/C11H15NO5/c1-15-9-4-2-3-5-10(9)16-6-8(13)7-17-11(12)14/h2-5,8,13H,6-7H2,1H3,(H2,12,14)	COC1=C(OCC(O)COC(N)=O)C=CC=C1	C11H15NO5		D00402	4107	46507761	77498	CHEMBL1201117		3964	50239995
DB00424	Hyoscyamine	101-31-5	approved	RKUNBYITZUJHSG-FXUDXRNXSA-N	InChI=1S/C17H23NO3/c1-18-13-7-8-14(18)10-15(9-13)21-17(20)16(11-19)12-5-3-2-4-6-12/h2-6,13-16,19H,7-11H2,1H3/t13-,14+,15+,16-/m1/s1	CN1[C@H]2CC[C@@H]1C[C@@H](C2)OC(=O)[C@H](CO)C1=CC=CC=C1	C17H23NO3	C02046	D00147	154417	46507345	17486	CHEMBL1331216	HYO	10246417	50239982
DB00425	Zolpidem	82626-48-0	approved	ZAFYATHCZYHLPB-UHFFFAOYSA-N	InChI=1S/C19H21N3O/c1-13-5-8-15(9-6-13)19-16(11-18(23)21(3)4)22-12-14(2)7-10-17(22)20-19/h5-10,12H,11H2,1-4H3	CN(C)C(=O)CC1=C(N=C2C=CC(C)=CN12)C1=CC=C(C)C=C1	C19H21N3O	C07219		5732	46507949	10125	CHEMBL911	R5R	5530	26266
DB00426	Famciclovir	104227-87-4	approved; investigational	GGXKWVWZWMLJEH-UHFFFAOYSA-N	InChI=1S/C14H19N5O4/c1-9(20)22-6-11(7-23-10(2)21)3-4-19-8-17-12-5-16-14(15)18-13(12)19/h5,8,11H,3-4,6-7H2,1-2H3,(H2,15,16,18)	CC(=O)OCC(CCN1C=NC2=CN=C(N)N=C12)COC(C)=O	C14H19N5O4		D00317	3324	46507561	4974	CHEMBL880		3207	50248001
DB00427	Triprolidine	486-12-4	approved	CBEQULMOCCWAQT-WOJGMQOQSA-N	InChI=1S/C19H22N2/c1-16-7-9-17(10-8-16)18(19-6-2-3-12-20-19)11-15-21-13-4-5-14-21/h2-3,6-12H,4-5,13-15H2,1H3/b18-11+	CC1=CC=C(C=C1)C(=C/CN1CCCC1)\C1=CC=CC=N1	C19H22N2		D01782	5282443	46505403	84116	CHEMBL855		4445597	50292411
DB00428	Streptozocin	66395-18-4	approved; investigational	ZSJLQEPLLKMAKR-GKHCUFPYSA-N	InChI=1S/C8H15N3O7/c1-11(10-17)8(16)9-4-6(14)5(13)3(2-12)18-7(4)15/h3-7,12-15H,2H2,1H3,(H,9,16)/t3-,4-,5-,6-,7+/m1/s1	CN(N=O)C(=O)N[C@H]1[C@@H](O)O[C@H](CO)[C@@H](O)[C@@H]1O	C8H15N3O7	C07313	D05932	29327	46508872	9288	CHEMBL1603		27273
DB00429	Carboprost tromethamine	58551-69-2	approved	UMMADZJLZAPZAW-XOWPVRJPSA-N	InChI=1S/C21H36O5.C4H11NO3/c1-3-4-9-13-21(2,26)14-12-17-16(18(22)15-19(17)23)10-7-5-6-8-11-20(24)25;5-4(1-6,2-7)3-8/h5,7,12,14,16-19,22-23,26H,3-4,6,8-11,13,15H2,1-2H3,(H,24,25);6-8H,1-3,5H2/b7-5-,14-12+;/t16-,17-,18+,19-,21+;/m1./s1	NC(CO)(CO)CO.CCCCC[C@](C)(O)\C=C\[C@H]1[C@H](O)C[C@H](O)[C@@H]1C\C=C/CCCC(O)=O	C25H47NO8		D00682	45266502	46508118	3404	CHEMBL1237105		4444531
DB00430	Cefpiramide	70797-11-4	approved	PWAUCHMQEXVFJR-PMAPCBKXSA-N	InChI=1S/C25H24N8O7S2/c1-11-7-16(35)15(8-26-11)20(36)27-17(12-3-5-14(34)6-4-12)21(37)28-18-22(38)33-19(24(39)40)13(9-41-23(18)33)10-42-25-29-30-31-32(25)2/h3-8,17-18,23,34H,9-10H2,1-2H3,(H,26,35)(H,27,36)(H,28,37)(H,39,40)/t17-,18-,23-/m1/s1	[H][C@]12SCC(CSC3=NN=NN3C)=C(N1C(=O)[C@@]2([H])NC(=O)[C@H](NC(=O)C1=C(O)C=C(C)N=C1)C1=CC=C(O)C=C1)C(O)=O	C25H24N8O7S2	C13376	D01904	636405	46505548	59213	CHEMBL1201204		552192
DB00431	Lindane	58-89-9	approved; withdrawn	JLYXXMFPNIAWKQ-GNIYUCBRSA-N	InChI=1S/C6H6Cl6/c7-1-2(8)4(10)6(12)5(11)3(1)9/h1-6H/t1-,2-,3-,4+,5+,6+	Cl[C@H]1[C@H](Cl)[C@@H](Cl)[C@@H](Cl)[C@H](Cl)[C@H]1Cl	C6H6Cl6	C07075	D00360	727	46508542	32888	CHEMBL15891		10481896	50410525
DB00432	Trifluridine	70-00-8	approved; investigational	VSQQQLOSPVPRAZ-RRKCRQDMSA-N	InChI=1S/C10H11F3N2O5/c11-10(12,13)4-2-15(9(19)14-8(4)18)7-1-5(17)6(3-16)20-7/h2,5-7,16-17H,1,3H2,(H,14,18,19)/t5-,6+,7+/m0/s1	OC[C@H]1O[C@H](C[C@@H]1O)N1C=C(C(=O)NC1=O)C(F)(F)F	C10H11F3N2O5		D00391	6256	46506192	75179	CHEMBL1129		6020	50132298
DB00433	Prochlorperazine	58-38-8	approved; vet_approved	WIKYUJGCLQQFNW-UHFFFAOYSA-N	InChI=1S/C20H24ClN3S/c1-22-11-13-23(14-12-22)9-4-10-24-17-5-2-3-6-19(17)25-20-8-7-16(21)15-18(20)24/h2-3,5-8,15H,4,9-14H2,1H3	CN1CCN(CCCN2C3=CC=CC=C3SC3=C2C=C(Cl)C=C3)CC1	C20H24ClN3S	C07403	D00493	4917	46509018	8435	CHEMBL728	P77	4748	78434
DB00434	Cyproheptadine	129-03-3	approved	JJCFRYNCJDLXIK-UHFFFAOYSA-N	InChI=1S/C21H21N/c1-22-14-12-18(13-15-22)21-19-8-4-2-6-16(19)10-11-17-7-3-5-9-20(17)21/h2-11H,12-15H2,1H3	CN1CCC(CC1)=C1C2=CC=CC=C2C=CC2=CC=CC=C12	C21H21N	C06935		2913	46508613	4046	CHEMBL516	C7H	2810	50017721
DB00435	Nitric Oxide	10102-43-9	approved	MWUXSHHQAYIFBG-UHFFFAOYSA-N	InChI=1S/NO/c1-2	[N]=O	NO	C00533	D00074	145068	46506897	16480	CHEMBL1200689		127983
DB00436	Bendroflumethiazide	73-48-3	approved	HDWIHXWEUNVBIY-UHFFFAOYSA-N	InChI=1S/C15H14F3N3O4S2/c16-15(17,18)10-7-11-13(8-12(10)26(19,22)23)27(24,25)21-14(20-11)6-9-4-2-1-3-5-9/h1-5,7-8,14,20-21H,6H2,(H2,19,22,23)	NS(=O)(=O)C1=CC2=C(NC(CC3=CC=CC=C3)NS2(=O)=O)C=C1C(F)(F)F	C15H14F3N3O4S2	C07758	D00650	2315	46508672	3013	CHEMBL1684		2225	50238678
DB00437	Allopurinol	315-30-0	approved	OFCNXPDARWKPPY-UHFFFAOYSA-N	InChI=1S/C5H4N4O/c10-5-3-1-8-9-4(3)6-2-7-5/h1-2H,(H2,6,7,8,9,10)	OC1=NC=NC2=C1C=NN2	C5H4N4O		D00224	2094	46508516	40279	CHEMBL1467	7HP	2010	181133
DB00438	Ceftazidime	72558-82-8	approved	ORFOPKXBNMVMKC-DWVKKRMSSA-N	InChI=1S/C22H22N6O7S2/c1-22(2,20(33)34)35-26-13(12-10-37-21(23)24-12)16(29)25-14-17(30)28-15(19(31)32)11(9-36-18(14)28)8-27-6-4-3-5-7-27/h3-7,10,14,18H,8-9H2,1-2H3,(H4-,23,24,25,29,31,32,33,34)/b26-13-/t14-,18-/m1/s1	[O-]C(=O)C1=C(CS[C@]2([H])[C@H](NC(=O)C(=N/OC(C)(C)C(O)=O)\C3=CSC(N)=N3)C(=O)N12)C[N+]1=CC=CC=C1	C22H22N6O7S2	C06889	D07654	5481173	46506143	3508	CHEMBL44354		4587145	50420259
DB00439	Cerivastatin	145599-86-6	approved; withdrawn	SEERZIQQUAZTOL-ANMDKAQQSA-N	InChI=1S/C26H34FNO5/c1-15(2)25-21(11-10-19(29)12-20(30)13-23(31)32)24(17-6-8-18(27)9-7-17)22(14-33-5)26(28-25)16(3)4/h6-11,15-16,19-20,29-30H,12-14H2,1-5H3,(H,31,32)/b11-10+/t19-,20-/m1/s1	COCC1=C(C2=CC=C(F)C=C2)C(\C=C\[C@@H](O)C[C@@H](O)CC(O)=O)=C(C(C)C)N=C1C(C)C	C26H34FNO5	C07966		446156	46505877	3558	CHEMBL1477	116	393588	18376
DB00440	Trimethoprim	738-70-5	approved; vet_approved	IEDVJHCEMCRBQM-UHFFFAOYSA-N	InChI=1S/C14H18N4O3/c1-19-10-5-8(6-11(20-2)12(10)21-3)4-9-7-17-14(16)18-13(9)15/h5-7H,4H2,1-3H3,(H4,15,16,17,18)	COC1=CC(CC2=CN=C(N)N=C2N)=CC(OC)=C1OC	C14H18N4O3	C01965	D00145	5578	46507125	45924	CHEMBL22	TOP	5376	18069
DB00441	Gemcitabine	95058-81-4	approved	SDUQYLNIPVEERB-QPPQHZFASA-N	InChI=1S/C9H11F2N3O4/c10-9(11)6(16)4(3-15)18-7(9)14-2-1-5(12)13-8(14)17/h1-2,4,6-7,15-16H,3H2,(H2,12,13,17)/t4-,6-,7-/m1/s1	NC1=NC(=O)N(C=C1)[C@@H]1O[C@H](CO)[C@@H](O)C1(F)F	C9H11F2N3O4	C07650	D02368	60750	46506425	175901	CHEMBL888	GEO	54753	429521
DB00442	Entecavir	142217-69-4	approved; investigational	QDGZDCVAUDNJFG-FXQIFTODSA-N	InChI=1S/C12H15N5O3/c1-5-6(3-18)8(19)2-7(5)17-4-14-9-10(17)15-12(13)16-11(9)20/h4,6-8,18-19H,1-3H2,(H3,13,15,16,20)/t6-,7-,8-/m0/s1	NC1=NC(=O)C2=C(N1)N(C=N2)[C@H]1C[C@H](O)[C@@H](CO)C1=C	C12H15N5O3		D04008	153941	46504864	473990	CHEMBL713		135679	50248008
DB00443	Betamethasone	378-44-9	approved; vet_approved	UREBDLICKHMUKA-DVTGEIKXSA-N	InChI=1S/C22H29FO5/c1-12-8-16-15-5-4-13-9-14(25)6-7-19(13,2)21(15,23)17(26)10-20(16,3)22(12,28)18(27)11-24/h6-7,9,12,15-17,24,26,28H,4-5,8,10-11H2,1-3H3/t12-,15-,16-,17-,19-,20-,21-,22-/m0/s1	[H][C@@]12C[C@H](C)[C@](O)(C(=O)CO)[C@@]1(C)C[C@H](O)[C@@]1(F)[C@@]2([H])CCC2=CC(=O)C=C[C@]12C	C22H29FO5		D00244	9782	46505155	3077	CHEMBL632		9399	73823
DB00444	Teniposide	29767-20-2	approved	NRUKOCRGYNPUPR-QBPJDGROSA-N	InChI=1S/C32H32O13S/c1-37-19-6-13(7-20(38-2)25(19)33)23-14-8-17-18(42-12-41-17)9-15(14)28(16-10-39-30(36)24(16)23)44-32-27(35)26(34)29-21(43-32)11-40-31(45-29)22-4-3-5-46-22/h3-9,16,21,23-24,26-29,31-35H,10-12H2,1-2H3/t16-,21+,23+,24-,26+,27+,28+,29+,31+,32-/m0/s1	[H][C@]12COC(=O)[C@]1([H])[C@H](C1=CC(OC)=C(O)C(OC)=C1)C1=C(C=C3OCOC3=C1)[C@H]2O[C@]1([H])O[C@]2([H])CO[C@H](O[C@@]2([H])[C@H](O)[C@H]1O)C1=CC=CS1	C32H32O13S	C11153	D02698	452548	46507536	75988	CHEMBL452231	9TP	398606	50248198
DB00445	Epirubicin	56420-45-2	approved	AOJJSUZBOXZQNB-VTZDEGQISA-N	InChI=1S/C27H29NO11/c1-10-22(31)13(28)6-17(38-10)39-15-8-27(36,16(30)9-29)7-12-19(15)26(35)21-20(24(12)33)23(32)11-4-3-5-14(37-2)18(11)25(21)34/h3-5,10,13,15,17,22,29,31,33,35-36H,6-9,28H2,1-2H3/t10-,13-,15-,17-,22-,27-/m0/s1	COC1=CC=CC2=C1C(=O)C1=C(O)C3=C(C[C@](O)(C[C@@H]3O[C@H]3C[C@H](N)[C@@H](O)[C@H](C)O3)C(=O)CO)C(O)=C1C2=O	C27H29NO11	C11230		41867	46507282	47898	CHEMBL417		38201	43839
DB00446	Chloramphenicol	56-75-7	approved; vet_approved; withdrawn	WIIZWVCIJKGZOK-RKDXNWHRSA-N	InChI=1S/C11H12Cl2N2O5/c12-10(13)11(18)14-8(5-16)9(17)6-1-3-7(4-2-6)15(19)20/h1-4,8-10,16-17H,5H2,(H,14,18)/t8-,9-/m1/s1	OC[C@@H](NC(=O)C(Cl)Cl)[C@H](O)C1=CC=C(C=C1)[N+]([O-])=O	C11H12Cl2N2O5	C00918	D00104	5959	46505318	17698	CHEMBL130	CLM	5744	23447
DB00447	Loracarbef	76470-66-1	approved; investigational; withdrawn	JAPHQRWPEGVNBT-UTUOFQBUSA-N	InChI=1S/C16H16ClN3O4/c17-9-6-7-10-12(15(22)20(10)13(9)16(23)24)19-14(21)11(18)8-4-2-1-3-5-8/h1-5,10-12H,6-7,18H2,(H,19,21)(H,23,24)/t10-,11-,12+/m1/s1	N[C@@H](C(=O)N[C@H]1[C@H]2CCC(Cl)=C(N2C1=O)C(O)=O)C1=CC=CC=C1	C16H16ClN3O4	C08109	D00916	5284585	46506369	47544	CHEMBL1013		4447635
DB00448	Lansoprazole	103577-45-3	approved; investigational	MJIHNNLFOKEZEW-UHFFFAOYSA-N	InChI=1S/C16H14F3N3O2S/c1-10-13(20-7-6-14(10)24-9-16(17,18)19)8-25(23)15-21-11-4-2-3-5-12(11)22-15/h2-7H,8-9H2,1H3,(H,21,22)	CC1=C(OCC(F)(F)F)C=CN=C1CS(=O)C1=NC2=CC=CC=C2N1	C16H14F3N3O2S		D00355	3883	46508975	6375	CHEMBL480		3746	47032
DB00449	Dipivefrin	52365-63-6	approved	OCUJLLGVOUDECM-UHFFFAOYSA-N	InChI=1S/C19H29NO5/c1-18(2,3)16(22)24-14-9-8-12(13(21)11-20-7)10-15(14)25-17(23)19(4,5)6/h8-10,13,20-21H,11H2,1-7H3	CNCC(O)C1=CC(OC(=O)C(C)(C)C)=C(OC(=O)C(C)(C)C)C=C1	C19H29NO5	C06963	D02349	3105	46504716	4646	CHEMBL1201262		2994
DB00450	Droperidol	548-73-2	approved; vet_approved	RMEDXOLNCUSCGS-UHFFFAOYSA-N	InChI=1S/C22H22FN3O2/c23-17-9-7-16(8-10-17)21(27)6-3-13-25-14-11-18(12-15-25)26-20-5-2-1-4-19(20)24-22(26)28/h1-2,4-5,7-11H,3,6,12-15H2,(H,24,28)	FC1=CC=C(C=C1)C(=O)CCCN1CCC(=CC1)N1C(=O)NC2=CC=CC=C12	C22H22FN3O2		D00308	3168	46505291	4717	CHEMBL1108	USS	3056	50017705
DB00451	Levothyroxine	51-48-9	approved	XUIIKFGFIJCVMT-LBPRGKRZSA-N	InChI=1S/C15H11I4NO4/c16-8-4-7(5-9(17)13(8)21)24-14-10(18)1-6(2-11(14)19)3-12(20)15(22)23/h1-2,4-5,12,21H,3,20H2,(H,22,23)/t12-/m0/s1	N[C@@H](CC1=CC(I)=C(OC2=CC(I)=C(O)C(I)=C2)C(I)=C1)C(O)=O	C15H11I4NO4	C01829	D08125	5819	46507672	58448	CHEMBL1624	T44	5614	50301375
DB00452	Framycetin	119-04-0	approved	PGBHMTALBVVCIT-VCIWKGPPSA-N	InChI=1S/C23H46N6O13/c24-2-7-13(32)15(34)10(28)21(37-7)40-18-6(27)1-5(26)12(31)20(18)42-23-17(36)19(9(4-30)39-23)41-22-11(29)16(35)14(33)8(3-25)38-22/h5-23,30-36H,1-4,24-29H2/t5-,6+,7-,8+,9-,10-,11-,12+,13-,14-,15-,16-,17-,18-,19-,20-,21-,22-,23+/m1/s1	NC[C@@H]1O[C@H](O[C@@H]2[C@@H](CO)O[C@@H](O[C@@H]3[C@@H](O)[C@H](N)C[C@H](N)[C@H]3O[C@H]3O[C@H](CN)[C@@H](O)[C@H](O)[C@H]3N)[C@@H]2O)[C@H](N)[C@@H](O)[C@@H]1O	C23H46N6O13	C01737	D05140	8378	46508892	7508	CHEMBL184618	NMY	8075	19
DB00453	Clomocycline	1181-54-0	experimental	GJGDLRSSCNAKGL-KMVLDZISSA-N	InChI=1S/C23H25ClN2O9/c1-22(34)8-6-9-16(26(2)3)18(30)14(21(33)25-7-27)20(32)23(9,35)19(31)12(8)17(29)13-11(28)5-4-10(24)15(13)22/h4-5,8-9,16,27-28,30-31,34-35H,6-7H2,1-3H3,(H,25,33)/t8-,9-,16-,22-,23-/m0/s1	[H][C@@]12C[C@@]3([H])C(=C(O)[C@]1(O)C(=O)C(C(=O)NCO)=C(O)[C@H]2N(C)C)C(=O)C1=C(C(Cl)=CC=C1O)[C@@]3(C)O	C23H25ClN2O9		D06885	54680675	46505301	59589	CHEMBL2106071		21251443
DB00454	Meperidine	57-42-1	approved	XADCESSVHJOZHK-UHFFFAOYSA-N	InChI=1S/C15H21NO2/c1-3-18-14(17)15(9-11-16(2)12-10-15)13-7-5-4-6-8-13/h4-8H,3,9-12H2,1-2H3	CCOC(=O)C1(CCN(C)CC1)C1=CC=CC=C1	C15H21NO2	C07128	D08343	4058	46506899	6754	CHEMBL607		3918	50026752
DB00455	Loratadine	79794-75-5	approved; investigational	JCCNYMKQOSZNPW-UHFFFAOYSA-N	InChI=1S/C22H23ClN2O2/c1-2-27-22(26)25-12-9-15(10-13-25)20-19-8-7-18(23)14-17(19)6-5-16-4-3-11-24-21(16)20/h3-4,7-8,11,14H,2,5-6,9-10,12-13H2,1H3	CCOC(=O)N1CCC(CC1)=C1C2=C(CCC3=C1N=CC=C3)C=C(Cl)C=C2	C22H23ClN2O2		D00364	3957	46507853	6538	CHEMBL998		3820	22876
DB00456	Cefalotin	153-61-7	approved; investigational; vet_approved	XIURVHNZVLADCM-IUODEOHRSA-N	InChI=1S/C16H16N2O6S2/c1-8(19)24-6-9-7-26-15-12(14(21)18(15)13(9)16(22)23)17-11(20)5-10-3-2-4-25-10/h2-4,12,15H,5-7H2,1H3,(H,17,20)(H,22,23)/t12-,15-/m1/s1	[H][C@@]1(NC(=O)CC2=CC=CS2)C(=O)N2C(C(O)=O)=C(COC(C)=O)CS[C@]12[H]	C16H16N2O6S2	C07761	D07635	6024	46509079	124991	CHEMBL617	CLS	5802	82898
DB00457	Prazosin	19216-56-9	approved	IENZQIKPVFGBNW-UHFFFAOYSA-N	InChI=1S/C19H21N5O4/c1-26-15-10-12-13(11-16(15)27-2)21-19(22-17(12)20)24-7-5-23(6-8-24)18(25)14-4-3-9-28-14/h3-4,9-11H,5-8H2,1-2H3,(H2,20,21,22)	COC1=C(OC)C=C2C(N)=NC(=NC2=C1)N1CCN(CC1)C(=O)C1=CC=CO1	C19H21N5O4	C07368	D08411	4893	46508594	8364	CHEMBL2	XRA	4724	29568
DB00458	Imipramine	50-49-7	approved	BCGWQEUPMDMJNV-UHFFFAOYSA-N	InChI=1S/C19H24N2/c1-20(2)14-7-15-21-18-10-5-3-8-16(18)12-13-17-9-4-6-11-19(17)21/h3-6,8-11H,7,12-15H2,1-2H3	CN(C)CCCN1C2=CC=CC=C2CCC2=CC=CC=C12	C19H24N2	C07049	D08070	3696	46507351	47499	CHEMBL11	IXX	3568	50010859
DB00459	Acitretin	55079-83-9	approved	IHUNBGSDBOWDMA-AQFIFDHZSA-N	InChI=1S/C21H26O3/c1-14(8-7-9-15(2)12-21(22)23)10-11-19-16(3)13-20(24-6)18(5)17(19)4/h7-13H,1-6H3,(H,22,23)/b9-7+,11-10+,14-8+,15-12+	COC1=C(C)C(C)=C(\C=C\C(\C)=C\C=C\C(\C)=C\C(O)=O)C(C)=C1	C21H26O3		D02754	5284513	46509178	50173	CHEMBL1131		4447573	50088429
DB00460	Verteporfin	129497-78-5	approved; investigational	YTZALCGQUPRCGW-MXVXOLGGSA-N	InChI=1S/C41H42N4O8/c1-9-23-20(2)29-17-34-27-13-10-26(39(49)52-7)38(40(50)53-8)41(27,5)35(45-34)19-30-22(4)25(12-15-37(48)51-6)33(44-30)18-32-24(11-14-36(46)47)21(3)28(43-32)16-31(23)42-29/h9-10,13,16-19,38,42,44H,1,11-12,14-15H2,2-8H3,(H,46,47)/b28-16-,29-17-,30-19-,31-16-,32-18-,33-18-,34-17-,35-19-/t38-,41+/m0/s1	COC(=O)CCC1=C2NC(\C=C3/N=C(/C=C4\N\C(=C/C5=N/C(=C\2)/C(CCC(O)=O)=C5C)C(C=C)=C4C)C2=CC=C([C@@H](C(=O)OC)[C@@]32C)C(=O)OC)=C1C	C41H42N4O8		D01162	5362420	46506236		CHEMBL2052016		4515032
DB00461	Nabumetone	42924-53-8	approved	BLXXJMDCKKHMKV-UHFFFAOYSA-N	InChI=1S/C15H16O2/c1-11(16)3-4-12-5-6-14-10-15(17-2)8-7-13(14)9-12/h5-10H,3-4H2,1-2H3	COC1=CC2=C(C=C1)C=C(CCC(C)=O)C=C2	C15H16O2		D00425	4409	46507729	7443	CHEMBL1070	NBO	4256	40128
DB00462	Methscopolamine bromide	155-41-9	approved	CXYRUNPLKGGUJF-RAFJPFSSSA-M	InChI=1S/C18H24NO4.BrH/c1-19(2)14-8-12(9-15(19)17-16(14)23-17)22-18(21)13(10-20)11-6-4-3-5-7-11;/h3-7,12-17,20H,8-10H2,1-2H3;1H/q+1;/p-1/t12-,13-,14-,15+,16-,17+;/m1./s1	[Br-].[H][C@@]12O[C@]1([H])[C@H]1C[C@H](C[C@@H]2[N+]1(C)C)OC(=O)[C@H](CO)C1=CC=CC=C1	C18H24BrNO4		D00715	23724781	46506260	61276	CHEMBL1354199		10481908
DB00463	Metharbital	50-11-3	withdrawn	FWJKNZONDWOGMI-UHFFFAOYSA-N	InChI=1S/C9H14N2O3/c1-4-9(5-2)6(12)10-8(14)11(3)7(9)13/h4-5H2,1-3H3,(H,10,12,14)	CCC1(CC)C(=O)NC(=O)N(C)C1=O	C9H14N2O3		D01382	4099	46508167	31827	CHEMBL450	VOK	3957
DB00464	Sodium tetradecyl sulfate	139-88-8	approved; investigational	FVEFRICMTUKAML-UHFFFAOYSA-M	InChI=1S/C14H30O4S.Na/c1-5-7-8-13(6-2)9-10-14(11-12(3)4)18-19(15,16)17;/h12-14H,5-11H2,1-4H3,(H,15,16,17);/q;+1/p-1	[Na+].CCCCC(CC)CCC(CC(C)C)OS([O-])(=O)=O	C14H29NaO4S		D06882	23665772	46505919	75273	CHEMBL1200354		8440
DB00465	Ketorolac	74103-06-3	approved	OZWKMVRBQXNZKK-UHFFFAOYSA-N	InChI=1S/C15H13NO3/c17-14(10-4-2-1-3-5-10)13-7-6-12-11(15(18)19)8-9-16(12)13/h1-7,11H,8-9H2,(H,18,19)	OC(=O)C1CCN2C1=CC=C2C(=O)C1=CC=CC=C1	C15H13NO3	C07062		3826	46507019	76223	CHEMBL469		3694	85511
DB00466	Picrotoxin	124-87-8	experimental	VJKUPQSHOVKBCO-ZTYBEOBUSA-N	InChI=1S/C15H18O7.C15H16O6/c1-12(2,18)6-7-10(16)20-8(6)9-13(3)14(7,19)4-5-15(13,22-5)11(17)21-9;1-5(2)7-8-11(16)19-9(7)10-13(3)14(8,18)4-6-15(13,21-6)12(17)20-10/h5-9,18-19H,4H2,1-3H3;6-10,18H,1,4H2,2-3H3/t5-,6+,7?,8?,9-,13-,14-,15+;6?,7-,8?,9?,10+,13+,14+,15-/m10/s1	[H][C@@]12OC(=O)[C@@]34OC3C[C@@](O)(C3[C@@H](C1OC3=O)C(C)=C)[C@@]24C.[H][C@@]12C[C@@]3(O)C4[C@@H](C(OC4=O)[C@@]4([H])OC(=O)[C@]1(O2)[C@@]34C)C(C)(C)O	C30H34O13			31304	46506796		CHEMBL1908342		29044
DB00467	Enoxacin	74011-58-8	approved; investigational	IDYZIJYBMGIQMJ-UHFFFAOYSA-N	InChI=1S/C15H17FN4O3/c1-2-19-8-10(15(22)23)12(21)9-7-11(16)14(18-13(9)19)20-5-3-17-4-6-20/h7-8,17H,2-6H2,1H3,(H,22,23)	CCN1C=C(C(O)=O)C(=O)C2=CC(F)=C(N=C12)N1CCNCC1	C15H17FN4O3	C06979	D00310	3229	46507505	157175	CHEMBL826		3116	50296358
DB00468	Quinine	130-95-0	approved	LOUPRKONTZGTKE-WZBLMQSHSA-N	InChI=1S/C20H24N2O2/c1-3-13-12-22-9-7-14(13)10-19(22)20(23)16-6-8-21-18-5-4-15(24-2)11-17(16)18/h3-6,8,11,13-14,19-20,23H,1,7,9-10,12H2,2H3/t13-,14-,19-,20+/m0/s1	[H][C@]1(C[C@@H]2CC[N@]1C[C@@H]2C=C)[C@H](O)C1=CC=NC2=CC=C(OC)C=C12	C20H24N2O2	C06526		3034034	46507493	15854	CHEMBL170	QI9	84989	50367247
DB00469	Tenoxicam	59804-37-4	approved	LZNWYQJJBLGYLT-UHFFFAOYSA-N	InChI=1S/C13H11N3O4S2/c1-16-10(13(18)15-9-4-2-3-6-14-9)11(17)12-8(5-7-21-12)22(16,19)20/h2-7,17H,1H3,(H,14,15,18)	CN1C(C(=O)NC2=CC=CC=N2)=C(O)C2=C(C=CS2)S1(=O)=O	C13H11N3O4S2		D01767	54677971	46507303	32192	CHEMBL302795		10442339	92332
DB00470	Dronabinol	03/08/72	approved; illicit	CYQFCXCEBYINGO-IAGOWNOFSA-N	InChI=1S/C21H30O2/c1-5-6-7-8-15-12-18(22)20-16-11-14(2)9-10-17(16)21(3,4)23-19(20)13-15/h11-13,16-17,22H,5-10H2,1-4H3/t16-,17-/m1/s1	[H][C@@]12C=C(C)CC[C@@]1([H])C(C)(C)OC1=C2C(O)=CC(CCCCC)=C1	C21H30O2	C06972	D00306	16078	46508472	66964	CHEMBL465	TCI	15266	60994
DB00471	Montelukast	158966-92-8	approved	UCHDWCPVSPXUMX-TZIWLTJVSA-N	InChI=1S/C35H36ClNO3S/c1-34(2,40)30-9-4-3-7-25(30)13-17-32(41-23-35(18-19-35)22-33(38)39)27-8-5-6-24(20-27)10-15-29-16-12-26-11-14-28(36)21-31(26)37-29/h3-12,14-16,20-21,32,40H,13,17-19,22-23H2,1-2H3,(H,38,39)/b15-10+/t32-/m1/s1	OC(=O)CC1(CC1)CS[C@H](CCC1=CC=CC=C1C(O)(C)C)C1=CC=CC(\C=C\C2=NC3=C(C=CC(Cl)=C3)C=C2)=C1	C35H36ClNO3S	C07482	D08229	5281040	46505585	50730	CHEMBL787	MTK	4444507	50052024
DB00472	Fluoxetine	54910-89-3	approved; vet_approved	RTHCYVBBDHJXIQ-UHFFFAOYSA-N	InChI=1S/C17H18F3NO/c1-21-12-11-16(13-5-3-2-4-6-13)22-15-9-7-14(8-10-15)17(18,19)20/h2-10,16,21H,11-12H2,1H3	CNCCC(OC1=CC=C(C=C1)C(F)(F)F)C1=CC=CC=C1	C17H18F3NO		D00823	3386	46507902	86990	CHEMBL41		3269	30130
DB00473	Hexylcaine	532-77-4	approved; withdrawn	DKLKMKYDWHYZTD-UHFFFAOYSA-N	InChI=1S/C16H23NO2/c1-13(12-17-15-10-6-3-7-11-15)19-16(18)14-8-4-2-5-9-14/h2,4-5,8-9,13,15,17H,3,6-7,10-12H2,1H3	CC(CNC1CCCCC1)OC(=O)C1=CC=CC=C1	C16H23NO2	C14172		10770	46506241	34791	CHEMBL1197		10315	50225698
DB00474	Methohexital	151-83-7	approved	NZXKDOXHBHYTKP-UHFFFAOYSA-N	InChI=1S/C14H18N2O3/c1-5-7-8-10(3)14(9-6-2)11(17)15-13(19)16(4)12(14)18/h6,10H,2,5,9H2,1,3-4H3,(H,15,17,19)	CCC#CC(C)C1(CC=C)C(=O)NC(=O)N(C)C1=O	C14H18N2O3	C07844	D04985	9034	46507954	102216	CHEMBL7413		8683
DB00475	Chlordiazepoxide	58-25-3	approved; illicit; investigational	ANTSCNMPPGJYLG-UHFFFAOYSA-N	InChI=1S/C16H14ClN3O/c1-18-15-10-20(21)16(11-5-3-2-4-6-11)13-9-12(17)7-8-14(13)19-15/h2-9H,10H2,1H3,(H,18,19)	CNC1=NC2=C(C=C(Cl)C=C2)C(C2=CC=CC=C2)=[N+]([O-])C1	C16H14ClN3O		D00267	2712	46505044	3611	CHEMBL451		10248513	50007664
DB00476	Duloxetine	116539-59-4	approved	ZEUITGRIYCTCEM-KRWDZBQOSA-N	InChI=1S/C18H19NOS/c1-19-12-11-17(18-10-5-13-21-18)20-16-9-4-7-14-6-2-3-8-15(14)16/h2-10,13,17,19H,11-12H2,1H3/t17-/m0/s1	CNCC[C@H](OC1=CC=CC2=CC=CC=C12)C1=CC=CS1	C18H19NOS			60835	46507937	36795	CHEMBL1175	29E	54822	84745
DB00477	Chlorpromazine	50-53-3	approved; investigational; vet_approved	ZPEIMTDSQAKGNT-UHFFFAOYSA-N	InChI=1S/C17H19ClN2S/c1-19(2)10-5-11-20-14-6-3-4-7-16(14)21-17-9-8-13(18)12-15(17)20/h3-4,6-9,12H,5,10-11H2,1-2H3	CN(C)CCCN1C2=CC=CC=C2SC2=C1C=C(Cl)C=C2	C17H19ClN2S	C06906	D00270	2726	46508395	3647	CHEMBL71	Z80	2625	50001888
DB00478	Rimantadine	13392-28-4	approved; investigational	UBCHPRBFMUDMNC-UHFFFAOYSA-N	InChI=1S/C12H21N/c1-8(13)12-5-9-2-10(6-12)4-11(3-9)7-12/h8-11H,2-7,13H2,1H3	CC(N)C12CC3CC(CC(C3)C1)C2	C12H21N	C07236	D08483	5071	46505973	94440	CHEMBL959		4893	50216627
DB00479	Amikacin	37517-28-5	approved; investigational; vet_approved	LKCWBDHBTVXHDL-RMDFUYIESA-N	InChI=1S/C22H43N5O13/c23-2-1-8(29)20(36)27-7-3-6(25)18(39-22-16(34)15(33)13(31)9(4-24)37-22)17(35)19(7)40-21-14(32)11(26)12(30)10(5-28)38-21/h6-19,21-22,28-35H,1-5,23-26H2,(H,27,36)/t6-,7+,8-,9+,10+,11-,12+,13+,14+,15-,16+,17-,18+,19-,21+,22+/m0/s1	NCC[C@H](O)C(=O)N[C@@H]1C[C@H](N)[C@@H](O[C@H]2O[C@H](CN)[C@@H](O)[C@H](O)[C@H]2O)[C@H](O)[C@H]1O[C@H]1O[C@H](CO)[C@@H](O)[C@H](N)[C@H]1O	C22H43N5O13	C06820	D02543	37768	46506386	2637	CHEMBL177	AKN	34635	50237603
DB00480	Lenalidomide	191732-72-6	approved	GOTYRUGSSMKFNF-UHFFFAOYSA-N	InChI=1S/C13H13N3O3/c14-9-3-1-2-7-8(9)6-16(13(7)19)10-4-5-11(17)15-12(10)18/h1-3,10H,4-6,14H2,(H,15,17,18)	NC1=CC=CC2=C1CN(C1CCC(=O)NC1=O)C2=O	C13H13N3O3		D04687	216326	46505725	63791	CHEMBL848		187515	65454
DB00481	Raloxifene	84449-90-1	approved; investigational	GZUITABIAKMVPG-UHFFFAOYSA-N	InChI=1S/C28H27NO4S/c30-21-8-4-20(5-9-21)28-26(24-13-10-22(31)18-25(24)34-28)27(32)19-6-11-23(12-7-19)33-17-16-29-14-2-1-3-15-29/h4-13,18,30-31H,1-3,14-17H2	OC1=CC=C(C=C1)C1=C(C(=O)C2=CC=C(OCCN3CCCCC3)C=C2)C2=C(S1)C=C(O)C=C2	C28H27NO4S	C07228		5035	46506514	8772	CHEMBL81	RAL	4859	19441
DB00482	Celecoxib	169590-42-5	approved; investigational	RZEKVGVHFLEQIL-UHFFFAOYSA-N	InChI=1S/C17H14F3N3O2S/c1-11-2-4-12(5-3-11)15-10-16(17(18,19)20)22-23(15)13-6-8-14(9-7-13)26(21,24)25/h2-10H,1H3,(H2,21,24,25)	CC1=CC=C(C=C1)C1=CC(=NN1C1=CC=C(C=C1)S(N)(=O)=O)C(F)(F)F	C17H14F3N3O2S	C07589	D00567	2662	46505596	41423	CHEMBL118	CEL	2562	11639
DB00483	Gallamine triethiodide	65-29-2	approved	REEUVFCVXKWOFE-UHFFFAOYSA-K	InChI=1S/C30H60N3O3.3HI/c1-10-31(11-2,12-3)22-25-34-28-20-19-21-29(35-26-23-32(13-4,14-5)15-6)30(28)36-27-24-33(16-7,17-8)18-9;;;/h19-21H,10-18,22-27H2,1-9H3;3*1H/q+3;;;/p-3	[I-].[I-].[I-].CC[N+](CC)(CC)CCOC1=CC=CC(OCC[N+](CC)(CC)CC)=C1OCC[N+](CC)(CC)CC	C30H60I3N3O3			6172	46508651		CHEMBL1200993		5937
DB00484	Brimonidine	59803-98-4	approved	XYLJNLCSTIOKRM-UHFFFAOYSA-N	InChI=1S/C11H10BrN5/c12-9-7(17-11-15-5-6-16-11)1-2-8-10(9)14-4-3-13-8/h1-4H,5-6H2,(H2,15,16,17)	BrC1=C(NC2=NCCN2)C=CC2=NC=CN=C12	C11H10BrN5	C07886	D07540	2435	46507305	3175	CHEMBL844	J59	2341	34572
DB00485	Dicloxacillin	3116-76-5	approved; investigational; vet_approved	YFAGHNZHGGCZAX-JKIFEVAISA-N	InChI=1S/C19H17Cl2N3O5S/c1-7-10(12(23-29-7)11-8(20)5-4-6-9(11)21)15(25)22-13-16(26)24-14(18(27)28)19(2,3)30-17(13)24/h4-6,13-14,17H,1-3H3,(H,22,25)(H,27,28)/t13-,14+,17-/m1/s1	[H][C@]12SC(C)(C)[C@@H](N1C(=O)[C@H]2NC(=O)C1=C(C)ON=C1C1=C(Cl)C=CC=C1Cl)C(O)=O	C19H17Cl2N3O5S	C06950	D02348	18381	46508182	4511	CHEMBL893		17358	50350476
DB00486	Nabilone	51022-71-0	approved; investigational	GECBBEABIDMGGL-RTBURBONSA-N	InChI=1S/C24H36O3/c1-6-7-8-9-12-23(2,3)16-13-20(26)22-18-15-17(25)10-11-19(18)24(4,5)27-21(22)14-16/h13-14,18-19,26H,6-12,15H2,1-5H3/t18-,19-/m1/s1	[H][C@@]12CC(=O)CC[C@@]1([H])C(C)(C)OC1=CC(=CC(O)=C21)C(C)(C)CCCCCC	C24H36O3		D05099	5284592	46505171		CHEMBL947		4447641	50287941
DB00487	Pefloxacin	70458-92-3	approved	FHFYDNQZQSQIAI-UHFFFAOYSA-N	InChI=1S/C17H20FN3O3/c1-3-20-10-12(17(23)24)16(22)11-8-13(18)15(9-14(11)20)21-6-4-19(2)5-7-21/h8-10H,3-7H2,1-2H3,(H,23,24)	CCN1C=C(C(O)=O)C(=O)C2=CC(F)=C(C=C12)N1CCN(C)CC1	C17H20FN3O3		D02306	51081	46507338	50199	CHEMBL267648		46291	57936
DB00488	Altretamine	645-05-6	approved	UUVWYPNAQBNQJQ-UHFFFAOYSA-N	InChI=1S/C9H18N6/c1-13(2)7-10-8(14(3)4)12-9(11-7)15(5)6/h1-6H3	CN(C)C1=NC(=NC(=N1)N(C)C)N(C)C	C9H18N6			2123	46505760	24564	CHEMBL1455		2038	37631
DB00489	Sotalol	3930-20-9	approved	ZBMZVLHSJCTVON-UHFFFAOYSA-N	InChI=1S/C12H20N2O3S/c1-9(2)13-8-12(15)10-4-6-11(7-5-10)14-18(3,16)17/h4-7,9,12-15H,8H2,1-3H3	CC(C)NCC(O)C1=CC=C(NS(C)(=O)=O)C=C1	C12H20N2O3S	C07309		5253	46505012	63622	CHEMBL471		5063	25762
DB00490	Buspirone	36505-84-7	approved; investigational	QWCRAEMEVRGPNT-UHFFFAOYSA-N	InChI=1S/C21H31N5O2/c27-18-16-21(6-1-2-7-21)17-19(28)26(18)11-4-3-10-24-12-14-25(15-13-24)20-22-8-5-9-23-20/h5,8-9H,1-4,6-7,10-17H2	O=C1CC2(CCCC2)CC(=O)N1CCCCN1CCN(CC1)C1=NC=CC=N1	C21H31N5O2	C06861	D07593	2477	46508113	3223	CHEMBL49		2383	50001859
DB00491	Miglitol	72432-03-2	approved	IBAQFPQHRJAVAV-ULAWRXDQSA-N	InChI=1S/C8H17NO5/c10-2-1-9-3-6(12)8(14)7(13)5(9)4-11/h5-8,10-14H,1-4H2/t5-,6+,7-,8-/m1/s1	OCCN1C[C@H](O)[C@@H](O)[C@H](O)[C@H]1CO	C8H17NO5	C07708	D00625	441314	46504492	6935	CHEMBL1561	MIG	390074	50242271
DB00492	Fosinopril	98048-97-6	approved	BIDNLKIUORFRQP-FLODCBCLSA-N	InChI=1S/C30H46NO7P/c1-4-28(33)37-30(22(2)3)38-39(36,18-12-11-15-23-13-7-5-8-14-23)21-27(32)31-20-25(19-26(31)29(34)35)24-16-9-6-10-17-24/h5,7-8,13-14,22,24-26,30H,4,6,9-12,15-21H2,1-3H3,(H,34,35)/t25-,26+,30+,39+/m1/s1	CCC(=O)O[C@@H](OP(=O)(CCCCC1=CC=CC=C1)CC(=O)N1C[C@@H](C[C@H]1C(O)=O)C1CCCCC1)C(C)C	C30H46NO7P	C07016	D07992	55891	46506495	5163	CHEMBL3039598		23089342
DB00493	Cefotaxime	63527-52-6	approved	GPRBEKHLDVQUJE-QSWIMTSFSA-N	InChI=1S/C16H17N5O7S2/c1-6(22)28-3-7-4-29-14-10(13(24)21(14)11(7)15(25)26)19-12(23)9(20-27-2)8-5-30-16(17)18-8/h5,10,14H,3-4H2,1-2H3,(H2,17,18)(H,19,23)(H,25,26)/b20-9-/t10-,14-/m1/s1	[H][C@]12SCC(COC(C)=O)=C(N1C(=O)[C@H]2NC(=O)C(=N/OC)\C1=CSC(N)=N1)C(O)=O	C16H17N5O7S2	C06885	D07647	5742673	46506911	204928	CHEMBL1730	CE3	4674877	50482777
DB00494	Entacapone	130929-57-6	approved; investigational	JRURYQJSLYLRLN-BJMVGYQFSA-N	InChI=1S/C14H15N3O5/c1-3-16(4-2)14(20)10(8-15)5-9-6-11(17(21)22)13(19)12(18)7-9/h5-7,18-19H,3-4H2,1-2H3/b10-5+	CCN(CC)C(=O)C(=C\C1=CC(=C(O)C(O)=C1)[N+]([O-])=O)\C#N	C14H15N3O5	C07943	D00781	5281081	46508734	4798	CHEMBL953	PD9	4444537	50108879
DB00495	Zidovudine	30516-87-1	approved	HBOMLICNUCNMMY-XLPZGREQSA-N	InChI=1S/C10H13N5O4/c1-5-3-15(10(18)12-9(5)17)8-2-6(13-14-11)7(4-16)19-8/h3,6-8,16H,2,4H2,1H3,(H,12,17,18)/t6-,7+,8+/m0/s1	CC1=CN([C@H]2C[C@H](N=[N+]=[N-])[C@@H](CO)O2)C(=O)NC1=O	C10H13N5O4	C07210	D00413	35370	46508240	10110	CHEMBL129	AZZ	32555	50002692
DB00496	Darifenacin	133099-04-4	approved; investigational	HXGBXQDTNZMWGS-RUZDIDTESA-N	InChI=1S/C28H30N2O2/c29-27(31)28(23-7-3-1-4-8-23,24-9-5-2-6-10-24)25-14-17-30(20-25)16-13-21-11-12-26-22(19-21)15-18-32-26/h1-12,19,25H,13-18,20H2,(H2,29,31)/t25-/m1/s1	NC(=O)C([C@@H]1CCN(CCC2=CC3=C(OCC3)C=C2)C1)(C1=CC=CC=C1)C1=CC=CC=C1	C28H30N2O2		D01699	444031	46508104	391960	CHEMBL1346		392054	50109647
DB00497	Oxycodone	76-42-6	approved; illicit; investigational	BRUQQQPBMZOVGD-XFKAJCMBSA-N	InChI=1S/C18H21NO4/c1-19-8-7-17-14-10-3-4-12(22-2)15(14)23-16(17)11(20)5-6-18(17,21)13(19)9-10/h3-4,13,16,21H,5-9H2,1-2H3/t13-,16+,17+,18-/m1/s1	COC1=C2O[C@H]3C(=O)CC[C@@]4(O)[C@H]5CC(C=C1)=C2[C@@]34CCN5C	C18H21NO4	C08018	D05312	5284603	46508908	7852	CHEMBL656	OOX	4447649	50370595
DB00498	Phenindione	83-12-5	approved; investigational	NFBAXHOPROOJAW-UHFFFAOYSA-N	InChI=1S/C15H10O2/c16-14-11-8-4-5-9-12(11)15(17)13(14)10-6-2-1-3-7-10/h1-9,13H	O=C1C(C(=O)C2=CC=CC=C12)C1=CC=CC=C1	C15H10O2	C07584	D08354	4760	46505018	8066	CHEMBL711	UAS	4596	50280157
DB00499	Flutamide	13311-84-7	approved; investigational	MKXKFYHWDHIYRV-UHFFFAOYSA-N	InChI=1S/C11H11F3N2O3/c1-6(2)10(17)15-7-3-4-9(16(18)19)8(5-7)11(12,13)14/h3-6H,1-2H3,(H,15,17)	CC(C)C(=O)NC1=CC(=C(C=C1)[N+]([O-])=O)C(F)(F)F	C11H11F3N2O3	C07653	D00586	3397	46508874	5132	CHEMBL806	HFT	3280	50131270
DB00500	Tolmetin	26171-23-3	approved	UPSPUYADGBWSHF-UHFFFAOYSA-N	InChI=1S/C15H15NO3/c1-10-3-5-11(6-4-10)15(19)13-8-7-12(16(13)2)9-14(17)18/h3-8H,9H2,1-2H3,(H,17,18)	CN1C(CC(O)=O)=CC=C1C(=O)C1=CC=C(C)C=C1	C15H15NO3	C07149		5509	46507060	71941	CHEMBL1020	TLT	5308	50295287
DB00501	Cimetidine	51481-61-9	approved; investigational	AQIXAKUUQRKLND-UHFFFAOYSA-N	InChI=1S/C10H16N6S/c1-8-9(16-7-15-8)5-17-4-3-13-10(12-2)14-6-11/h7H,3-5H2,1-2H3,(H,15,16)(H2,12,13,14)	CN\C(NCCSCC1=C(C)NC=N1)=N\C#N	C10H16N6S	C06952	D00295	2756	46505360	3699	CHEMBL30		2654	50103595
DB00502	Haloperidol	52-86-8	approved	LNEPOXFFQSENCJ-UHFFFAOYSA-N	InChI=1S/C21H23ClFNO2/c22-18-7-5-17(6-8-18)21(26)11-14-24(15-12-21)13-1-2-20(25)16-3-9-19(23)10-4-16/h3-10,26H,1-2,11-15H2	OC1(CCN(CCCC(=O)C2=CC=C(F)C=C2)CC1)C1=CC=C(Cl)C=C1	C21H23ClFNO2	C01814	D00136	3559	46508794	5613	CHEMBL54	GMJ	3438	21398
DB00503	Ritonavir	155213-67-5	approved; investigational	NCDNCNXCDXHOMX-XGKFQTDJSA-N	InChI=1S/C37H48N6O5S2/c1-24(2)33(42-36(46)43(5)20-29-22-49-35(40-29)25(3)4)34(45)39-28(16-26-12-8-6-9-13-26)18-32(44)31(17-27-14-10-7-11-15-27)41-37(47)48-21-30-19-38-23-50-30/h6-15,19,22-25,28,31-33,44H,16-18,20-21H2,1-5H3,(H,39,45)(H,41,47)(H,42,46)/t28-,31-,32-,33-/m0/s1	CC(C)[C@H](NC(=O)N(C)CC1=CSC(=N1)C(C)C)C(=O)N[C@H](C[C@H](O)[C@H](CC1=CC=CC=C1)NC(=O)OCC1=CN=CS1)CC1=CC=CC=C1	C37H48N6O5S2	C07240	D00427	392622	46505050	45409	CHEMBL163	RIT	347980	50088504
DB00504	Levallorphan	152-02-3	approved	OZYUPQUCAUTOBP-QXAKKESOSA-N	InChI=1S/C19H25NO/c1-2-10-20-11-9-19-8-4-3-5-16(19)18(20)12-14-6-7-15(21)13-17(14)19/h2,6-7,13,16,18,21H,1,3-5,8-12H2/t16-,18+,19+/m0/s1	[H][C@@]12CCCC[C@@]11CCN(CC=C)[C@@H]2CC2=C1C=C(O)C=C2	C19H25NO	C07069		5359371	46505682	6431	CHEMBL1254682		10481920	50326673
DB00505	Tridihexethyl	60-49-1	withdrawn	NPRHVSBSZMAEIN-UHFFFAOYSA-N	InChI=1S/C21H36NO/c1-4-22(5-2,6-3)18-17-21(23,19-13-9-7-10-14-19)20-15-11-8-12-16-20/h7,9-10,13-14,20,23H,4-6,8,11-12,15-18H2,1-3H3/q+1	CC[N+](CC)(CC)CCC(O)(C1CCCCC1)C1=CC=CC=C1	C21H36NO	C07861		20299	46506672	9701	CHEMBL1201354		19124
DB00507	Nitazoxanide	55981-09-4	approved; investigational; vet_approved	YQNQNVDNTFHQSW-UHFFFAOYSA-N	InChI=1S/C12H9N3O5S/c1-7(16)20-9-5-3-2-4-8(9)11(17)14-12-13-6-10(21-12)15(18)19/h2-6H,1H3,(H,13,14,17)	CC(=O)OC1=CC=CC=C1C(=O)NC1=NC=C(S1)[N+]([O-])=O	C12H9N3O5S		D02486	41684	46507813	94807	CHEMBL1401	NTI	38037	50075050
DB00508	Triflupromazine	146-54-3	approved; vet_approved	XSCGXQMFQXDFCW-UHFFFAOYSA-N	InChI=1S/C18H19F3N2S/c1-22(2)10-5-11-23-14-6-3-4-7-16(14)24-17-9-8-13(12-15(17)23)18(19,20)21/h3-4,6-9,12H,5,10-11H2,1-2H3	CN(C)CCCN1C2=CC=CC=C2SC2=C1C=C(C=C2)C(F)(F)F	C18H19F3N2S		D00390	5568	46507344	9711	CHEMBL570		5367	67544
DB00509	Dextrothyroxine	51-49-0	approved; investigational	XUIIKFGFIJCVMT-GFCCVEGCSA-N	InChI=1S/C15H11I4NO4/c16-8-4-7(5-9(17)13(8)21)24-14-10(18)1-6(2-11(14)19)3-12(20)15(22)23/h1-2,4-5,12,21H,3,20H2,(H,22,23)/t12-/m1/s1	N[C@H](CC1=CC(I)=C(OC2=CC(I)=C(O)C(I)=C2)C(I)=C1)C(O)=O	C15H11I4NO4			8730	46508471	30659	CHEMBL559		8402	50225220
DB00511	Acetyldigitoxin	1111-39-3	approved	HPMZBILYSWLILX-UMDUKNJSSA-N	InChI=1S/C43H66O14/c1-21-38(48)33(54-24(4)44)19-37(51-21)57-40-23(3)53-36(18-32(40)46)56-39-22(2)52-35(17-31(39)45)55-27-9-12-41(5)26(16-27)7-8-30-29(41)10-13-42(6)28(11-14-43(30,42)49)25-15-34(47)50-20-25/h15,21-23,26-33,35-40,45-46,48-49H,7-14,16-20H2,1-6H3/t21-,22-,23-,26-,27+,28-,29+,30-,31+,32+,33+,35+,36+,37+,38-,39-,40-,41+,42-,43+/m1/s1	[H][C@@]1(CC[C@]2(O)[C@]3([H])CC[C@]4([H])C[C@H](CC[C@]4(C)[C@@]3([H])CC[C@]12C)O[C@H]1C[C@H](O)[C@H](O[C@H]2C[C@H](O)[C@H](O[C@H]3C[C@H](OC(C)=O)[C@H](O)[C@@H](C)O3)[C@@H](C)O2)[C@@H](C)O1)C1=CC(=O)OC1	C43H66O14	C16749	D06881	5284512	46507229	53773	CHEMBL3545057		4447572
DB00512	Vancomycin	1404-90-6	approved	MYPYJXKWCTUITO-LYRMYLQWSA-N	InChI=1S/C66H75Cl2N9O24/c1-23(2)12-34(71-5)58(88)76-49-51(83)26-7-10-38(32(67)14-26)97-40-16-28-17-41(55(40)101-65-56(54(86)53(85)42(22-78)99-65)100-44-21-66(4,70)57(87)24(3)96-44)98-39-11-8-27(15-33(39)68)52(84)50-63(93)75-48(64(94)95)31-18-29(79)19-37(81)45(31)30-13-25(6-9-36(30)80)46(60(90)77-50)74-61(91)47(28)73-59(89)35(20-43(69)82)72-62(49)92/h6-11,13-19,23-24,34-35,42,44,46-54,56-57,65,71,…	CN[C@H](CC(C)C)C(=O)N[C@@H]1[C@H](O)C2=CC=C(OC3=C(O[C@@H]4O[C@H](CO)[C@@H](O)[C@H](O)[C@H]4O[C@H]4C[C@](C)(N)[C@H](O)[C@H](C)O4)C4=CC(=C3)[C@@H](NC(=O)[C@H](CC(N)=O)NC1=O)C(=O)N[C@@H]1C3=CC(=C(O)C=C3)C3=C(O)C=C(O)C=C3[C@H](NC(=O)[C@@H](NC1=O)[C@H](O)C1=CC(Cl)=C(O4)C=C1)C(O)=O)C(Cl)=C2	C66H75Cl2N9O24	C06689	D00212	14969	46505261	28001	CHEMBL262777		14253	50335519
DB00513	Aminocaproic acid	60-32-2	approved; investigational	SLXKOJJOQWFEFD-UHFFFAOYSA-N	InChI=1S/C6H13NO2/c7-5-3-1-2-4-6(8)9/h1-5,7H2,(H,8,9)	NCCCCCC(O)=O	C6H13NO2	C02378	D00160	564	46506934	57826	CHEMBL1046	ACA	548	50357211
DB00514	Dextromethorphan	125-71-3	approved	MKXZASYAUGDDCJ-NJAFHUGGSA-N	InChI=1S/C18H25NO/c1-19-10-9-18-8-4-3-5-15(18)17(19)11-13-6-7-14(20-2)12-16(13)18/h6-7,12,15,17H,3-5,8-11H2,1-2H3/t15-,17+,18+/m1/s1	[H][C@]12CCCC[C@]11CCN(C)[C@H]2CC2=C1C=C(OC)C=C2	C18H25NO	C06947	D03742	5360696	46506530	4470	CHEMBL52440		13109865	50366613
DB00515	Cisplatin	15663-27-1	approved	LXZZYRPGZAFOLE-UHFFFAOYSA-L	InChI=1S/2ClH.2H3N.Pt/h2*1H;2*1H3;/q;;;;+2/p-2	[H][N]([H])([H])[Pt](Cl)(Cl)[N]([H])([H])[H]	Cl2H6N2Pt	C06911	D00275	2767	46504561	27899	CHEMBL11359	CPT	76401	50028111
DB00516	Bentoquatam	1340-69-8	approved								46508055		CHEMBL1201446
DB00517	Anisotropine methylbromide	80-50-2	approved	QSFKGMJOKUZAJM-UHFFFAOYSA-M	InChI=1S/C17H32NO2.BrH/c1-5-7-13(8-6-2)17(19)20-16-11-14-9-10-15(12-16)18(14,3)4;/h13-16H,5-12H2,1-4H3;1H/q+1;/p-1	[Br-].CCCC(CCC)C(=O)O[C@H]1CC2CCC(C1)[N+]2(C)C	C17H32BrNO2	C06830	D00232	21867154	46504810	2739	CHEMBL1578		10611962
DB00518	Albendazole	54965-21-8	approved; vet_approved	HXHWSAZORRCQMX-UHFFFAOYSA-N	InChI=1S/C12H15N3O2S/c1-3-6-18-8-4-5-9-10(7-8)14-11(13-9)15-12(16)17-2/h4-5,7H,3,6H2,1-2H3,(H2,13,14,15,16)	CCCSC1=CC2=C(C=C1)N=C(NC(=O)OC)N2	C12H15N3O2S	C01779	D00134	2082	46506472	16664	CHEMBL1483	ALW	1998	50241293
DB00519	Trandolapril	87679-37-6	approved	VXFJYXUZANRPDJ-WTNASJBWSA-N	InChI=1S/C24H34N2O5/c1-3-31-24(30)19(14-13-17-9-5-4-6-10-17)25-16(2)22(27)26-20-12-8-7-11-18(20)15-21(26)23(28)29/h4-6,9-10,16,18-21,25H,3,7-8,11-15H2,1-2H3,(H,28,29)/t16-,18+,19-,20-,21-/m0/s1	[H][C@@]12C[C@H](N(C(=O)[C@H](C)N[C@@H](CCC3=CC=CC=C3)C(=O)OCC)[C@@]1([H])CCCC2)C(O)=O	C24H34N2O5		D00383	5484727	46508300	9649	CHEMBL1519		4588590	50369775
DB00520	Caspofungin	162808-62-0	approved	JYIKNQVWKBUSNH-WVDDFWQHSA-N	InChI=1S/C52H88N10O15/c1-5-28(2)24-29(3)12-10-8-6-7-9-11-13-39(69)56-34-26-38(68)46(55-22-21-54)60-50(75)43-37(67)19-23-61(43)52(77)41(36(66)18-20-53)58-49(74)42(45(71)44(70)31-14-16-32(64)17-15-31)59-48(73)35-25-33(65)27-62(35)51(76)40(30(4)63)57-47(34)72/h14-17,28-30,33-38,40-46,55,63-68,70-71H,5-13,18-27,53-54H2,1-4H3,(H,56,69)(H,57,72)(H,58,74)(H,59,73)(H,60,75)/t28-,29+,30+,33+,34-,35-,36+,3…	[H][C@@]12C[C@@H](O)CN1C(=O)[C@@H](NC(=O)[C@]([H])(C[C@@H](O)[C@@H](NCCN)NC(=O)[C@@H]1[C@@H](O)CCN1C(=O)[C@@H](NC(=O)[C@@H](NC2=O)[C@H](O)[C@@H](O)C1=CC=C(O)C=C1)[C@H](O)CCN)NC(=O)CCCCCCCC[C@@H](C)C[C@@H](C)CC)[C@@H](C)O	C52H88N10O15		D07626	3035406	46508288	474180	CHEMBL499808		17277006
DB00521	Carteolol	51781-06-7	approved	LWAFSWPYPHEXKX-UHFFFAOYSA-N	InChI=1S/C16H24N2O3/c1-16(2,3)17-9-11(19)10-21-14-6-4-5-13-12(14)7-8-15(20)18-13/h4-6,11,17,19H,7-10H2,1-3H3,(H,18,20)	CC(C)(C)NCC(O)COC1=CC=CC2=C1CCC(=O)N2	C16H24N2O3	C06874	D07624	2583	46507513	3437	CHEMBL839		2485	50040065
DB00522	Bentiromide	37106-97-1	investigational; withdrawn	SPPTWHFVYKCNNK-FQEVSTJZSA-N	InChI=1S/C23H20N2O5/c26-19-12-6-15(7-13-19)14-20(25-21(27)16-4-2-1-3-5-16)22(28)24-18-10-8-17(9-11-18)23(29)30/h1-13,20,26H,14H2,(H,24,28)(H,25,27)(H,29,30)/t20-/m0/s1	OC(=O)C1=CC=C(NC(=O)[C@H](CC2=CC=C(O)C=C2)NC(=O)C2=CC=CC=C2)C=C1	C23H20N2O5		D01346	6957673	46508175	31263	CHEMBL1200368		5329364	50240073
DB00523	Alitretinoin	08/03/00	approved; investigational	SHGAZHPCJJPHSC-ZVCIMWCZSA-N	InChI=1S/C20H28O2/c1-15(8-6-9-16(2)14-19(21)22)11-12-18-17(3)10-7-13-20(18,4)5/h6,8-9,11-12,14H,7,10,13H2,1-5H3,(H,21,22)/b9-6+,12-11+,15-8-,16-14+	C\C(\C=C\C1=C(C)CCCC1(C)C)=C\C=C\C(\C)=C\C(O)=O	C20H28O2	C15493	D02815	449171	46507356	50648	CHEMBL705	9CR	395778	31892
DB00524	Metolazone	17560-51-9	approved	AQCHWTWZEMGIFD-UHFFFAOYSA-N	InChI=1S/C16H16ClN3O3S/c1-9-5-3-4-6-14(9)20-10(2)19-13-8-12(17)15(24(18,22)23)7-11(13)16(20)21/h3-8,10,19H,1-2H3,(H2,18,22,23)	CC1NC2=CC(Cl)=C(C=C2C(=O)N1C1=CC=CC=C1C)S(N)(=O)=O	C16H16ClN3O3S		D00431	4170	46509058	64354	CHEMBL878		4026	25899
DB00525	Tolnaftate	2398-96-1	approved; investigational; vet_approved	FUSNMLFNXJSCDI-UHFFFAOYSA-N	InChI=1S/C19H17NOS/c1-14-6-5-9-17(12-14)20(2)19(22)21-18-11-10-15-7-3-4-8-16(15)13-18/h3-13H,1-2H3	CN(C(=S)OC1=CC2=CC=CC=C2C=C1)C1=CC=CC(C)=C1	C19H17NOS		D00381	5510	46505456	9620	CHEMBL83668		5309	39349
DB00526	Oxaliplatin	61825-94-3	approved; investigational	ZROHGHOFXNOHSO-BNTLRKBRSA-L	InChI=1S/C6H14N2.C2H2O4.Pt/c7-5-3-1-2-4-6(5)8;3-1(4)2(5)6;/h5-6H,1-4,7-8H2;(H,3,4)(H,5,6);/q;;+2/p-2/t5-,6-;;/m1../s1	[H][N]1([H])[C@@H]2CCCC[C@H]2[N]([H])([H])[Pt]11OC(=O)C(=O)O1	C8H14N2O4Pt		D01790	6857599	46509083	31941	CHEMBL414804		8062727
DB00527	Cinchocaine	85-79-0	approved; vet_approved	PUFQVTATUTYEAL-UHFFFAOYSA-N	InChI=1S/C20H29N3O2/c1-4-7-14-25-19-15-17(16-10-8-9-11-18(16)22-19)20(24)21-12-13-23(5-2)6-3/h8-11,15H,4-7,12-14H2,1-3H3,(H,21,24)	CCCCOC1=NC2=CC=CC=C2C(=C1)C(=O)NCCN(CC)CC	C20H29N3O2	C07879	D00733	3025	46506734	247956	CHEMBL1086		2917	48532
DB00528	Lercanidipine	100427-26-7	approved; investigational	ZDXUKAKRHYTAKV-UHFFFAOYSA-N	InChI=1S/C36H41N3O6/c1-24-31(34(40)44-6)33(28-18-13-19-29(22-28)39(42)43)32(25(2)37-24)35(41)45-36(3,4)23-38(5)21-20-30(26-14-9-7-10-15-26)27-16-11-8-12-17-27/h7-19,22,30,33,37H,20-21,23H2,1-6H3	COC(=O)C1=C(C)NC(C)=C(C1C1=CC(=CC=C1)[N+]([O-])=O)C(=O)OC(C)(C)CN(C)CCC(C1=CC=CC=C1)C1=CC=CC=C1	C36H41N3O6			65866	46508865	135930	CHEMBL250270		59276
DB00529	Foscarnet	4428-95-9	approved	ZJAOAACCNHFJAH-UHFFFAOYSA-N	InChI=1S/CH3O5P/c2-1(3)7(4,5)6/h(H,2,3)(H2,4,5,6)	OC(=O)P(O)(O)=O	CH3O5P	C06456	D00579	3415	46507873	127780	CHEMBL666	PPF	3297	50011181
DB00530	Erlotinib	183321-74-6	approved; investigational	AAKJLRGGTJKAMG-UHFFFAOYSA-N	InChI=1S/C22H23N3O4/c1-4-16-6-5-7-17(12-16)25-22-18-13-20(28-10-8-26-2)21(29-11-9-27-3)14-19(18)23-15-24-22/h1,5-7,12-15H,8-11H2,2-3H3,(H,23,24,25)	COCCOC1=CC2=C(C=C1OCCOC)C(NC1=CC(=CC=C1)C#C)=NC=N2	C22H23N3O4		D07907	176870	46508021	114785	CHEMBL553	AQ4	154044	5446
DB00531	Cyclophosphamide	50-18-0	approved; investigational	CMSMOCZEIVJLDB-UHFFFAOYSA-N	InChI=1S/C7H15Cl2N2O2P/c8-2-5-11(6-3-9)14(12)10-4-1-7-13-14/h1-7H2,(H,10,12)	ClCCN(CCCl)P1(=O)NCCCO1	C7H15Cl2N2O2P	C07888	D07760	2907	46505441	4027	CHEMBL88		2804	50237604
DB00532	Mephenytoin	50-12-4	approved; investigational; withdrawn	GMHKMTDVRCWUDX-UHFFFAOYSA-N	InChI=1S/C12H14N2O2/c1-3-12(9-7-5-4-6-8-9)10(15)14(2)11(16)13-12/h4-8H,3H2,1-2H3,(H,13,16)	CCC1(NC(=O)N(C)C1=O)C1=CC=CC=C1	C12H14N2O2		D00375	4060	46508677	6757	CHEMBL861		3920	50103593
DB00533	Rofecoxib	162011-90-7	approved; investigational; withdrawn	RZJQGNCSTQAWON-UHFFFAOYSA-N	InChI=1S/C17H14O4S/c1-22(19,20)14-9-7-12(8-10-14)15-11-21-17(18)16(15)13-5-3-2-4-6-13/h2-10H,11H2,1H3	CS(=O)(=O)C1=CC=C(C=C1)C1=C(C(=O)OC1)C1=CC=CC=C1	C17H14O4S	C07590	D00568	5090	46504787	8887	CHEMBL122	RCX	4911	22369
DB00534	Chlormerodrin	62-37-3	approved; withdrawn	BJFGVYCULWBXKF-UHFFFAOYSA-M	InChI=1S/C5H11N2O2.ClH.Hg/c1-4(9-2)3-7-5(6)8;;/h4H,1,3H2,2H3,(H3,6,7,8);1H;/q;;+1/p-1	COC(CNC(N)=O)C[Hg]Cl	C5H11ClHgN2O2			25210	46504793	59445			2615
DB00535	Cefdinir	91832-40-5	approved	RTXOFQZKPXMALH-GHXIOONMSA-N	InChI=1S/C14H13N5O5S2/c1-2-5-3-25-12-8(11(21)19(12)9(5)13(22)23)17-10(20)7(18-24)6-4-26-14(15)16-6/h2,4,8,12,24H,1,3H2,(H2,15,16)(H,17,20)(H,22,23)/b18-7-/t8-,12-/m1/s1	[H][C@]12SCC(C=C)=C(N1C(=O)[C@H]2NC(=O)C(=N/O)\C1=CSC(N)=N1)C(O)=O	C14H13N5O5S2	C08110	D00917	6915944	46505573	3485	CHEMBL927		5291705	50248190
DB00536	Guanidine	113-00-8	approved	ZRALSGWEFCBTJO-UHFFFAOYSA-N	InChI=1S/CH5N3/c2-1(3)4/h(H5,2,3,4)	NC(N)=N	CH5N3			3520	46507543	42820	CHEMBL821	GAI	3400	50420178
DB00537	Ciprofloxacin	85721-33-1	approved; investigational	MYSWGUAQZAJSOK-UHFFFAOYSA-N	InChI=1S/C17H18FN3O3/c18-13-7-11-14(8-15(13)20-5-3-19-4-6-20)21(10-1-2-10)9-12(16(11)22)17(23)24/h7-10,19H,1-6H2,(H,23,24)	OC(=O)C1=CN(C2CC2)C2=CC(N3CCNCC3)=C(F)C=C2C1=O	C17H18FN3O3	C05349	D00186	2764	46504733	192484	CHEMBL8	CPF	2662	21690
DB00538	Gadoversetamide	131069-91-5	approved; investigational	HBEAOBRDTOXWRZ-UHFFFAOYSA-K	InChI=1S/C20H37N5O10.Gd/c1-34-9-3-21-16(26)11-24(14-19(30)31)7-5-23(13-18(28)29)6-8-25(15-20(32)33)12-17(27)22-4-10-35-2;/h3-15H2,1-2H3,(H,21,26)(H,22,27)(H,28,29)(H,30,31)(H,32,33);/q;+3/p-3	[Gd+3].COCCNC(=O)CN(CCN(CCN(CC([O-])=O)CC(=O)NCCOC)CC([O-])=O)CC([O-])=O	C20H34GdN5O10		D01646	444013	46504481	31644	CHEMBL1200457		392041
DB00539	Toremifene	89778-26-7	approved; investigational	XFCLJVABOIYOMF-QPLCGJKRSA-N	InChI=1S/C26H28ClNO/c1-28(2)19-20-29-24-15-13-23(14-16-24)26(22-11-7-4-8-12-22)25(17-18-27)21-9-5-3-6-10-21/h3-16H,17-20H2,1-2H3/b26-25-	CN(C)CCOC1=CC=C(C=C1)C(=C(\CCCl)C1=CC=CC=C1)\C1=CC=CC=C1	C26H28ClNO	C08166		3005573	46506087	9635	CHEMBL1655	T0R	2275722	58492
DB00540	Nortriptyline	72-69-5	approved	PHVGLTMQBUFIQQ-UHFFFAOYSA-N	InChI=1S/C19H21N/c1-20-14-6-11-19-17-9-4-2-7-15(17)12-13-16-8-3-5-10-18(16)19/h2-5,7-11,20H,6,12-14H2,1H3	CNCCC=C1C2=CC=CC=C2CCC2=CC=CC=C12	C19H21N	C07274	D08288	4543	46507783	7640	CHEMBL445	21B	4384	112777
DB00541	Vincristine	57-22-7	approved; investigational	OGWKCGZFUXNPDA-CFWMRBGOSA-N	InChI=1S/C46H56N4O10/c1-7-42(55)22-28-23-45(40(53)58-5,36-30(14-18-48(24-28)25-42)29-12-9-10-13-33(29)47-36)32-20-31-34(21-35(32)57-4)50(26-51)38-44(31)16-19-49-17-11-15-43(8-2,37(44)49)39(60-27(3)52)46(38,56)41(54)59-6/h9-13,15,20-21,26,28,37-39,47,55-56H,7-8,14,16-19,22-25H2,1-6H3/t28-,37-,38+,39+,42-,43+,44+,45-,46-/m0/s1	[H][C@@]12N3CC[C@@]11C4=C(C=C(OC)C(=C4)[C@]4(C[C@H]5C[N@](C[C@](O)(CC)C5)CCC5=C4NC4=CC=CC=C54)C(=O)OC)N(C=O)[C@@]1([H])[C@](O)([C@H](OC(C)=O)[C@]2(CC)C=CC3)C(=O)OC	C46H56N4O10	C07204	D08679	5978	46507033	28445	CHEMBL499458	R1Q	4535015	38872
DB00542	Benazepril	86541-75-5	approved; investigational	XPCFTKFZXHTYIP-PMACEKPBSA-N	InChI=1S/C24H28N2O5/c1-2-31-24(30)20(14-12-17-8-4-3-5-9-17)25-19-15-13-18-10-6-7-11-21(18)26(23(19)29)16-22(27)28/h3-11,19-20,25H,2,12-16H2,1H3,(H,27,28)/t19-,20-/m0/s1	[H][C@@]1(CCC2=CC=CC=C2N(CC(O)=O)C1=O)N[C@@H](CCC1=CC=CC=C1)C(=O)OCC	C24H28N2O5	C06843	D07499	5362124	46507884	3011	CHEMBL838		4514935	50021153
DB00543	Amoxapine	14028-44-5	approved	QWGDMFLQWFTERH-UHFFFAOYSA-N	InChI=1S/C17H16ClN3O/c18-12-5-6-15-13(11-12)17(21-9-7-19-8-10-21)20-14-3-1-2-4-16(14)22-15/h1-6,11,19H,7-10H2	ClC1=CC2=C(OC3=CC=CC=C3N=C2N2CCNCC2)C=C1	C17H16ClN3O		D00228	2170	46509117	2675	CHEMBL1113		2085	22870
DB00544	Fluorouracil	51-21-8	approved	GHASVSINZRGABV-UHFFFAOYSA-N	InChI=1S/C4H3FN2O2/c5-2-1-6-4(9)7-3(2)8/h1H,(H2,6,7,8,9)	FC1=CNC(=O)NC1=O	C4H3FN2O2	C07649	D00584	3385	46508557	46345	CHEMBL185	URF	3268	50340677
DB00545	Pyridostigmine	155-97-5	approved; investigational	RVOLLAQWKVFTGE-UHFFFAOYSA-N	InChI=1S/C9H13N2O2/c1-10(2)9(12)13-8-5-4-6-11(3)7-8/h4-7H,1-3H3/q+1	CN(C)C(=O)OC1=C[N+](C)=CC=C1	C9H13N2O2	C07410	D00487	4991	46506129	8665	CHEMBL1115		4817	50313079
DB00546	Adinazolam	37115-32-5	experimental	GJSLOMWRLALDCT-UHFFFAOYSA-N	InChI=1S/C19H18ClN5/c1-24(2)12-18-23-22-17-11-21-19(13-6-4-3-5-7-13)15-10-14(20)8-9-16(15)25(17)18/h3-10H,11-12H2,1-2H3	CN(C)CC1=NN=C2CN=C(C3=CC=CC=C3)C3=C(C=CC(Cl)=C3)N12	C19H18ClN5		D02770	37632	46509054	251412	CHEMBL328250		34519	82439
DB00547	Desoximetasone	382-67-2	approved	VWVSBHGCDBMOOT-IIEHVVJPSA-N	InChI=1S/C22H29FO4/c1-12-8-16-15-5-4-13-9-14(25)6-7-21(13,3)22(15,23)18(27)10-20(16,2)19(12)17(26)11-24/h6-7,9,12,15-16,18-19,24,27H,4-5,8,10-11H2,1-3H3/t12-,15+,16+,18+,19-,20+,21+,22+/m1/s1	[H][C@@]12C[C@@H](C)[C@H](C(=O)CO)[C@@]1(C)C[C@H](O)[C@@]1(F)[C@@]2([H])CCC2=CC(=O)C=C[C@]12C	C22H29FO4			5311067	46506793	691037	CHEMBL1766		4470604	50103622
DB00548	Azelaic acid	123-99-9	approved	BDJRBEYXGGNYIS-UHFFFAOYSA-N	InChI=1S/C9H16O4/c10-8(11)6-4-2-1-3-5-7-9(12)13/h1-7H2,(H,10,11)(H,12,13)	OC(=O)CCCCCCCC(O)=O	C9H16O4	C08261	D03034	2266	46506284	48131	CHEMBL1238	AZ1	2179
DB00549	Zafirlukast	107753-78-6	approved; investigational	YEEZWCHGZNKEEK-UHFFFAOYSA-N	InChI=1S/C31H33N3O6S/c1-20-8-4-7-11-29(20)41(37,38)33-30(35)22-13-12-21(28(17-22)39-3)16-23-19-34(2)27-15-14-24(18-26(23)27)32-31(36)40-25-9-5-6-10-25/h4,7-8,11-15,17-19,25H,5-6,9-10,16H2,1-3H3,(H,32,36)(H,33,35)	COC1=CC(=CC=C1CC1=CN(C)C2=C1C=C(NC(=O)OC1CCCC1)C=C2)C(=O)NS(=O)(=O)C1=CC=CC=C1C	C31H33N3O6S	C07206	D00411	5717	46506874	10100	CHEMBL603	ZLK	5515	50009073
DB00550	Propylthiouracil	51-52-5	approved; investigational	KNAHARQHSZJURB-UHFFFAOYSA-N	InChI=1S/C7H10N2OS/c1-2-3-5-4-6(10)9-7(11)8-5/h4H,2-3H2,1H3,(H2,8,9,10,11)	CCCC1=CC(=O)NC(=S)N1	C7H10N2OS	C07569	D00562	657298	46505181	8502	CHEMBL1518	3CJ	571424	50133597
DB00551	Acetohydroxamic acid	546-88-3	approved	RRUDCFGSUDOHDG-UHFFFAOYSA-N	InChI=1S/C2H5NO2/c1-2(4)3-5/h5H,1H3,(H,3,4)	CC(=O)NO	C2H5NO2	C06808	D00220	1990	46508546	49029	CHEMBL734	HAE	1913	50099857
DB00552	Pentostatin	53910-25-1	approved; investigational	FPVKHBSQESCIEP-JQCXWYLXSA-N	InChI=1S/C11H16N4O4/c16-3-8-6(17)1-9(19-8)15-5-14-10-7(18)2-12-4-13-11(10)15/h4-9,16-18H,1-3H2,(H,12,13)/t6-,7+,8+,9+/m0/s1	OC[C@H]1O[C@H](C[C@@H]1O)N1C=NC2=C1N=CNC[C@H]2O	C11H16N4O4	C02267	D00155	439693	46507116		CHEMBL1580	DCF	388759	223291
DB00553	Methoxsalen	298-81-7	approved	QXKHYNVANLEOEG-UHFFFAOYSA-N	InChI=1S/C12H8O4/c1-14-12-10-8(4-5-15-10)6-7-2-3-9(13)16-11(7)12/h2-6H,1H3	COC1=C2OC(=O)C=CC2=CC2=C1OC=C2	C12H8O4	C01864	D00139	4114	46506275	18358	CHEMBL416	8MO	3971	50041234
DB00554	Piroxicam	36322-90-4	approved; investigational	QYSPLQLAKJAUJT-UHFFFAOYSA-N	InChI=1S/C15H13N3O4S/c1-18-13(15(20)17-12-8-4-5-9-16-12)14(19)10-6-2-3-7-11(10)23(18,21)22/h2-9,19H,1H3,(H,16,17,20)	CN1C(C(=O)NC2=NC=CC=C2)=C(O)C2=C(C=CC=C2)S1(=O)=O	C15H13N3O4S	C01608	D00127	54676228	46505225	8249	CHEMBL527		10442653	85245
DB00555	Lamotrigine	84057-84-1	approved; investigational	PYZRQGJRPPTADH-UHFFFAOYSA-N	InChI=1S/C9H7Cl2N5/c10-5-3-1-2-4(6(5)11)7-8(12)14-9(13)16-15-7/h1-3H,(H4,12,13,14,16)	NC1=NC(N)=C(N=N1)C1=C(Cl)C(Cl)=CC=C1	C9H7Cl2N5		D00354	3878	46505408	6367	CHEMBL741	IYJ	3741	50031299
DB00556	Perflutren	76-19-7	approved	QYSGYZVSCZSLHT-UHFFFAOYSA-N	InChI=1S/C3F8/c4-1(5,2(6,7)8)3(9,10)11	FC(F)(F)C(F)(F)C(F)(F)F	C3F8		D01738	6432	46506030	31980	CHEMBL1663		6192
DB00557	Hydroxyzine	68-88-2	approved	ZQDWXGKKHFNSQK-UHFFFAOYSA-N	InChI=1S/C21H27ClN2O2/c22-20-8-6-19(7-9-20)21(18-4-2-1-3-5-18)24-12-10-23(11-13-24)14-16-26-17-15-25/h1-9,21,25H,10-17H2	OCCOCCN1CCN(CC1)C(C1=CC=CC=C1)C1=CC=C(Cl)C=C1	C21H27ClN2O2	C07045	D08054	3658	46508556	5818	CHEMBL896		3531	22875
DB00558	Zanamivir	139110-80-8	approved; investigational	ARAIBEBZBOPLMB-UFGQHTETSA-N	InChI=1S/C12H20N4O7/c1-4(18)15-8-5(16-12(13)14)2-7(11(21)22)23-10(8)9(20)6(19)3-17/h2,5-6,8-10,17,19-20H,3H2,1H3,(H,15,18)(H,21,22)(H4,13,14,16)/t5-,6+,8+,9+,10+/m0/s1	[H][C@]1(OC(=C[C@H](N=C(N)N)[C@H]1NC(C)=O)C(O)=O)[C@H](O)[C@H](O)CO	C12H20N4O7	C08095	D00902	60855	46508581	50663	CHEMBL222813	ZMR	54842	50330326
DB00559	Bosentan	147536-97-8	approved; investigational	GJPICJJJRGTNOD-UHFFFAOYSA-N	InChI=1S/C27H29N5O6S/c1-27(2,3)18-10-12-19(13-11-18)39(34,35)32-23-22(38-21-9-6-5-8-20(21)36-4)26(37-17-16-33)31-25(30-23)24-28-14-7-15-29-24/h5-15,33H,16-17H2,1-4H3,(H,30,31,32)	COC1=CC=CC=C1OC1=C(NS(=O)(=O)C2=CC=C(C=C2)C(C)(C)C)N=C(N=C1OCCO)C1=NC=CC=N1	C27H29N5O6S		D01227	104865	46507154	51450	CHEMBL957	K86	94651	50061101
DB00560	Tigecycline	220620-09-7	approved	FPZLLRFZJZRHSY-HJYUBDRYSA-N	InChI=1S/C29H39N5O8/c1-28(2,3)31-11-17(35)32-15-10-16(33(4)5)13-8-12-9-14-21(34(6)7)24(38)20(27(30)41)26(40)29(14,42)25(39)18(12)23(37)19(13)22(15)36/h10,12,14,21,31,36,38-39,42H,8-9,11H2,1-7H3,(H2,30,41)(H,32,35)/t12-,14-,21-,29-/m0/s1	[H][C@@]12CC3=C(C(O)=C(NC(=O)CNC(C)(C)C)C=C3N(C)C)C(=O)C1=C(O)[C@]1(O)C(=O)C(C(N)=O)=C(O)[C@@H](N(C)C)[C@]1([H])C2	C29H39N5O8	C12012	D01079	54686904	46509041	149836	CHEMBL376140		10482314	50247905
DB00561	Doxapram	309-29-5	approved; vet_approved	XFDJYSQDBULQSI-UHFFFAOYSA-N	InChI=1S/C24H30N2O2/c1-2-26-19-22(13-14-25-15-17-28-18-16-25)24(23(26)27,20-9-5-3-6-10-20)21-11-7-4-8-12-21/h3-12,22H,2,13-19H2,1H3	CCN1CC(CCN2CCOCC2)C(C1=O)(C1=CC=CC=C1)C1=CC=CC=C1	C24H30N2O2		D07873	3156	46506829	681848	CHEMBL1754		3044	50505297
DB00562	Benzthiazide	91-33-8	approved	NDTSRXAMMQDVSW-UHFFFAOYSA-N	InChI=1S/C15H14ClN3O4S3/c16-11-6-12-14(7-13(11)25(17,20)21)26(22,23)19-15(18-12)9-24-8-10-4-2-1-3-5-10/h1-7H,8-9H2,(H,18,19)(H2,17,20,21)	NS(=O)(=O)C1=CC2=C(C=C1Cl)N=C(CSCC1=CC=CC=C1)NS2(=O)=O	C15H14ClN3O4S3	C07759	D00651	2343	46506752	3047	CHEMBL1201039		2253	50238676
DB00563	Methotrexate	59-05-2	approved	FBOZXECLQNJBKD-ZDUSSCGKSA-N	InChI=1S/C20H22N8O5/c1-28(9-11-8-23-17-15(24-11)16(21)26-20(22)27-17)12-4-2-10(3-5-12)18(31)25-13(19(32)33)6-7-14(29)30/h2-5,8,13H,6-7,9H2,1H3,(H,25,31)(H,29,30)(H,32,33)(H4,21,22,23,26,27)/t13-/m0/s1	CN(CC1=CN=C2N=C(N)N=C(N)C2=N1)C1=CC=C(C=C1)C(=O)N[C@@H](CCC(O)=O)C(O)=O	C20H22N8O5	C01937	D00142	126941	46507678	44185	CHEMBL34259	MTX	112728	66082
DB00564	Carbamazepine	298-46-4	approved; investigational	FFGPTBGBLSHEPO-UHFFFAOYSA-N	InChI=1S/C15H12N2O/c16-15(18)17-13-7-3-1-5-11(13)9-10-12-6-2-4-8-14(12)17/h1-10H,(H2,16,18)	NC(=O)N1C2=CC=CC=C2C=CC2=CC=CC=C12	C15H12N2O	C06868	D00252	2554	46507583	3387	CHEMBL108	N6W	2457	50003659
DB00565	Cisatracurium	96946-41-7	approved; investigational	YXSLJKQTIDHPOT-LJCJQEJUSA-N	InChI=1S/C53H72N2O12/c1-54(22-18-38-32-48(62-7)50(64-9)34-40(38)42(54)28-36-14-16-44(58-3)46(30-36)60-5)24-20-52(56)66-26-12-11-13-27-67-53(57)21-25-55(2)23-19-39-33-49(63-8)51(65-10)35-41(39)43(55)29-37-15-17-45(59-4)47(31-37)61-6/h14-17,30-35,42-43H,11-13,18-29H2,1-10H3/q+2/t42-,43-,54-,55-/m1/s1	COC1=CC2=C(C=C1OC)[C@@H](CC1=CC(OC)=C(OC)C=C1)[N@@+](C)(CCC(=O)OCCCCCOC(=O)CC[N@@+]1(C)CCC3=C(C=C(OC)C(OC)=C3)[C@H]1CC1=CC(OC)=C(OC)C=C1)CC2	C53H72N2O12			62886	46506666	140621	CHEMBL1201248		56615
DB00566	Succimer	304-55-2	approved	ACTRVOBWPAIOHC-XIXRPRMCSA-N	InChI=1S/C4H6O4S2/c5-3(6)1(9)2(10)4(7)8/h1-2,9-10H,(H,5,6)(H,7,8)/t1-,2+	OC(=O)[C@@H](S)[C@@H](S)C(O)=O	C4H6O4S2	C07598	D00572	2724354	46504680	63623	CHEMBL1201073		2006502	50232640
DB00567	Cephalexin	15686-71-2	approved; investigational; vet_approved	ZAIPMKNFIOOWCQ-UEKVPHQBSA-N	InChI=1S/C16H17N3O4S/c1-8-7-24-15-11(14(21)19(15)12(8)16(22)23)18-13(20)10(17)9-5-3-2-4-6-9/h2-6,10-11,15H,7,17H2,1H3,(H,18,20)(H,22,23)/t10-,11-,15-/m1/s1	[H][C@]12SCC(C)=C(N1C(=O)[C@H]2NC(=O)[C@H](N)C1=CC=CC=C1)C(O)=O	C16H17N3O4S	C06895	D00263	27447	46506749	3534	CHEMBL1727		25541	50139896
DB00568	Cinnarizine	298-57-7	approved; investigational	DERZBLKQOCDDDZ-JLHYYAGUSA-N	InChI=1S/C26H28N2/c1-4-11-23(12-5-1)13-10-18-27-19-21-28(22-20-27)26(24-14-6-2-7-15-24)25-16-8-3-9-17-25/h1-17,26H,18-22H2/b13-10+	C(\C=C\C1=CC=CC=C1)N1CCN(CC1)C(C1=CC=CC=C1)C1=CC=CC=C1	C26H28N2		D01295	2761	46506769	31403	CHEMBL43064	N90	1264793	50017657
DB00569	Fondaparinux	104993-28-4	approved; investigational	KANJSNBRCNMZMV-ABRZTLGGSA-N	InChI=1S/C31H53N3O49S8/c1-69-27-9(33-85(48,49)50)13(37)17(6(74-27)3-71-88(57,58)59)76-31-22(83-91(66,67)68)16(40)21(24(81-31)26(43)44)79-29-10(34-86(51,52)53)19(82-90(63,64)65)18(7(75-29)4-72-89(60,61)62)77-30-15(39)14(38)20(23(80-30)25(41)42)78-28-8(32-84(45,46)47)12(36)11(35)5(73-28)2-70-87(54,55)56/h5-24,27-40H,2-4H2,1H3,(H,41,42)(H,43,44)(H,45,46,47)(H,48,49,50)(H,51,52,53)(H,54,55,56)(H,57,5…	CO[C@H]1O[C@H](COS(O)(=O)=O)[C@@H](O[C@@H]2O[C@H]([C@@H](O[C@H]3O[C@H](COS(O)(=O)=O)[C@@H](O[C@@H]4O[C@@H]([C@@H](O[C@H]5O[C@H](COS(O)(=O)=O)[C@@H](O)[C@H](O)[C@H]5NS(O)(=O)=O)[C@H](O)[C@H]4O)C(O)=O)[C@H](OS(O)(=O)=O)[C@H]3NS(O)(=O)=O)[C@H](O)[C@H]2OS(O)(=O)=O)C(O)=O)[C@H](O)[C@H]1NS(O)(=O)=O	C31H53N3O49S8			49852292	46505595	61033	CHEMBL1201202		4445600	50511579
DB00570	Vinblastine	865-21-4	approved	JXLYSJRDGCGARV-CFWMRBGOSA-N	InChI=1S/C46H58N4O9/c1-8-42(54)23-28-24-45(40(52)57-6,36-30(15-19-49(25-28)26-42)29-13-10-11-14-33(29)47-36)32-21-31-34(22-35(32)56-5)48(4)38-44(31)17-20-50-18-12-16-43(9-2,37(44)50)39(59-27(3)51)46(38,55)41(53)58-7/h10-14,16,21-22,28,37-39,47,54-55H,8-9,15,17-20,23-26H2,1-7H3/t28-,37-,38+,39+,42-,43+,44+,45-,46-/m0/s1	[H][C@@]12N(C)C3=CC(OC)=C(C=C3[C@@]11CCN3CC=C[C@@](CC)([C@@H](OC(C)=O)[C@]2(O)C(=O)OC)[C@@]13[H])[C@]1(C[C@@]2([H])CN(C[C@](O)(CC)C2)CCC2=C1NC1=C2C=CC=C1)C(=O)OC	C46H58N4O9			13342	46504550		CHEMBL159	VLB	12773	50012278
DB00571	Propranolol	525-66-6	approved; investigational	AQHHHDLHHXJYJD-UHFFFAOYSA-N	InChI=1S/C16H21NO2/c1-12(2)17-10-14(18)11-19-16-9-5-7-13-6-3-4-8-15(13)16/h3-9,12,14,17-18H,10-11H2,1-2H3	CC(C)NCC(O)COC1=CC=CC2=C1C=CC=C2	C16H21NO2	C07407	D08443	4946	46505387	8499	CHEMBL27		4777	25761
DB00572	Atropine	51-55-8	approved; vet_approved	RKUNBYITZUJHSG-SPUOUPEWSA-N	InChI=1S/C17H23NO3/c1-18-13-7-8-14(18)10-15(9-13)21-17(20)16(11-19)12-5-3-2-4-6-12/h2-6,13-16,19H,7-11H2,1H3/t13-,14+,15+,16?	CN1[C@H]2CC[C@@H]1C[C@@H](C2)OC(=O)C(CO)C1=CC=CC=C1	C17H23NO3	C01479	D00113	174174	46507540	78734	CHEMBL517712	OIN	10194105	50403547
DB00573	Fenoprofen	29679-58-1	approved	RDJGLLICXDHJDY-UHFFFAOYSA-N	InChI=1S/C15H14O3/c1-11(15(16)17)12-6-5-9-14(10-12)18-13-7-3-2-4-8-13/h2-11H,1H3,(H,16,17)	CC(C(O)=O)C1=CC(OC2=CC=CC=C2)=CC=C1	C15H14O3	C06997	D00968	3342	46504597	5004	CHEMBL1297		3225	54705
DB00574	Fenfluramine	458-24-2	approved; illicit; investigational; withdrawn	DBGIVFWFUFKIQN-UHFFFAOYSA-N	InChI=1S/C12H16F3N/c1-3-16-9(2)7-10-5-4-6-11(8-10)12(13,14)15/h4-6,8-9,16H,3,7H2,1-2H3	CCNC(C)CC1=CC=CC(=C1)C(F)(F)F	C12H16F3N	C06996	D07945	3337	46506096	5000	CHEMBL87493		3220	84738
DB00575	Clonidine	4205-90-7	approved	GJSURZIOUXUGAL-UHFFFAOYSA-N	InChI=1S/C9H9Cl2N3/c10-6-2-1-3-7(11)8(6)14-9-12-4-5-13-9/h1-3H,4-5H2,(H2,12,13,14)	ClC1=CC=CC(Cl)=C1NC1=NCCN1	C9H9Cl2N3		D00281	2803	46508119	46632	CHEMBL134	CLU	2701	14062
DB00576	Sulfamethizole	144-82-1	approved; investigational; vet_approved	VACCAVUAMIDAGB-UHFFFAOYSA-N	InChI=1S/C9H10N4O2S2/c1-6-11-12-9(16-6)13-17(14,15)8-4-2-7(10)3-5-8/h2-5H,10H2,1H3,(H,12,13)	CC1=NN=C(NS(=O)(=O)C2=CC=C(N)C=C2)S1	C9H10N4O2S2	C08050	D00870	5328	46508656	9331	CHEMBL1191		5137	50295558
DB00577	Valaciclovir	124832-26-4	approved; investigational	HDOVUKNUBWVHOX-QMMMGPOBSA-N	InChI=1S/C13H20N6O4/c1-7(2)8(14)12(21)23-4-3-22-6-19-5-16-9-10(19)17-13(15)18-11(9)20/h5,7-8H,3-4,6,14H2,1-2H3,(H3,15,17,18,20)/t8-/m0/s1	CC(C)[C@H](N)C(=O)OCCOCN1C=NC2=C1NC(N)=NC2=O	C13H20N6O4	C07184	D00398	60773	46508197	35854	CHEMBL1349	TXC	54770	50162073
DB00578	Carbenicillin	4697-36-3	approved; investigational	FPPNZSSZRUTDAP-UWFZAAFLSA-N	InChI=1S/C17H18N2O6S/c1-17(2)11(16(24)25)19-13(21)10(14(19)26-17)18-12(20)9(15(22)23)8-6-4-3-5-7-8/h3-7,9-11,14H,1-2H3,(H,18,20)(H,22,23)(H,24,25)/t9?,10-,11+,14-/m1/s1	[H][C@]12SC(C)(C)[C@@H](N1C(=O)[C@H]2NC(=O)C(C(O)=O)C1=CC=CC=C1)C(O)=O	C17H18N2O6S	C06869	D07614	20824	46505653	3393	CHEMBL1214		19599
DB00579	Mazindol	22232-71-9	approved; investigational	ZPXSCAKFGYXMGA-UHFFFAOYSA-N	InChI=1S/C16H13ClN2O/c17-12-7-5-11(6-8-12)16(20)14-4-2-1-3-13(14)15-18-9-10-19(15)16/h1-8,20H,9-10H2	OC1(N2CCN=C2C2=CC=CC=C12)C1=CC=C(Cl)C=C1	C16H13ClN2O		D00367	4020	46509094	6702	CHEMBL781		3880	50005536
DB00580	Valdecoxib	181695-72-7	approved; investigational; withdrawn	LNPDTQAFDNKSHK-UHFFFAOYSA-N	InChI=1S/C16H14N2O3S/c1-11-15(12-7-9-14(10-8-12)22(17,19)20)16(18-21-11)13-5-3-2-4-6-13/h2-10H,1H3,(H2,17,19,20)	CC1=C(C(=NO1)C1=CC=CC=C1)C1=CC=C(C=C1)S(N)(=O)=O	C16H14N2O3S			119607	46506229	63634	CHEMBL865	COX	106796	13063
DB00581	Lactulose	4618-18-2	approved	JCQLYHFGKNRPGE-FCVZTGTOSA-N	InChI=1S/C12H22O11/c13-1-4-6(16)7(17)8(18)11(21-4)22-9-5(2-14)23-12(20,3-15)10(9)19/h4-11,13-20H,1-3H2/t4-,5-,6+,7+,8-,9-,10+,11+,12-/m1/s1	OC[C@H]1O[C@](O)(CO)[C@@H](O)[C@@H]1O[C@@H]1O[C@H](CO)[C@H](O)[C@H](O)[C@H]1O	C12H22O11	C07064	D00352	11333	46506757	6359	CHEMBL296306		10856	50377984
DB00582	Voriconazole	137234-62-9	approved	BCEHBSKCWLPMDN-MGPLVRAMSA-N	InChI=1S/C16H14F3N5O/c1-10(15-14(19)5-20-7-22-15)16(25,6-24-9-21-8-23-24)12-3-2-11(17)4-13(12)18/h2-5,7-10,25H,6H2,1H3/t10-,16+/m0/s1	C[C@@H](C1=NC=NC=C1F)[C@](O)(CN1C=NC=N1)C1=C(F)C=C(F)C=C1	C16H14F3N5O	C07622	D00578	71616	46506421	10023	CHEMBL638	VOR	64684	50333117
DB00583	Levocarnitine	541-15-1	approved; investigational	PHIQHXFUZVPYII-ZCFIWIBFSA-N	InChI=1S/C7H15NO3/c1-8(2,3)5-6(9)4-7(10)11/h6,9H,4-5H2,1-3H3/t6-/m1/s1	C[N+](C)(C)C[C@H](O)CC([O-])=O	C7H15NO3	C00318	D02176	10917	46505864	16347	CHEMBL1149		10455	50037268
DB00584	Enalapril	75847-73-3	approved; vet_approved	GBXSMTUPTTWBMN-XIRDDKMYSA-N	InChI=1S/C20H28N2O5/c1-3-27-20(26)16(12-11-15-8-5-4-6-9-15)21-14(2)18(23)22-13-7-10-17(22)19(24)25/h4-6,8-9,14,16-17,21H,3,7,10-13H2,1-2H3,(H,24,25)/t14-,16-,17-/m0/s1	CCOC(=O)[C@H](CCC1=CC=CC=C1)N[C@@H](C)C(=O)N1CCC[C@H]1C(O)=O	C20H28N2O5	C06977	D07892	5388962	46507920	4784	CHEMBL578		4534998	50017129
DB00585	Nizatidine	76963-41-2	approved	SGXXNSQHWDMGGP-UHFFFAOYSA-N	InChI=1S/C12H21N5O2S2/c1-13-11(6-17(18)19)14-4-5-20-8-10-9-21-12(15-10)7-16(2)3/h6,9,13-14H,4-5,7-8H2,1-3H3	CNC(NCCSCC1=CSC(CN(C)C)=N1)=C[N+]([O-])=O	C12H21N5O2S2	C07270	D00440	3033637	46507554	7601	CHEMBL3183075		4356
DB00586	Diclofenac	15307-86-5	approved; vet_approved	DCOPUUMXTXDBNB-UHFFFAOYSA-N	InChI=1S/C14H11Cl2NO2/c15-10-5-3-6-11(16)14(10)17-12-7-2-1-4-9(12)8-13(18)19/h1-7,17H,8H2,(H,18,19)	OC(=O)CC1=CC=CC=C1NC1=C(Cl)C=CC=C1Cl	C14H11Cl2NO2	C01690	D07816	3033	46504644	47381	CHEMBL139	DIF	2925	13066
DB00587	Cinalukast	128312-51-6	experimental	BZMKNPGKXJAIDV-VAWYXSNFSA-N	InChI=1S/C23H28N2O3S/c1-3-23(4-2,22(27)28)14-20(26)24-18-10-5-7-16(13-18)11-12-21-25-19(15-29-21)17-8-6-9-17/h5,7,10-13,15,17H,3-4,6,8-9,14H2,1-2H3,(H,24,26)(H,27,28)/b12-11+	CCC(CC)(CC(=O)NC1=CC(\C=C\C2=NC(=CS2)C2CCC2)=CC=C1)C(O)=O	C23H28N2O3S		D02846	6436135	46505799	126598	CHEMBL283754		4940804	50064086
DB00588	Fluticasone propionate	80474-14-2	approved	WMWTYOKRWGGJOA-CENSZEJFSA-N	InChI=1S/C25H31F3O5S/c1-5-20(31)33-25(21(32)34-12-26)13(2)8-15-16-10-18(27)17-9-14(29)6-7-22(17,3)24(16,28)19(30)11-23(15,25)4/h6-7,9,13,15-16,18-19,30H,5,8,10-12H2,1-4H3/t13-,15+,16+,18+,19+,22+,23+,24+,25+/m1/s1	[H][C@@]12C[C@@H](C)[C@](OC(=O)CC)(C(=O)SCF)[C@@]1(C)C[C@H](O)[C@@]1(F)[C@@]2([H])C[C@H](F)C2=CC(=O)C=C[C@]12C	C25H31F3O5S		D01708	444036	46506140	31441	CHEMBL1473		392059	50354849
DB00589	Lisuride	18016-80-3	approved; investigational	BKRGVLQUQGGVSM-KBXCAEBGSA-N	InChI=1S/C20H26N4O/c1-4-24(5-2)20(25)22-14-10-16-15-7-6-8-17-19(15)13(11-21-17)9-18(16)23(3)12-14/h6-8,10-11,14,18,21H,4-5,9,12H2,1-3H3,(H,22,25)/t14-,18+/m0/s1	[H][C@@]12CC3=CNC4=CC=CC(=C34)C1=C[C@@H](CN2C)NC(=O)N(CC)CC	C20H26N4O		D08132	28864	46505557	51164	CHEMBL157138	H8G	26847	50056445
DB00590	Doxazosin	74191-85-8	approved	RUZYUOTYCVRMRZ-UHFFFAOYSA-N	InChI=1S/C23H25N5O5/c1-30-18-11-14-15(12-19(18)31-2)25-23(26-21(14)24)28-9-7-27(8-10-28)22(29)20-13-32-16-5-3-4-6-17(16)33-20/h3-6,11-12,20H,7-10,13H2,1-2H3,(H2,24,25,26)	COC1=C(OC)C=C2C(N)=NC(=NC2=C1)N1CCN(CC1)C(=O)C1COC2=CC=CC=C2O1	C23H25N5O5	C06970	D07874	3157	46506825	4708	CHEMBL707		3045	86731
DB00591	Fluocinolone acetonide	67-73-2	approved; investigational; vet_approved	FEBLZLNTKCEFIT-VSXGLTOVSA-N	InChI=1S/C24H30F2O6/c1-20(2)31-19-9-13-14-8-16(25)15-7-12(28)5-6-21(15,3)23(14,26)17(29)10-22(13,4)24(19,32-20)18(30)11-27/h5-7,13-14,16-17,19,27,29H,8-11H2,1-4H3/t13-,14-,16-,17-,19+,21-,22-,23-,24+/m0/s1	[H][C@@]12C[C@@]3([H])[C@]4([H])C[C@H](F)C5=CC(=O)C=C[C@]5(C)[C@@]4(F)[C@@H](O)C[C@]3(C)[C@@]1(OC(C)(C)O2)C(=O)CO	C24H30F2O6		D01825	6215	46506244	31623	CHEMBL989		5980
DB00592	Piperazine	110-85-0	approved; vet_approved	GLUUGHFHXGJENI-UHFFFAOYSA-N	InChI=1S/C4H10N2/c1-2-6-4-3-5-1/h5-6H,1-4H2	C1CNCCN1	C4H10N2	C07973	D00807	4837	46507642	28568	CHEMBL1412	PZE	13835459
DB00593	Ethosuximide	77-67-8	approved	HAPOVYFOVVWLRS-UHFFFAOYSA-N	InChI=1S/C7H11NO2/c1-3-7(2)4-5(9)8-6(7)10/h3-4H2,1-2H3,(H,8,9,10)	CCC1(C)CC(=O)NC1=O	C7H11NO2	C07505	D00539	3291	46507617	4887	CHEMBL696		3175	50240424
DB00594	Amiloride	2609-46-3	approved	XSDQTOBWRPYKKA-UHFFFAOYSA-N	InChI=1S/C6H8ClN7O/c7-2-4(9)13-3(8)1(12-2)5(15)14-6(10)11/h(H4,8,9,13)(H4,10,11,14,15)	NC(=N)NC(=O)C1=NC(Cl)=C(N)N=C1N	C6H8ClN7O	C06821	D07447	16231	46508156	2639	CHEMBL945	AMR	15403	16173
DB00595	Oxytetracycline	79-57-2	approved; investigational; vet_approved	IWVCMVBTMGNXQD-PXOLEDIWSA-N	InChI=1S/C22H24N2O9/c1-21(32)7-5-4-6-8(25)9(7)15(26)10-12(21)17(28)13-14(24(2)3)16(27)11(20(23)31)19(30)22(13,33)18(10)29/h4-6,12-14,17,25,27-29,32-33H,1-3H3,(H2,23,31)/t12-,13-,14+,17+,21-,22+/m1/s1	[H][C@@]12[C@@H](O)[C@@]3([H])C(C(=O)C4=C(C=CC=C4O)[C@@]3(C)O)=C(O)[C@]1(O)C(=O)C(C(N)=O)=C(O)[C@H]2N(C)C	C22H24N2O9	C06624		54675779	46507025	133011	CHEMBL1517	OTC	10482174
DB00596	Ulobetasol	98651-66-2	approved	LEHFPXVYPMWYQD-XHIJKXOTSA-N	InChI=1S/C22H27ClF2O4/c1-11-6-13-14-8-16(24)15-7-12(26)4-5-19(15,2)21(14,25)17(27)9-20(13,3)22(11,29)18(28)10-23/h4-5,7,11,13-14,16-17,27,29H,6,8-10H2,1-3H3/t11-,13-,14-,16-,17-,19-,20-,21-,22-/m0/s1	[H][C@@]12C[C@H](C)[C@](O)(C(=O)CCl)[C@@]1(C)C[C@H](O)[C@@]1(F)[C@@]2([H])C[C@H](F)C2=CC(=O)C=C[C@]12C	C22H27ClF2O4			5311167	46506187		CHEMBL1201360		4470691
DB00597	Gadoteridol	120066-54-8	approved; investigational	DPNNNPAKRZOSMO-UHFFFAOYSA-K	InChI=1S/C17H32N4O7.Gd/c1-14(22)10-18-2-4-19(11-15(23)24)6-8-21(13-17(27)28)9-7-20(5-3-18)12-16(25)26;/h14,22H,2-13H2,1H3,(H,23,24)(H,25,26)(H,27,28);/q;+3/p-3	[Gd+3].CC(O)CN1CCN(CC([O-])=O)CCN(CC([O-])=O)CCN(CC([O-])=O)CC1	C17H29GdN4O7		D01137	60714	46505738	31643	CHEMBL1200593		54719
DB00598	Labetalol	36894-69-6	approved	SGUAFYQXFOLMHL-UHFFFAOYSA-N	InChI=1S/C19H24N2O3/c1-13(7-8-14-5-3-2-4-6-14)21-12-18(23)15-9-10-17(22)16(11-15)19(20)24/h2-6,9-11,13,18,21-23H,7-8,12H2,1H3,(H2,20,24)	CC(CCC1=CC=CC=C1)NCC(O)C1=CC(C(N)=O)=C(O)C=C1	C19H24N2O3	C07063	D08106	3869	46505511	167638	CHEMBL429		3734	25758
DB00599	Thiopental	76-75-5	approved; vet_approved	IUJDSEJGGMCXSG-UHFFFAOYSA-N	InChI=1S/C11H18N2O2S/c1-4-6-7(3)11(5-2)8(14)12-10(16)13-9(11)15/h7H,4-6H2,1-3H3,(H2,12,13,14,15,16)	CCCC(C)C1(CC)C(=O)NC(=S)NC1=O	C11H18N2O2S	C07521		3000715	46504621	102166	CHEMBL441		2272258	50058058
DB00600	Monobenzone	103-16-2	approved	VYQNWZOUAUKGHI-UHFFFAOYSA-N	InChI=1S/C13H12O2/c14-12-6-8-13(9-7-12)15-10-11-4-2-1-3-5-11/h1-9,14H,10H2	OC1=CC=C(OCC2=CC=CC=C2)C=C1	C13H12O2	C14244	D05072	7638	46507466	34380	CHEMBL1388		7356	50410520
DB00601	Linezolid	165800-03-3	approved; investigational	TYZROVQLWOKYKF-ZDUSSCGKSA-N	InChI=1S/C16H20FN3O4/c1-11(21)18-9-13-10-20(16(22)24-13)12-2-3-15(14(17)8-12)19-4-6-23-7-5-19/h2-3,8,13H,4-7,9-10H2,1H3,(H,18,21)/t13-/m0/s1	CC(=O)NC[C@H]1CN(C(=O)O1)C1=CC(F)=C(C=C1)N1CCOCC1	C16H20FN3O4	C08146	D00947	441401	46504452	63607	CHEMBL126	ZLD	390139	50116067
DB00602	Ivermectin	70288-86-7	approved; investigational; vet_approved	SPBDXSGPUHCETR-JFUDTMANSA-N	InChI=1S/C48H74O14.C47H72O14/c1-11-25(2)43-28(5)17-18-47(62-43)23-34-20-33(61-47)16-15-27(4)42(26(3)13-12-14-32-24-55-45-40(49)29(6)19-35(46(51)58-34)48(32,45)52)59-39-22-37(54-10)44(31(8)57-39)60-38-21-36(53-9)41(50)30(7)56-38;1-24(2)41-27(5)16-17-46(61-41)22-33-19-32(60-46)15-14-26(4)42(25(3)12-11-13-31-23-54-44-39(48)28(6)18-34(45(50)57-33)47(31,44)51)58-38-21-36(53-10)43(30(8)56-38)59-37-20-3…	[H][C@@]12OC\C3=C/C=C/[C@H](C)[C@H](O[C@H]4C[C@H](OC)[C@@H](O[C@H]5C[C@H](OC)[C@@H](O)[C@H](C)O5)[C@H](C)O4)\C(C)=C\C[C@]4([H])C[C@@]([H])(C[C@]5(CC[C@H](C)[C@]([H])(O5)C(C)C)O4)OC(=O)[C@]([H])(C=C(C)[C@H]1O)[C@@]23O.[H][C@@]12OC\C3=C/C=C/[C@H](C)[C@H](O[C@H]4C[C@H](OC)[C@@H](O[C@H]5C[C@H](OC)[C@@H](O)[C@H](C)O5)[C@H](C)O4)\C(C)=C\C[C@]4([H])C[C@@]([H])(C[C@]5(CC[C@H](C)[C@]([H])(O5)[C@@H](C)CC)O…	C95H146O28	C07970	D00804	46936176	46506810		CHEMBL1200633		7988461
DB00603	Medroxyprogesterone acetate	71-58-9	approved; investigational	PSGAAPLEWMOORI-PEINSRQWSA-N	InChI=1S/C24H34O4/c1-14-12-18-19(22(4)9-6-17(27)13-21(14)22)7-10-23(5)20(18)8-11-24(23,15(2)25)28-16(3)26/h13-14,18-20H,6-12H2,1-5H3/t14-,18+,19-,20-,22+,23-,24-/m0/s1	[H][C@@]12CC[C@](OC(C)=O)(C(C)=O)[C@@]1(C)CC[C@@]1([H])[C@@]2([H])C[C@H](C)C2=CC(=O)CC[C@]12C	C24H34O4	C08150	D00951	6279	46508895	6716	CHEMBL717		6043	50067678
DB00604	Cisapride	81098-60-4	approved; investigational; withdrawn	DCSUBABJRXZOMT-IRLDBZIGSA-N	InChI=1S/C23H29ClFN3O4/c1-30-21-13-19(26)18(24)12-17(21)23(29)27-20-8-10-28(14-22(20)31-2)9-3-11-32-16-6-4-15(25)5-7-16/h4-7,12-13,20,22H,3,8-11,14,26H2,1-2H3,(H,27,29)/t20-,22+/m1/s1	CO[C@H]1CN(CCCOC2=CC=C(F)C=C2)CC[C@H]1NC(=O)C1=CC(Cl)=C(N)C=C1OC	C23H29ClFN3O4	C06910	D00274	6917698	46504980	3720	CHEMBL560739		5292927	50462032
DB00605	Sulindac	38194-50-2	approved; investigational	MLKXDPUZXIRXEP-MFOYZWKCSA-N	InChI=1S/C20H17FO3S/c1-12-17(9-13-3-6-15(7-4-13)25(2)24)16-8-5-14(21)10-19(16)18(12)11-20(22)23/h3-10H,11H2,1-2H3,(H,22,23)/b17-9-	CC1=C(CC(O)=O)C2=CC(F)=CC=C2\C1=C/C1=CC=C(C=C1)S(C)=O	C20H17FO3S	C01531	D00120	1548887	46506570	9352	CHEMBL15770		1265915	50103504
DB00606	Cyclothiazide	2259-96-3	approved	BOCUKUHCLICSIY-UHFFFAOYSA-N	InChI=1S/C14H16ClN3O4S2/c15-10-5-11-13(6-12(10)23(16,19)20)24(21,22)18-14(17-11)9-4-7-1-2-8(9)3-7/h1-2,5-9,14,17-18H,3-4H2,(H2,16,19,20)	NS(=O)(=O)C1=C(Cl)C=C2NC(NS(=O)(=O)C2=C1)C1CC2CC1C=C2	C14H16ClN3O4S2	C12685	D01256	2910	46508269	31448	CHEMBL61593	CYZ	2807	50192229
DB00607	Nafcillin	147-52-4	approved; investigational	GPXLMGHLHQJAGZ-JTDSTZFVSA-N	InChI=1S/C21H22N2O5S/c1-4-28-13-10-9-11-7-5-6-8-12(11)14(13)17(24)22-15-18(25)23-16(20(26)27)21(2,3)29-19(15)23/h5-10,15-16,19H,4H2,1-3H3,(H,22,24)(H,26,27)/t15-,16+,19-/m1/s1	[H][C@]12SC(C)(C)[C@@H](N1C(=O)[C@H]2NC(=O)C1=C(OCC)C=CC2=CC=CC=C12)C(O)=O	C21H22N2O5S	C07250	D08242	8982	46508100	7447	CHEMBL1443	NFN	8634	50103525
DB00608	Chloroquine	54-05-7	approved; investigational; vet_approved	WHTVZRBIWZFKQO-UHFFFAOYSA-N	InChI=1S/C18H26ClN3/c1-4-22(5-2)12-6-7-14(3)21-17-10-11-20-18-13-15(19)8-9-16(17)18/h8-11,13-14H,4-7,12H2,1-3H3,(H,20,21)	CCN(CC)CCCC(C)NC1=CC=NC2=CC(Cl)=CC=C12	C18H26ClN3	C07625	D02366	2719	46506925	3638	CHEMBL76	CLQ	2618	22985
DB00609	Ethionamide	536-33-4	approved	AEOCXXJPGCBFJA-UHFFFAOYSA-N	InChI=1S/C8H10N2S/c1-2-7-5-6(8(9)11)3-4-10-7/h3-5H,2H2,1H3,(H2,9,11)	CCC1=NC=CC(=C1)C(N)=S	C8H10N2S	C07665	D00591	2761171	46506077	4885	CHEMBL1441	1JA	2041901	50239976
DB00610	Metaraminol	54-49-9	approved; investigational	WXFIGDLSSYIKKV-RCOVLWMOSA-N	InChI=1S/C9H13NO2/c1-6(10)9(12)7-3-2-4-8(11)5-7/h2-6,9,11-12H,10H2,1H3/t6-,9-/m0/s1	C[C@H](N)[C@H](O)C1=CC(O)=CC=C1	C9H13NO2	C07146		5906	46505593	6794	CHEMBL1201319		5695	50239972
DB00611	Butorphanol	42408-82-2	approved; illicit; vet_approved	IFKLAQQSCNILHL-QHAWAJNXSA-N	InChI=1S/C21H29NO2/c23-17-7-6-16-12-19-21(24)9-2-1-8-20(21,18(16)13-17)10-11-22(19)14-15-4-3-5-15/h6-7,13,15,19,23-24H,1-5,8-12,14H2/t19-,20+,21-/m1/s1	[H][C@@]12CC3=C(C=C(O)C=C3)[C@]3(CCCC[C@@]13O)CCN2CC1CCC1	C21H29NO2	C06863	D00837	6916249	46507553	3242	CHEMBL33986		16735714	50240437
DB00612	Bisoprolol	66722-44-9	approved	VHYCDWMUTMEGQY-UHFFFAOYSA-N	InChI=1S/C18H31NO4/c1-14(2)19-11-17(20)13-23-18-7-5-16(6-8-18)12-21-9-10-22-15(3)4/h5-8,14-15,17,19-20H,9-13H2,1-4H3	CC(C)NCC(O)COC1=CC=C(COCCOC(C)C)C=C1	C18H31NO4	C06852	D02342	2405	46508844	3127	CHEMBL645		2312	25751
DB00613	Amodiaquine	86-42-0	approved; investigational	OVCDSSHSILBFBN-UHFFFAOYSA-N	InChI=1S/C20H22ClN3O/c1-3-24(4-2)13-14-11-16(6-8-20(14)25)23-18-9-10-22-19-12-15(21)5-7-17(18)19/h5-12,25H,3-4,13H2,1-2H3,(H,22,23)	CCN(CC)CC1=C(O)C=CC(NC2=C3C=CC(Cl)=CC3=NC=C2)=C1	C20H22ClN3O	C07626	D02922	2165	46506940	2674	CHEMBL682	CQA	2080	50041457
DB00614	Furazolidone	67-45-8	experimental; vet_approved	PLHJDBGFXBMTGZ-WEVVVXLNSA-N	InChI=1S/C8H7N3O5/c12-8-10(3-4-15-8)9-5-6-1-2-7(16-6)11(13)14/h1-2,5H,3-4H2/b9-5+	[O-][N+](=O)C1=CC=C(O1)\C=N\N1CCOC1=O	C8H7N3O5	C07999	D00830	3435	46507291	5195	CHEMBL1103		4481255
DB00615	Rifabutin	72559-06-9	approved; investigational	ATEBXHFBFRCZMA-VXTBVIBXSA-N	InChI=1S/C46H62N4O11/c1-22(2)21-50-18-16-46(17-19-50)48-34-31-32-39(54)28(8)42-33(31)43(56)45(10,61-42)59-20-15-30(58-11)25(5)41(60-29(9)51)27(7)38(53)26(6)37(52)23(3)13-12-14-24(4)44(57)47-36(40(32)55)35(34)49-46/h12-15,20,22-23,25-27,30,37-38,41,49,52-54H,16-19,21H2,1-11H3,(H,47,57)/b13-12+,20-15+,24-14-/t23-,25+,26+,27+,30-,37-,38+,41+,45-/m0/s1	CO[C@H]1\C=C\O[C@@]2(C)OC3=C(C2=O)C2=C(C(O)=C3C)C(=O)C(NC(=O)\C(C)=C/C=C/[C@H](C)[C@H](O)[C@@H](C)[C@@H](O)[C@@H](C)[C@H](OC(C)=O)[C@@H]1C)=C1NC3(CCN(CC3)CC(C)C)N=C21	C46H62N4O11	C07235	D00424	6323490	46506468	45367	CHEMBL444633	RBT	10482168	50237607
DB00616	Candoxatril	123122-55-4	experimental	ZTWZVMIYIIVABD-OEMFJLHTSA-N	InChI=1S/C29H41NO7/c1-35-15-16-36-19-23(27(33)37-25-12-9-20-5-4-6-22(20)17-25)18-29(13-2-3-14-29)28(34)30-24-10-7-21(8-11-24)26(31)32/h9,12,17,21,23-24H,2-8,10-11,13-16,18-19H2,1H3,(H,30,34)(H,31,32)/t21-,23-,24+/m0/s1	COCCOC[C@H](CC1(CCCC1)C(=O)N[C@H]1CC[C@H](CC1)C(O)=O)C(=O)OC1=CC2=C(CCC2)C=C1	C29H41NO7		D01070	5362417	46509011	3353	CHEMBL35084		16736409	50084625
DB00617	Paramethadione	115-67-3	approved	VQASKUSHBVDKGU-UHFFFAOYSA-N	InChI=1S/C7H11NO3/c1-4-7(2)5(9)8(3)6(10)11-7/h4H2,1-3H3	CCC1(C)OC(=O)N(C)C1=O	C7H11NO3	C07411	D00495	8280	46509173	7921	CHEMBL1100		7979
DB00618	Demeclocycline	127-33-3	approved	FMTDIUIBLCQGJB-SEYHBJAFSA-N	InChI=1S/C21H21ClN2O8/c1-24(2)14-7-5-6-10(16(27)12-9(25)4-3-8(22)11(12)15(6)26)18(29)21(7,32)19(30)13(17(14)28)20(23)31/h3-4,6-7,14-15,25-26,28-29,32H,5H2,1-2H3,(H2,23,31)/t6-,7-,14-,15-,21-/m0/s1	[H][C@]12C[C@@]3([H])[C@H](N(C)C)C(O)=C(C(N)=O)C(=O)[C@@]3(O)C(O)=C1C(=O)C1=C([C@H]2O)C(Cl)=CC=C1O	C21H21ClN2O8		D00290	54680690	46506314	4392	CHEMBL1591		10482117
DB00619	Imatinib	152459-95-5	approved	KTUFNOKKBVMGRW-UHFFFAOYSA-N	InChI=1S/C29H31N7O/c1-21-5-10-25(18-27(21)34-29-31-13-11-26(33-29)24-4-3-12-30-19-24)32-28(37)23-8-6-22(7-9-23)20-36-16-14-35(2)15-17-36/h3-13,18-19H,14-17,20H2,1-2H3,(H,32,37)(H,31,33,34)	CN1CCN(CC2=CC=C(C=C2)C(=O)NC2=CC(NC3=NC=CC(=N3)C3=CN=CC=C3)=C(C)C=C2)CC1	C29H31N7O		D01441	5291	46505055	45783	CHEMBL941	STI	5101	13530
DB00620	Triamcinolone	124-94-7	approved; vet_approved	GFNANZIMVAIWHM-OBYCQNJPSA-N	InChI=1S/C21H27FO6/c1-18-6-5-12(24)7-11(18)3-4-13-14-8-15(25)21(28,17(27)10-23)19(14,2)9-16(26)20(13,18)22/h5-7,13-16,23,25-26,28H,3-4,8-10H2,1-2H3/t13-,14-,15+,16-,18-,19-,20-,21-/m0/s1	[H][C@@]12C[C@@H](O)[C@](O)(C(=O)CO)[C@@]1(C)C[C@H](O)[C@@]1(F)[C@@]2([H])CCC2=CC(=O)C=C[C@]12C	C21H27FO6		D00385	31307	46507950	9667	CHEMBL1451		29046	41132
DB00621	Oxandrolone	53-39-4	approved; investigational	QSLJIVKCVHQPLV-PEMPUTJUSA-N	InChI=1S/C19H30O3/c1-17-11-22-16(20)10-12(17)4-5-13-14(17)6-8-18(2)15(13)7-9-19(18,3)21/h12-15,21H,4-11H2,1-3H3/t12-,13+,14-,15-,17-,18-,19-/m0/s1	[H][C@@]12CC[C@](C)(O)[C@@]1(C)CC[C@@]1([H])[C@@]2([H])CC[C@@]2([H])CC(=O)OC[C@]12C	C19H30O3	C07346	D00462	5878	46509027	7820	CHEMBL1200436		5667
DB00622	Nicardipine	55985-32-5	approved; investigational	ZBBHBTPTTSWHBA-UHFFFAOYSA-N	InChI=1S/C26H29N3O6/c1-17-22(25(30)34-4)24(20-11-8-12-21(15-20)29(32)33)23(18(2)27-17)26(31)35-14-13-28(3)16-19-9-6-5-7-10-19/h5-12,15,24,27H,13-14,16H2,1-4H3	COC(=O)C1=C(C)NC(C)=C(C1C1=CC(=CC=C1)[N+]([O-])=O)C(=O)OCCN(C)CC1=CC=CC=C1	C26H29N3O6	C07264		4474	46504482	180905	CHEMBL1484		4319	50101815
DB00623	Fluphenazine	69-23-8	approved	PLDUPXSUYLZYBN-UHFFFAOYSA-N	InChI=1S/C22H26F3N3OS/c23-22(24,25)17-6-7-21-19(16-17)28(18-4-1-2-5-20(18)30-21)9-3-8-26-10-12-27(13-11-26)14-15-29/h1-2,4-7,16,29H,3,8-15H2	OCCN1CCN(CCCN2C3=CC=CC=C3SC3=C2C=C(C=C3)C(F)(F)F)CC1	C22H26F3N3OS	C07010	D07977	3372	46506645	5123	CHEMBL726		3255	78433
DB00624	Testosterone	58-22-0	approved; investigational	MUMGGOZAMZWBJJ-DYKIIFRCSA-N	InChI=1S/C19H28O2/c1-18-9-7-13(20)11-12(18)3-4-14-15-5-6-17(21)19(15,2)10-8-16(14)18/h11,14-17,21H,3-10H2,1-2H3/t14-,15-,16-,17-,18-,19-/m0/s1	[H][C@@]12CC[C@H](O)[C@@]1(C)CC[C@@]1([H])[C@@]2([H])CCC2=CC(=O)CC[C@]12C	C19H28O2	C00535	D00075	6013	46505691	17347	CHEMBL386630	TES	5791	8885
DB00625	Efavirenz	154598-52-4	approved; investigational	XPOQHMRABVBWPR-ZDUSSCGKSA-N	InChI=1S/C14H9ClF3NO2/c15-9-3-4-11-10(7-9)13(14(16,17)18,21-12(20)19-11)6-5-8-1-2-8/h3-4,7-8H,1-2H2,(H,19,20)/t13-/m0/s1	FC(F)(F)[C@]1(OC(=O)NC2=C1C=C(Cl)C=C2)C#CC1CC1	C14H9ClF3NO2	C08088	D00896	64139	46506827	119486	CHEMBL223228	EFZ	57715	2483
DB00626	Bacitracin	1405-87-4	approved; vet_approved	CLKOFPXJLQSYAH-ABRJDSQDSA-N	InChI=1S/C66H103N17O16S/c1-9-35(6)52(69)66-81-48(32-100-66)63(97)76-43(26-34(4)5)59(93)74-42(22-23-50(85)86)58(92)83-53(36(7)10-2)64(98)75-40-20-15-16-25-71-55(89)46(29-49(68)84)78-62(96)47(30-51(87)88)79-61(95)45(28-39-31-70-33-72-39)77-60(94)44(27-38-18-13-12-14-19-38)80-65(99)54(37(8)11-3)82-57(91)41(21-17-24-67)73-56(40)90/h12-14,18-19,31,33-37,40-48,52-54H,9-11,15-17,20-30,32,67,69H2,1-8H3,(…	CC[C@H](C)[C@H](N)C1=N[C@@H](CS1)C(=O)N[C@@H](CC(C)C)C(=O)N[C@H](CCC(O)=O)C(=O)N[C@@H]([C@@H](C)CC)C(=O)N[C@H]1CCCCNC(=O)[C@H](CC(N)=O)NC(=O)[C@@H](CC(O)=O)NC(=O)[C@H](CC2=CNC=N2)NC(=O)[C@@H](CC2=CC=CC=C2)NC(=O)[C@@H](NC(=O)[C@@H](CCCN)NC1=O)[C@@H](C)CC	C66H103N17O16S	C15482	D00128	10909430	46504727	184381	CHEMBL1200558		9084687	50458054
DB00627	Niacin	59-67-6	approved; investigational; nutraceutical	PVNIIMVLHYAWGP-UHFFFAOYSA-N	InChI=1S/C6H5NO2/c8-6(9)5-2-1-3-7-4-5/h1-4H,(H,8,9)	OC(=O)C1=CN=CC=C1	C6H5NO2	C00253	D00049	938	46507508	15940	CHEMBL573	NIO	913	23515
DB00628	Clorazepic acid	23887-31-2	approved; illicit	XDDJGVMJFWAHJX-UHFFFAOYSA-N	InChI=1S/C16H11ClN2O3/c17-10-6-7-12-11(8-10)13(9-4-2-1-3-5-9)19-14(16(21)22)15(20)18-12/h1-8,14H,(H,18,20)(H,21,22)	OC(=O)C1N=C(C2=CC=CC=C2)C2=C(NC1=O)C=CC(Cl)=C2	C16H11ClN2O3	C06921	D00694	2809	46506595	3761	CHEMBL1213252		2707
DB00629	Guanabenz	5051-62-7	approved; investigational	WDZVGELJXXEGPV-YIXHJXPBSA-N	InChI=1S/C8H8Cl2N4/c9-6-2-1-3-7(10)5(6)4-13-14-8(11)12/h1-4H,(H4,11,12,14)/b13-4+	NC(N)=NN=CC1=C(Cl)C=CC=C1Cl	C8H8Cl2N4	C07034	D04375	3517	46505200	5553	CHEMBL420		4642445	50225293
DB00630	Alendronic acid	66376-36-1	approved	OGSPWJRAVKPPFI-UHFFFAOYSA-N	InChI=1S/C4H13NO7P2/c5-3-1-2-4(6,13(7,8)9)14(10,11)12/h6H,1-3,5H2,(H2,7,8,9)(H2,10,11,12)	NCCCC(O)(P(O)(O)=O)P(O)(O)=O	C4H13NO7P2	C07752		2088	46507199	2567	CHEMBL870	212	2004	25313
DB00631	Clofarabine	123318-82-1	approved; investigational	WDDPHFBMKLOVOX-AYQXTPAHSA-N	InChI=1S/C10H11ClFN5O3/c11-10-15-7(13)5-8(16-10)17(2-14-5)9-4(12)6(19)3(1-18)20-9/h2-4,6,9,18-19H,1H2,(H2,13,15,16)/t3-,4+,6-,9-/m1/s1	[H][C@]1(F)[C@H](O)[C@@H](CO)O[C@H]1N1C=NC2=C(N)N=C(Cl)N=C12	C10H11ClFN5O3			119182	46504968	681569	CHEMBL1750	CFB	106472	50247921
DB00632	Docosanol	661-19-8	approved; investigational	NOPFSRXAKWQILS-UHFFFAOYSA-N	InChI=1S/C22H46O/c1-2-3-4-5-6-7-8-9-10-11-12-13-14-15-16-17-18-19-20-21-22-23/h23H,2-22H2,1H3	CCCCCCCCCCCCCCCCCCCCCCO	C22H46O			12620	46508049	31000	CHEMBL1200453		12100	50239998
DB00633	Dexmedetomidine	113775-47-6	approved; vet_approved	CUHVIMMYOGQXCV-NSHDSACASA-N	InChI=1S/C13H16N2/c1-9-5-4-6-12(10(9)2)11(3)13-7-14-8-15-13/h4-8,11H,1-3H3,(H,14,15)/t11-/m0/s1	C[C@H](C1=CNC=N1)C1=C(C)C(C)=CC=C1	C13H16N2	C07450	D00514	5311068	46507406	4466	CHEMBL778	CZX	4470605	50085683
DB00634	Sulfacetamide	144-80-9	approved	SKIVFJLNDNKQPD-UHFFFAOYSA-N	InChI=1S/C8H10N2O3S/c1-6(11)10-14(12,13)8-4-2-7(9)3-5-8/h2-5H,9H2,1H3,(H,10,11)	CC(=O)NS(=O)(=O)C1=CC=C(N)C=C1	C8H10N2O3S		D05947	5320	46504544	63845	CHEMBL455		5129	50316126
DB00635	Prednisone	53-03-2	approved; vet_approved	XOFYZVNMUHMLCC-ZPOLXVRWSA-N	InChI=1S/C21H26O5/c1-19-7-5-13(23)9-12(19)3-4-14-15-6-8-21(26,17(25)11-22)20(15,2)10-16(24)18(14)19/h5,7,9,14-15,18,22,26H,3-4,6,8,10-11H2,1-2H3/t14-,15-,18+,19-,20-,21-/m0/s1	[H][C@@]12CC[C@](O)(C(=O)CO)[C@@]1(C)CC(=O)[C@@]1([H])[C@@]2([H])CCC2=CC(=O)C=C[C@]12C	C21H26O5	C07370	D00473	5865	46508166	8382	CHEMBL635	PDN	5656
DB00636	Clofibrate	637-07-0	approved; investigational	KNHUKKLJHYUCFP-UHFFFAOYSA-N	InChI=1S/C12H15ClO3/c1-4-15-11(14)12(2,3)16-10-7-5-9(13)6-8-10/h5-8H,4H2,1-3H3	CCOC(=O)C(C)(C)OC1=CC=C(Cl)C=C1	C12H15ClO3	C06916	D00279	2796	46504748	3750	CHEMBL565		2694	50085047
DB00637	Astemizole	68844-77-9	approved; withdrawn	GXDALQBWZGODGZ-UHFFFAOYSA-N	InChI=1S/C28H31FN4O/c1-34-25-12-8-21(9-13-25)14-17-32-18-15-24(16-19-32)30-28-31-26-4-2-3-5-27(26)33(28)20-22-6-10-23(29)11-7-22/h2-13,24H,14-20H2,1H3,(H,30,31)	COC1=CC=C(CCN2CCC(CC2)NC2=NC3=CC=CC=C3N2CC2=CC=C(F)C=C2)C=C1	C28H31FN4O	C06832	D00234	2247	46508569	2896	CHEMBL296419	XB7	2160	24226
DB00639	Butoconazole	64872-76-0	approved	SWLMUYACZKCSHZ-UHFFFAOYSA-N	InChI=1S/C19H17Cl3N2S/c20-15-7-4-14(5-8-15)6-9-16(12-24-11-10-23-13-24)25-19-17(21)2-1-3-18(19)22/h1-5,7-8,10-11,13,16H,6,9,12H2	ClC1=CC=C(CCC(CN2C=CN=C2)SC2=C(Cl)C=CC=C2Cl)C=C1	C19H17Cl3N2S	C08065	D07598	47472	46508016	3240	CHEMBL1295		43192	79206
DB00640	Adenosine	58-61-7	approved; investigational	OIRDTQYFTABQOQ-KQYNXXCUSA-N	InChI=1S/C10H13N5O4/c11-8-5-9(13-2-12-8)15(3-14-5)10-7(18)6(17)4(1-16)19-10/h2-4,6-7,10,16-18H,1H2,(H2,11,12,13)/t4-,6-,7-,10-/m1/s1	NC1=C2N=CN([C@@H]3O[C@H](CO)[C@@H](O)[C@H]3O)C2=NC=N1	C10H13N5O4	C00212	D00045	60961	46508728	16335	CHEMBL477	ADN	54923	14487
DB00641	Simvastatin	79902-63-9	approved	RYMZZMVNJRMUDD-HGQWONQESA-N	InChI=1S/C25H38O5/c1-6-25(4,5)24(28)30-21-12-15(2)11-17-8-7-16(3)20(23(17)21)10-9-19-13-18(26)14-22(27)29-19/h7-8,11,15-16,18-21,23,26H,6,9-10,12-14H2,1-5H3/t15-,16-,18+,19+,20-,21-,23-/m0/s1	[H][C@]12[C@H](C[C@@H](C)C=C1C=C[C@H](C)[C@@H]2CC[C@@H]1C[C@@H](O)CC(=O)O1)OC(=O)C(C)(C)CC	C25H38O5		D00434	54454	46508654	9150	CHEMBL1064		49179	50139181
DB00642	Pemetrexed	137281-23-3	approved; investigational	WBXPDJSOTKVWSJ-ZDUSSCGKSA-N	InChI=1S/C20H21N5O6/c21-20-24-16-15(18(29)25-20)12(9-22-16)6-3-10-1-4-11(5-2-10)17(28)23-13(19(30)31)7-8-14(26)27/h1-2,4-5,9,13H,3,6-8H2,(H,23,28)(H,26,27)(H,30,31)(H4,21,22,24,25,29)/t13-/m0/s1	NC1=NC(=O)C2=C(NC=C2CCC2=CC=C(C=C2)C(=O)N[C@@H](CCC(O)=O)C(O)=O)N1	C20H21N5O6		D07472	446556	46505640	63616	CHEMBL225072	LYA	393879	18796
DB00643	Mebendazole	31431-39-7	approved; vet_approved	OPXLLQIJSORQAM-UHFFFAOYSA-N	InChI=1S/C16H13N3O3/c1-22-16(21)19-15-17-12-8-7-11(9-13(12)18-15)14(20)10-5-3-2-4-6-10/h2-9H,1H3,(H2,17,18,19,21)	COC(=O)NC1=NC2=C(N1)C=C(C=C2)C(=O)C1=CC=CC=C1	C16H13N3O3		D00368	4030	46508807	6704	CHEMBL685	V95	3890	50180753
DB00644	Gonadorelin	33515-09-2	approved; investigational; vet_approved	XLXSAKCOAKORKW-UHFFFAOYSA-N	InChI=1S/C55H75N17O13/c1-29(2)19-38(49(80)67-37(9-5-17-60-55(57)58)54(85)72-18-6-10-43(72)53(84)62-25-44(56)75)66-46(77)26-63-47(78)39(20-30-11-13-33(74)14-12-30)68-52(83)42(27-73)71-50(81)40(21-31-23-61-35-8-4-3-7-34(31)35)69-51(82)41(22-32-24-59-28-64-32)70-48(79)36-15-16-45(76)65-36/h3-4,7-8,11-14,23-24,28-29,36-43,61,73-74H,5-6,9-10,15-22,25-27H2,1-2H3,(H2,56,75)(H,59,64)(H,62,84)(H,63,78)(H,…	CC(C)CC(NC(=O)CNC(=O)C(CC1=CC=C(O)C=C1)NC(=O)C(CO)NC(=O)C(CC1=CNC2=CC=CC=C12)NC(=O)C(CC1=CN=CN1)NC(=O)C1CCC(=O)N1)C(=O)NC(CCCN=C(N)N)C(=O)N1CCCC1C(=O)NCC(N)=O	C55H75N17O13	C07607		36523	46506144		CHEMBL1981292		33562
DB00645	Dyclonine	586-60-7	approved	BZEWSEKUUPWQDQ-UHFFFAOYSA-N	InChI=1S/C18H27NO2/c1-2-3-15-21-17-9-7-16(8-10-17)18(20)11-14-19-12-5-4-6-13-19/h7-10H,2-6,11-15H2,1H3	CCCCOC1=CC=C(C=C1)C(=O)CCN1CCCCC1	C18H27NO2	C07881		3180	46506697	4724	CHEMBL1201217	N8R	3068	50240047
DB00646	Nystatin	1400-61-9	approved; vet_approved	VQOXZBDYSJBXMA-NQTDYLQESA-N	InChI=1S/C47H75NO17/c1-27-17-15-13-11-9-7-5-6-8-10-12-14-16-18-34(64-46-44(58)41(48)43(57)30(4)63-46)24-38-40(45(59)60)37(54)26-47(61,65-38)25-36(53)35(52)20-19-31(49)21-32(50)22-33(51)23-39(55)62-29(3)28(2)42(27)56/h5-6,8,10-18,27-38,40-44,46,49-54,56-58,61H,7,9,19-26,48H2,1-4H3,(H,59,60)/b6-5+,10-8+,13-11+,14-12+,17-15+,18-16+/t27-,28-,29-,30+,31+,32+,33+,34-,35+,36+,37-,38-,40+,41-,42+,43+,44-…	[H][C@]12C[C@@H](O[C@@H]3O[C@H](C)[C@@H](O)[C@H](N)[C@@H]3O)\C=C\C=C\C=C\C=C\CC\C=C\C=C\[C@H](C)[C@@H](O)[C@@H](C)[C@H](C)OC(=O)C[C@H](O)C[C@H](O)C[C@H](O)CC[C@@H](O)[C@H](O)C[C@](O)(C[C@H](O)[C@H]1C(O)=O)O2	C47H75NO17	C12155	D00202	11953884	46504780	473992	CHEMBL450895		23078586
DB00647	Dextropropoxyphene	469-62-5	approved; illicit; investigational; withdrawn	XLMALTXPSGQGBX-GCJKJVERSA-N	InChI=1S/C22H29NO2/c1-5-21(24)25-22(18(2)17-23(3)4,20-14-10-7-11-15-20)16-19-12-8-6-9-13-19/h6-15,18H,5,16-17H2,1-4H3/t18-,22+/m1/s1	CCC(=O)O[C@@](CC1=CC=CC=C1)([C@H](C)CN(C)C)C1=CC=CC=C1	C22H29NO2	C07406	D07809	10100	46506690	51173	CHEMBL1213351		9696	82269
DB00648	Mitotane	53-19-0	approved	JWBOIMRXGHLCPP-UHFFFAOYSA-N	InChI=1S/C14H10Cl4/c15-10-7-5-9(6-8-10)13(14(17)18)11-3-1-2-4-12(11)16/h1-8,13-14H	ClC(Cl)C(C1=CC=C(Cl)C=C1)C1=CC=CC=C1Cl	C14H10Cl4		D00420	4211	46508319	6954	CHEMBL1670		4066	50239991
DB00649	Stavudine	3056-17-5	approved; investigational	XNKLLVCARDGLGL-JGVFFNPUSA-N	InChI=1S/C10H12N2O4/c1-6-4-12(10(15)11-9(6)14)8-3-2-7(5-13)16-8/h2-4,7-8,13H,5H2,1H3,(H,11,14,15)/t7-,8+/m0/s1	CC1=CN([C@@H]2O[C@H](CO)C=C2)C(=O)NC1=O	C10H12N2O4	C07312	D00445	18283	46506943	63581	CHEMBL991		17270	50013111
DB00650	Leucovorin	58-05-9	approved	VVIAGPKUTFNRDU-ABLWVSNPSA-N	InChI=1S/C20H23N7O7/c21-20-25-16-15(18(32)26-20)27(9-28)12(8-23-16)7-22-11-3-1-10(2-4-11)17(31)24-13(19(33)34)5-6-14(29)30/h1-4,9,12-13,22H,5-8H2,(H,24,31)(H,29,30)(H,33,34)(H4,21,23,25,26,32)/t12?,13-/m0/s1	[H]C(=O)N1C(CNC2=CC=C(C=C2)C(=O)N[C@@H](CCC(O)=O)C(O)=O)CNC2=C1C(=O)NC(N)=N2	C20H23N7O7	C03479	D07986	6006	46505436	15640	CHEMBL1679		5784	50239970
DB00651	Dyphylline	479-18-5	approved	KSCFJBIXMNOVSH-UHFFFAOYSA-N	InChI=1S/C10H14N4O4/c1-12-8-7(9(17)13(2)10(12)18)14(5-11-8)3-6(16)4-15/h5-6,15-16H,3-4H2,1-2H3	CN1C2=C(N(CC(O)CO)C=N2)C(=O)N(C)C1=O	C10H14N4O4	C07819	D00691	3182	46504443	4728	CHEMBL1752		3070	82016
DB00652	Pentazocine	359-83-1	approved; vet_approved	VOKSWYLNZZRQPF-UHFFFAOYSA-N	InChI=1S/C19H27NO/c1-13(2)7-9-20-10-8-19(4)14(3)18(20)11-15-5-6-16(21)12-17(15)19/h5-7,12,14,18,21H,8-11H2,1-4H3	CC1C2CC3=C(C=C(O)C=C3)C1(C)CCN2CC=C(C)C	C19H27NO	C07421	D00498	441278	46506363	182080	CHEMBL100116		4574	50032403
DB00653	Magnesium sulfate	7487-88-9	approved; investigational; vet_approved	CSNNHWWHGAXBCP-UHFFFAOYSA-L	InChI=1S/Mg.H2O4S/c;1-5(2,3)4/h;(H2,1,2,3,4)/q+2;/p-2	[Mg++].[O-]S([O-])(=O)=O	MgO4S		D01108	24083	46508411	32599	CHEMBL2021423		22515
DB00654	Latanoprost	130209-82-4	approved; investigational	GGXICVAJURFBLW-CEYXHVGTSA-N	InChI=1S/C26H40O5/c1-19(2)31-26(30)13-9-4-3-8-12-22-23(25(29)18-24(22)28)17-16-21(27)15-14-20-10-6-5-7-11-20/h3,5-8,10-11,19,21-25,27-29H,4,9,12-18H2,1-2H3/b8-3-/t21-,22+,23+,24-,25+/m0/s1	CC(C)OC(=O)CCC\C=C/C[C@H]1[C@@H](O)C[C@@H](O)[C@@H]1CC[C@@H](O)CCC1=CC=CC=C1	C26H40O5		D00356	5311221	46506279	6384	CHEMBL1051		4470740	50240648
DB00655	Estrone	53-16-7	approved	DNXHEGUUPJUMQT-CBZIJGRNSA-N	InChI=1S/C18H22O2/c1-18-9-8-14-13-5-3-12(19)10-11(13)2-4-15(14)16(18)6-7-17(18)20/h3,5,10,14-16,19H,2,4,6-9H2,1H3/t14-,15-,16+,18+/m1/s1	[H][C@@]12CCC(=O)[C@@]1(C)CC[C@]1([H])C3=C(CC[C@@]21[H])C=C(O)C=C3	C18H22O2	C00468	D00067	5870	46505916	17263	CHEMBL1405	J3Z	5660	17289
DB00656	Trazodone	19794-93-5	approved; investigational	PHLBKPHSAVXXEF-UHFFFAOYSA-N	InChI=1S/C19H22ClN5O/c20-16-5-3-6-17(15-16)23-13-11-22(12-14-23)8-4-10-25-19(26)24-9-2-1-7-18(24)21-25/h1-3,5-7,9,15H,4,8,10-14H2	ClC1=CC=CC(=C1)N1CCN(CCCN2N=C3C=CC=CN3C2=O)CC1	C19H22ClN5O	C07156	D08626	5533	46506648	9654	CHEMBL621		5332	50073444
DB00657	Mecamylamine	60-40-2	approved; investigational	IMYZQPCYWPFTAG-UHFFFAOYSA-N	InChI=1S/C11H21N/c1-10(2)8-5-6-9(7-8)11(10,3)12-4/h8-9,12H,5-7H2,1-4H3	CNC1(C)C2CCC(C2)C1(C)C	C11H21N	C07511		4032	46508607	6706	CHEMBL267936		3892	50061565
DB00658	Sevelamer	52757-95-6	approved	ZNSIZMQNQCNRBW-UHFFFAOYSA-N	InChI=1S/C3H5ClO.C3H7N/c4-1-3-2-5-3;1-2-3-4/h3H,1-2H2;2H,1,3-4H2	NCC=C.ClCC1CO1	C6H12ClNO		D01983	3085017	46505951		CHEMBL1201798		2341997
DB00659	Acamprosate	77337-76-9	approved; investigational	AFCGFAGUEYAMAO-UHFFFAOYSA-N	InChI=1S/C5H11NO4S/c1-5(7)6-3-2-4-11(8,9)10/h2-4H2,1H3,(H,6,7)(H,8,9,10)	CC(=O)NCCCS(O)(=O)=O	C5H11NO4S		D07058	71158	46506657	51041	CHEMBL1201293		64300
DB00660	Metaxalone	1665-48-1	approved	IMWZZHHPURKASS-UHFFFAOYSA-N	InChI=1S/C12H15NO3/c1-8-3-9(2)5-10(4-8)15-7-11-6-13-12(14)16-11/h3-5,11H,6-7H2,1-2H3,(H,13,14)	CC1=CC(OCC2CNC(=O)O2)=CC(C)=C1	C12H15NO3	C07934	D00773	15459	46506253	6797	CHEMBL1079604		14709
DB00661	Verapamil	52-53-9	approved	SGTNSNPWRIOYBX-UHFFFAOYSA-N	InChI=1S/C27H38N2O4/c1-20(2)27(19-28,22-10-12-24(31-5)26(18-22)33-7)14-8-15-29(3)16-13-21-9-11-23(30-4)25(17-21)32-6/h9-12,17-18,20H,8,13-16H2,1-7H3	COC1=C(OC)C=C(CCN(C)CCCC(C#N)(C(C)C)C2=CC(OC)=C(OC)C=C2)C=C1	C27H38N2O4	C07188	D02356	2520	46508158	77733	CHEMBL6966		2425	81939
DB00662	Trimethobenzamide	138-56-7	approved; investigational	FEZBIKUBAYAZIU-UHFFFAOYSA-N	InChI=1S/C21H28N2O5/c1-23(2)10-11-28-17-8-6-15(7-9-17)14-22-21(24)16-12-18(25-3)20(27-5)19(13-16)26-4/h6-9,12-13H,10-11,14H2,1-5H3,(H,22,24)	COC1=CC(=CC(OC)=C1OC)C(=O)NCC1=CC=C(OCCN(C)C)C=C1	C21H28N2O5	C07178	D08643	5577	46507787	27796	CHEMBL1201256		5375
DB00663	Flumethasone	2135-17-3	approved; vet_approved	WXURHACBFYSXBI-GQKYHHCASA-N	InChI=1S/C22H28F2O5/c1-11-6-13-14-8-16(23)15-7-12(26)4-5-19(15,2)21(14,24)17(27)9-20(13,3)22(11,29)18(28)10-25/h4-5,7,11,13-14,16-17,25,27,29H,6,8-10H2,1-3H3/t11-,13+,14+,16+,17+,19+,20+,21+,22+/m1/s1	[H][C@@]12C[C@@H](C)[C@](O)(C(=O)CO)[C@@]1(C)C[C@H](O)[C@@]1(F)[C@@]2([H])C[C@H](F)C2=CC(=O)C=C[C@]12C	C22H28F2O5	C14479	D04208	16490	46505121	34764	CHEMBL1201392		15632	50240002
DB00664	Sulfametopyrazine	152-47-6	approved; withdrawn	KXRZBTAEDBELFD-UHFFFAOYSA-N	InChI=1S/C11H12N4O3S/c1-18-11-10(13-6-7-14-11)15-19(16,17)9-4-2-8(12)3-5-9/h2-7H,12H2,1H3,(H,13,15)	COC1=NC=CN=C1NS(=O)(=O)C1=CC=C(N)C=C1	C11H12N4O3S	C12616	D01216	9047	46505111	32162	CHEMBL1525826		8695
DB00665	Nilutamide	63612-50-0	approved; investigational	XWXYUMMDTVBTOU-UHFFFAOYSA-N	InChI=1S/C12H10F3N3O4/c1-11(2)9(19)17(10(20)16-11)6-3-4-8(18(21)22)7(5-6)12(13,14)15/h3-5H,1-2H3,(H,16,20)	CC1(C)NC(=O)N(C1=O)C1=CC(=C(C=C1)[N+]([O-])=O)C(F)(F)F	C12H10F3N3O4	C08164	D00965	4493	46505381	7573	CHEMBL1274		4337	50135912
DB00666	Nafarelin	76932-56-4	approved	RWHUEXWOYVBUCI-ITQXDASVSA-N	InChI=1S/C66H83N17O13/c1-36(2)25-48(58(89)76-47(13-7-23-71-66(68)69)65(96)83-24-8-14-54(83)64(95)73-33-55(67)86)77-60(91)50(28-38-15-18-39-9-3-4-10-40(39)26-38)78-59(90)49(27-37-16-19-43(85)20-17-37)79-63(94)53(34-84)82-61(92)51(29-41-31-72-45-12-6-5-11-44(41)45)80-62(93)52(30-42-32-70-35-74-42)81-57(88)46-21-22-56(87)75-46/h3-6,9-12,15-20,26,31-32,35-36,46-54,72,84-85H,7-8,13-14,21-25,27-30,33-3…	CC(C)C[C@H](NC(=O)[C@@H](CC1=CC2=C(C=CC=C2)C=C1)NC(=O)[C@H](CC1=CC=C(O)C=C1)NC(=O)[C@H](CO)NC(=O)[C@H](CC1=CNC2=CC=CC=C12)NC(=O)[C@H](CC1=CNC=N1)NC(=O)[C@@H]1CCC(=O)N1)C(=O)N[C@@H](CCCNC(N)=N)C(=O)N1CCC[C@H]1C(=O)NCC(N)=O	C66H83N17O13	C07613		25077405	46506496	7445	CHEMBL1201309		10482014	84707
DB00668	Epinephrine	51-43-4	approved; vet_approved	UCTWMZQNUQWSLP-VIFPVBQESA-N	InChI=1S/C9H13NO3/c1-10-5-9(13)6-2-3-7(11)8(12)4-6/h2-4,9-13H,5H2,1H3/t9-/m0/s1	CNC[C@H](O)C1=CC(O)=C(O)C=C1	C9H13NO3	C00788	D00095	5816	46509097	28918	CHEMBL679	ALE	5611	44818
DB00669	Sumatriptan	103628-46-2	approved; investigational	KQKPFRSPSRPDEB-UHFFFAOYSA-N	InChI=1S/C14H21N3O2S/c1-15-20(18,19)10-11-4-5-14-13(8-11)12(9-16-14)6-7-17(2)3/h4-5,8-9,15-16H,6-7,10H2,1-3H3	CNS(=O)(=O)CC1=CC=C2NC=C(CCN(C)C)C2=C1	C14H21N3O2S	C07319	D00451	5358	46506520	10650	CHEMBL128		5165	50005835
DB00670	Pirenzepine	28797-61-7	approved	RMHMFHUVIITRHF-UHFFFAOYSA-N	InChI=1S/C19H21N5O2/c1-22-9-11-23(12-10-22)13-17(25)24-16-7-3-2-5-14(16)19(26)21-15-6-4-8-20-18(15)24/h2-8H,9-13H2,1H3,(H,21,26)	CN1CCN(CC(=O)N2C3=CC=CC=C3C(=O)NC3=C2N=CC=C3)CC1	C19H21N5O2	C07508	D08389	4848	46509029	8247	CHEMBL9967		4682	39341
DB00671	Cefixime	79350-37-1	approved; investigational	OKBVVJOGVLARMR-QSWIMTSFSA-N	InChI=1S/C16H15N5O7S2/c1-2-6-4-29-14-10(13(25)21(14)11(6)15(26)27)19-12(24)9(20-28-3-8(22)23)7-5-30-16(17)18-7/h2,5,10,14H,1,3-4H2,(H2,17,18)(H,19,24)(H,22,23)(H,26,27)/b20-9-/t10-,14-/m1/s1	[H][C@]12SCC(C=C)=C(N1C(=O)[C@H]2NC(=O)C(=N/OCC(O)=O)\C1=CSC(N)=N1)C(O)=O	C16H15N5O7S2	C06881	D00258	5362065	46508684	472657	CHEMBL1541	C04	4514923	84007
DB00672	Chlorpropamide	94-20-2	approved; investigational	RKWGIWYCVPQPMF-UHFFFAOYSA-N	InChI=1S/C10H13ClN2O3S/c1-2-7-12-10(14)13-17(15,16)9-5-3-8(11)4-6-9/h3-6H,2,7H2,1H3,(H2,12,13,14)	CCCNC(=O)NS(=O)(=O)C1=CC=C(Cl)C=C1	C10H13ClN2O3S		D00271	2727	46506402	3650	CHEMBL498		2626	50344965
DB00673	Aprepitant	170729-80-3	approved; investigational	ATALOFNDEOCMKK-OITMNORJSA-N	InChI=1S/C23H21F7N4O3/c1-12(14-8-15(22(25,26)27)10-16(9-14)23(28,29)30)37-20-19(13-2-4-17(24)5-3-13)34(6-7-36-20)11-18-31-21(35)33-32-18/h2-5,8-10,12,19-20H,6-7,11H2,1H3,(H2,31,32,33,35)/t12-,19+,20-/m1/s1	C[C@@H](O[C@H]1OCCN(CC2=NNC(=O)N2)[C@H]1C1=CC=C(F)C=C1)C1=CC(=CC(=C1)C(F)(F)F)C(F)(F)F	C23H21F7N4O3		D02968	6918365	46505211	499361	CHEMBL1471	GBQ	5293568	50220136
DB00674	Galantamine	357-70-0	approved	ASUTZQLVASHGKV-JDFRZJQESA-N	InChI=1S/C17H21NO3/c1-18-8-7-17-6-5-12(19)9-14(17)21-16-13(20-2)4-3-11(10-18)15(16)17/h3-6,12,14,19H,7-10H2,1-2H3/t12-,14-,17-/m0/s1	[H][C@]12C[C@@H](O)C=C[C@]11CCN(C)CC3=C1C(O2)=C(OC)C=C3	C17H21NO3	C08526	D04292	9651	46505659	42944	CHEMBL659	GNT	9272	10404
DB00675	Tamoxifen	10540-29-1	approved	NKANXQFJJICGDU-QPLCGJKRSA-N	InChI=1S/C26H29NO/c1-4-25(21-11-7-5-8-12-21)26(22-13-9-6-10-14-22)23-15-17-24(18-16-23)28-20-19-27(2)3/h5-18H,4,19-20H2,1-3H3/b26-25-	CC\C(=C(/C1=CC=CC=C1)C1=CC=C(OCCN(C)C)C=C1)C1=CC=CC=C1	C26H29NO	C07108	D08559	2733526	46505515	41774	CHEMBL83	CTX	2015313	20607
DB00676	Benzyl benzoate	120-51-4	approved	SESFRYSPDFLNCH-UHFFFAOYSA-N	InChI=1S/C14H12O2/c15-14(13-9-5-2-6-10-13)16-11-12-7-3-1-4-8-12/h1-10H,11H2	O=C(OCC1=CC=CC=C1)C1=CC=CC=C1	C14H12O2	C12537	D01138	2345	46508023	41237	CHEMBL1239	BZM	13856959	50134035
DB00677	Isoflurophate	55-91-4	approved; investigational; withdrawn	MUCZHBLJLSDCSD-UHFFFAOYSA-N	InChI=1S/C6H14FO3P/c1-5(2)9-11(7,8)10-6(3)4/h5-6H,1-4H3	CC(C)OP(F)(=O)OC(C)C	C6H14FO3P	C00202	D00043	5936	46504499	17941	CHEMBL1025		5723	50022772
DB00678	Losartan	114798-26-4	approved	PSIFNNKUMBGKDQ-UHFFFAOYSA-N	InChI=1S/C22H23ClN6O/c1-2-3-8-20-24-21(23)19(14-30)29(20)13-15-9-11-16(12-10-15)17-6-4-5-7-18(17)22-25-27-28-26-22/h4-7,9-12,30H,2-3,8,13-14H2,1H3,(H,25,26,27,28)	CCCCC1=NC(Cl)=C(CO)N1CC1=CC=C(C=C1)C1=CC=CC=C1C1=NNN=N1	C22H23ClN6O	C07072	D08146	3961	46506538	6541	CHEMBL191	LSN	3824	318822
DB00679	Thioridazine	50-52-2	approved; withdrawn	KLBQZWRITKRQQV-UHFFFAOYSA-N	InChI=1S/C21H26N2S2/c1-22-13-6-5-7-16(22)12-14-23-18-8-3-4-9-20(18)25-21-11-10-17(24-2)15-19(21)23/h3-4,8-11,15-16H,5-7,12-14H2,1-2H3	CSC1=CC2=C(SC3=CC=CC=C3N2CCC2CCCCN2C)C=C1	C21H26N2S2		D00373	5452	46509070	9566	CHEMBL479		5253	50002338
DB00680	Moricizine	31883-05-3	approved; investigational; withdrawn	FUBVWMNBEHXPSU-UHFFFAOYSA-N	InChI=1S/C22H25N3O4S/c1-2-29-22(27)23-16-7-8-20-18(15-16)25(17-5-3-4-6-19(17)30-20)21(26)9-10-24-11-13-28-14-12-24/h3-8,15H,2,9-14H2,1H3,(H,23,27)	CCOC(=O)NC1=CC2=C(SC3=CC=CC=C3N2C(=O)CCN2CCOCC2)C=C1	C22H25N3O4S	C07743	D05077	34633	46509072	6997	CHEMBL1075		31872
DB00681	Amphotericin B	1397-89-3	approved; investigational	APKFDSVGJQXUKY-INPOYWNPSA-N	InChI=1S/C47H73NO17/c1-27-17-15-13-11-9-7-5-6-8-10-12-14-16-18-34(64-46-44(58)41(48)43(57)30(4)63-46)24-38-40(45(59)60)37(54)26-47(61,65-38)25-33(51)22-36(53)35(52)20-19-31(49)21-32(50)23-39(55)62-29(3)28(2)42(27)56/h5-18,27-38,40-44,46,49-54,56-58,61H,19-26,48H2,1-4H3,(H,59,60)/b6-5+,9-7+,10-8+,13-11+,14-12+,17-15+,18-16+/t27-,28-,29-,30+,31+,32+,33-,34-,35+,36+,37-,38-,40+,41-,42+,43+,44-,46-,4…	[H][C@]12C[C@@H](O[C@@H]3O[C@H](C)[C@@H](O)[C@H](N)[C@@H]3O)\C=C\C=C\C=C\C=C\C=C\C=C\C=C\[C@H](C)[C@@H](O)[C@@H](C)[C@H](C)OC(=O)C[C@H](O)C[C@H](O)CC[C@@H](O)[C@H](O)C[C@H](O)C[C@](O)(C[C@H](O)[C@H]1C(O)=O)O2	C47H73NO17	C06573	D00203	5280965	46505473	2682	CHEMBL267345		10237579	50457967
DB00682	Warfarin	81-81-2	approved	PJVWKTKQMONHTI-UHFFFAOYSA-N	InChI=1S/C19H16O4/c1-12(20)11-15(13-7-3-2-4-8-13)17-18(21)14-9-5-6-10-16(14)23-19(17)22/h2-10,15,21H,11H2,1H3	CC(=O)CC(C1=CC=CC=C1)C1=C(O)C2=C(OC1=O)C=CC=C2	C19H16O4	C01541		54678486	46504711	87732	CHEMBL1464		10442445	50343352
DB00683	Midazolam	59467-70-8	approved; illicit	DDLIGBOFAVUZHB-UHFFFAOYSA-N	InChI=1S/C18H13ClFN3/c1-11-21-9-13-10-22-18(14-4-2-3-5-16(14)20)15-8-12(19)6-7-17(15)23(11)13/h2-9H,10H2,1H3	CC1=NC=C2CN=C(C3=CC=CC=C3F)C3=C(C=CC(Cl)=C3)N12	C18H13ClFN3	C07524	D00550	4192	46507611	6931	CHEMBL655	08J	4047	21363
DB00684	Tobramycin	32986-56-4	approved; investigational	NLVFBUXFDBBNBW-PBSUHMDJSA-N	InChI=1S/C18H37N5O9/c19-3-9-8(25)2-7(22)17(29-9)31-15-5(20)1-6(21)16(14(15)28)32-18-13(27)11(23)12(26)10(4-24)30-18/h5-18,24-28H,1-4,19-23H2/t5-,6+,7+,8-,9+,10+,11-,12+,13+,14-,15+,16-,17+,18+/m0/s1	NC[C@H]1O[C@H](O[C@@H]2[C@@H](N)C[C@@H](N)[C@H](O[C@H]3O[C@H](CO)[C@@H](O)[C@H](N)[C@H]3O)[C@H]2O)[C@H](N)C[C@@H]1O	C18H37N5O9	C00397	D00063	36294	46507662	28864	CHEMBL1747	TOY	33377	50366778
DB00685	Trovafloxacin	147059-72-1	approved; investigational; withdrawn	WVPSKSLAZQPAKQ-CDMJZVDBSA-N	InChI=1S/C20H15F3N4O3/c21-8-1-2-15(13(22)3-8)27-7-12(20(29)30)17(28)9-4-14(23)19(25-18(9)27)26-5-10-11(6-26)16(10)24/h1-4,7,10-11,16H,5-6,24H2,(H,29,30)/t10-,11+,16+	[H][C@@]12CN(C[C@]1([H])[C@H]2N)C1=NC2=C(C=C1F)C(=O)C(=CN2C1=C(F)C=C(F)C=C1)C(O)=O	C20H15F3N4O3	C07664		62959	46508751	9763	CHEMBL428	TR6	16736478	50146361
DB00686	Pentosan polysulfate	37300-21-3	approved	FCCNSUIJIOOXEZ-SJYYZXOBSA-N	InChI=1S/C10H18O21S4/c11-3-1-26-10(8(31-35(22,23)24)5(3)28-32(13,14)15)27-4-2-25-9(12)7(30-34(19,20)21)6(4)29-33(16,17)18/h3-12H,1-2H2,(H,13,14,15)(H,16,17,18)(H,19,20,21)(H,22,23,24)/t3-,4-,5+,6+,7-,8-,9-,10+/m1/s1	O[C@@H]1CO[C@@H](O[C@@H]2CO[C@@H](O)[C@H](OS(O)(=O)=O)[C@H]2OS(O)(=O)=O)[C@H](OS(O)(=O)=O)[C@H]1OS(O)(=O)=O	C10H18O21S4			37720	46509187	184555	CHEMBL4073796		34595
DB00687	Fludrocortisone	127-31-1	approved; investigational	AAXVEMMRQDVLJB-BULBTXNYSA-N	InChI=1S/C21H29FO5/c1-18-7-5-13(24)9-12(18)3-4-15-14-6-8-20(27,17(26)11-23)19(14,2)10-16(25)21(15,18)22/h9,14-16,23,25,27H,3-8,10-11H2,1-2H3/t14-,15-,16-,18-,19-,20-,21-/m0/s1	[H][C@@]12CC[C@](O)(C(=O)CO)[C@@]1(C)C[C@H](O)[C@@]1(F)[C@@]2([H])CCC2=CC(=O)CC[C@]12C	C21H29FO5	C07004	D07967	31378	46508616	50885	CHEMBL1201388	ZK5	29111
DB00688	Mycophenolate mofetil	128794-94-5	approved; investigational	RTGDFNSFWBGLEC-SYZQJQIISA-N	InChI=1S/C23H31NO7/c1-15(5-7-19(25)30-13-10-24-8-11-29-12-9-24)4-6-17-21(26)20-18(14-31-23(20)27)16(2)22(17)28-3/h4,26H,5-14H2,1-3H3/b15-4+	COC1=C(C\C=C(/C)CCC(=O)OCCN2CCOCC2)C(O)=C2C(=O)OCC2=C1C	C23H31NO7	C07908	D00752	5281078	46505626	8764	CHEMBL1456		4444535	50248299
DB00689	Cephaloglycin	03/01/77	approved	FUBBGQLTSCSAON-PBFPGSCMSA-N	InChI=1S/C18H19N3O6S/c1-9(22)27-7-11-8-28-17-13(16(24)21(17)14(11)18(25)26)20-15(23)12(19)10-5-3-2-4-6-10/h2-6,12-13,17H,7-8,19H2,1H3,(H,20,23)(H,25,26)/t12-,13-,17-/m1/s1	[H][C@]12SCC(COC(C)=O)=C(N1C(=O)[C@H]2NC(=O)[C@H](N)C1=CC=CC=C1)C(O)=O	C18H19N3O6S	C13440	D01949	19150	46506850	34613	CHEMBL1200971		18069
DB00690	Flurazepam	17617-23-1	approved; illicit; investigational	SAADBVWGJQAEFS-UHFFFAOYSA-N	InChI=1S/C21H23ClFN3O/c1-3-25(4-2)11-12-26-19-10-9-15(22)13-17(19)21(24-14-20(26)27)16-7-5-6-8-18(16)23/h5-10,13H,3-4,11-12,14H2,1-2H3	CCN(CC)CCN1C2=C(C=C(Cl)C=C2)C(=NCC1=O)C1=CC=CC=C1F	C21H23ClFN3O		D00329	3393	46508451	5128	CHEMBL968	FL7	3276
DB00691	Moexipril	103775-10-6	approved	UWWDHYUMIORJTA-HSQYWUDLSA-N	InChI=1S/C27H34N2O7/c1-5-36-27(33)21(12-11-18-9-7-6-8-10-18)28-17(2)25(30)29-16-20-15-24(35-4)23(34-3)14-19(20)13-22(29)26(31)32/h6-10,14-15,17,21-22,28H,5,11-13,16H2,1-4H3,(H,31,32)/t17-,21-,22-/m0/s1	CCOC(=O)[C@H](CCC1=CC=CC=C1)N[C@@H](C)C(=O)N1CC2=CC(OC)=C(OC)C=C2C[C@H]1C(O)=O	C27H34N2O7	C07704		91270	46508441	6960	CHEMBL1165		82418	50084673
DB00692	Phentolamine	50-60-2	approved	MRBDMNSDAVCSSF-UHFFFAOYSA-N	InChI=1S/C17H19N3O/c1-13-5-7-14(8-6-13)20(12-17-18-9-10-19-17)15-3-2-4-16(21)11-15/h2-8,11,21H,9-10,12H2,1H3,(H,18,19)	CC1=CC=C(C=C1)N(CC1=NCCN1)C1=CC(O)=CC=C1	C17H19N3O			5775	46506535	8081	CHEMBL597		5571	31046
DB00693	Fluorescein	05/07/21	approved	GNBHRKFJIUUOQI-UHFFFAOYSA-N	InChI=1S/C20H12O5/c21-11-5-7-15-17(9-11)24-18-10-12(22)6-8-16(18)20(15)14-4-2-1-3-13(14)19(23)25-20/h1-10,21-22H	OC1=CC=C2C(OC3=CC(O)=CC=C3C22OC(=O)C3=C2C=CC=C3)=C1	C20H12O5		D01261	16850	46504703	31624	CHEMBL1057	FLU	15968	50237588
DB00694	Daunorubicin	20830-81-3	approved	STQGQHZAVUOBTE-VGBVRHCVSA-N	InChI=1S/C27H29NO10/c1-10-22(30)14(28)7-17(37-10)38-16-9-27(35,11(2)29)8-13-19(16)26(34)21-20(24(13)32)23(31)12-5-4-6-15(36-3)18(12)25(21)33/h4-6,10,14,16-17,22,30,32,34-35H,7-9,28H2,1-3H3/t10-,14-,16-,17-,22+,27-/m0/s1	COC1=CC=CC2=C1C(=O)C1=C(O)C3=C(C[C@](O)(C[C@@H]3O[C@H]3C[C@H](N)[C@H](O)[C@H](C)O3)C(C)=O)C(O)=C1C2=O	C27H29NO10	C01907	D07776	30323	46508433	41977	CHEMBL178	DM1	28163	50368352
DB00695	Furosemide	54-31-9	approved; vet_approved	ZZUFCTLCJUWOSV-UHFFFAOYSA-N	InChI=1S/C12H11ClN2O5S/c13-9-5-10(15-6-7-2-1-3-20-7)8(12(16)17)4-11(9)21(14,18)19/h1-5,15H,6H2,(H,16,17)(H2,14,18,19)	NS(=O)(=O)C1=C(Cl)C=C(NCC2=CC=CO2)C(=C1)C(O)=O	C12H11ClN2O5S	C07017	D00331	3440	46506779	47426	CHEMBL35	FUN	3322	25902
DB00696	Ergotamine	113-15-5	approved	XCGSFFUVFURLIX-VFGNJEKYSA-N	InChI=1S/C33H35N5O5/c1-32(35-29(39)21-15-23-22-10-6-11-24-28(22)20(17-34-24)16-25(23)36(2)18-21)31(41)38-26(14-19-8-4-3-5-9-19)30(40)37-13-7-12-27(37)33(38,42)43-32/h3-6,8-11,15,17,21,25-27,34,42H,7,12-14,16,18H2,1-2H3,(H,35,39)/t21-,25-,26+,27+,32-,33+/m1/s1	[H][C@@]12CCCN1C(=O)[C@H](CC1=CC=CC=C1)N1C(=O)[C@](C)(NC(=O)[C@H]3CN(C)[C@]4([H])CC5=CNC6=CC=CC(=C56)C4=C3)O[C@@]21O	C33H35N5O5	C07544	D07906	8223	46507632	64318	CHEMBL442	ERM	7930	50027065
DB00697	Tizanidine	51322-75-9	approved; investigational	XFYDIVBRZNQMJC-UHFFFAOYSA-N	InChI=1S/C9H8ClN5S/c10-5-1-2-6-8(15-16-14-6)7(5)13-9-11-3-4-12-9/h1-2H,3-4H2,(H2,11,12,13)	ClC1=C(NC2=NCCN2)C2=NSN=C2C=C1	C9H8ClN5S	C07452		5487	46505373	63629	CHEMBL1079		5287	50240671
DB00698	Nitrofurantoin	67-20-9	approved; vet_approved	NXFQHRVNIOXGAQ-YCRREMRBSA-N	InChI=1S/C8H6N4O5/c13-6-4-11(8(14)10-6)9-3-5-1-2-7(17-5)12(15)16/h1-3H,4H2,(H,10,13,14)/b9-3+	[O-][N+](=O)C1=CC=C(O1)\C=N\N1CC(=O)NC1=O	C8H6N4O5	C07268	D00439	6604200	46504447	71415	CHEMBL572	U6Z	5036498	57045
DB00699	Nicergoline	27848-84-6	approved; investigational	YSEXMKHXIOCEJA-FVFQAYNVSA-N	InChI=1S/C24H26BrN3O3/c1-27-13-17-8-21-24(30-3,19-5-4-6-20(27)22(17)19)9-15(12-28(21)2)14-31-23(29)16-7-18(25)11-26-10-16/h4-7,10-11,13,15,21H,8-9,12,14H2,1-3H3/t15-,21-,24+/m1/s1	[H][C@@]12CC3=CN(C)C4=CC=CC(=C34)[C@]1(C[C@@H](COC(=O)C1=CN=CC(Br)=C1)CN2C)OC	C24H26BrN3O3		D01290	34040	46508741	31902	CHEMBL1372950		31373
DB00700	Eplerenone	107724-20-9	approved	JUKPWJGBANNWMW-VWBFHTRKSA-N	InChI=1S/C24H30O6/c1-21-7-4-14(25)10-13(21)11-15(20(27)28-3)19-16-5-8-23(9-6-18(26)30-23)22(16,2)12-17-24(19,21)29-17/h10,15-17,19H,4-9,11-12H2,1-3H3/t15-,16+,17-,19+,21+,22+,23-,24-/m1/s1	[H][C@@]12CC[C@@]3(CCC(=O)O3)[C@@]1(C)C[C@H]1O[C@@]11[C@@]2([H])[C@@H](CC2=CC(=O)CC[C@]12C)C(=O)OC	C24H30O6	C12512	D01115	443872	46509053	31547	CHEMBL1095097	YNU	10203511	50318300
DB00701	Amprenavir	161814-49-9	approved; investigational	YMARZQAQMVYCKC-OEMFJLHTSA-N	InChI=1S/C25H35N3O6S/c1-18(2)15-28(35(31,32)22-10-8-20(26)9-11-22)16-24(29)23(14-19-6-4-3-5-7-19)27-25(30)34-21-12-13-33-17-21/h3-11,18,21,23-24,29H,12-17,26H2,1-2H3,(H,27,30)/t21-,23-,24+/m0/s1	CC(C)CN(C[C@@H](O)[C@H](CC1=CC=CC=C1)NC(=O)O[C@H]1CCOC1)S(=O)(=O)C1=CC=C(N)C=C1	C25H35N3O6S	C08086	D00894	65016	46507537	40050	CHEMBL116	478	58532	577
DB00702	Icodextrin	337376-15-5	approved; investigational								46508585		CHEMBL1201472
DB00703	Methazolamide	554-57-4	approved	FLOSMHQXBMRNHR-QPJJXVBHSA-N	InChI=1S/C5H8N4O3S2/c1-3(10)7-4-9(2)8-5(13-4)14(6,11)12/h1-2H3,(H2,6,11,12)/b7-4+	CN1N=C(S\C1=N\C(C)=O)S(N)(=O)=O	C5H8N4O3S2	C07764	D00655	4100	46506393	6822	CHEMBL19		10438315	50013792
DB00704	Naltrexone	16590-41-3	approved; investigational; vet_approved	DQCKKXVULJGBQN-XFWGSAIBSA-N	InChI=1S/C20H23NO4/c22-13-4-3-12-9-15-20(24)6-5-14(23)18-19(20,16(12)17(13)25-18)7-8-21(15)10-11-1-2-11/h3-4,11,15,18,22,24H,1-2,5-10H2/t15-,18+,19+,20-/m1/s1	[H][C@@]12OC3=C(O)C=CC4=C3[C@@]11CCN(CC3CC3)[C@]([H])(C4)[C@]1(O)CCC2=O	C20H23NO4	C07253	D05113	5360515	46505333	7465	CHEMBL19019		4514524	60212
DB00705	Delavirdine	136817-59-9	approved	WHBIGIKBNXZKFE-UHFFFAOYSA-N	InChI=1S/C22H28N6O3S/c1-15(2)24-19-5-4-8-23-21(19)27-9-11-28(12-10-27)22(29)20-14-16-13-17(26-32(3,30)31)6-7-18(16)25-20/h4-8,13-15,24-26H,9-12H2,1-3H3	CC(C)NC1=C(N=CC=C1)N1CCN(CC1)C(=O)C1=CC2=C(N1)C=CC(NS(C)(=O)=O)=C2	C22H28N6O3S	C06941		5625	46508878	119573	CHEMBL593	SPP	5423	1944
DB00706	Tamsulosin	106133-20-4	approved; investigational	DRHKJLXJIQTDTD-OAHLLOKOSA-N	InChI=1S/C20H28N2O5S/c1-4-26-17-7-5-6-8-18(17)27-12-11-22-15(2)13-16-9-10-19(25-3)20(14-16)28(21,23)24/h5-10,14-15,22H,4,11-13H2,1-3H3,(H2,21,23,24)/t15-/m1/s1	CCOC1=CC=CC=C1OCCN[C@H](C)CC1=CC(=C(OC)C=C1)S(N)(=O)=O	C20H28N2O5S	C07124		129211	46507763	9398	CHEMBL836	JGX	114457	50060964
DB00707	Porfimer sodium	87806-31-3	approved; investigational								46508600	60652			10482043
DB00708	Sufentanil	56030-54-7	approved; investigational	GGCSSNBKKAUURC-UHFFFAOYSA-N	InChI=1S/C22H30N2O2S/c1-3-21(25)24(19-8-5-4-6-9-19)22(18-26-2)12-15-23(16-13-22)14-11-20-10-7-17-27-20/h4-10,17H,3,11-16,18H2,1-2H3	CCC(=O)N(C1=CC=CC=C1)C1(COC)CCN(CCC2=CC=CS2)CC1	C22H30N2O2S	C08022	D05938	41693	46504737	9316	CHEMBL658		38043	94503
DB00709	Lamivudine	134678-17-4	approved; investigational	JTEGQNOMFQHVDC-NKWVEPMBSA-N	InChI=1S/C8H11N3O3S/c9-5-1-2-11(8(13)10-5)6-4-15-7(3-12)14-6/h1-2,6-7,12H,3-4H2,(H2,9,10,13)/t6-,7+/m0/s1	NC1=NC(=O)N(C=C1)[C@@H]1CS[C@H](CO)O1	C8H11N3O3S	C07065	D00353	60825	46507855	63577	CHEMBL141	3TC	54812	50366817
DB00710	Ibandronate	114084-78-5	approved; investigational	MPBVHIBUJCELCL-UHFFFAOYSA-N	InChI=1S/C9H23NO7P2/c1-3-4-5-7-10(2)8-6-9(11,18(12,13)14)19(15,16)17/h11H,3-8H2,1-2H3,(H2,12,13,14)(H2,15,16,17)	CCCCCN(C)CCC(O)(P(O)(O)=O)P(O)(O)=O	C9H23NO7P2			60852	46508134		CHEMBL997	BFQ	54839	12577
DB00711	Diethylcarbamazine	90-89-1	approved; investigational; vet_approved	RCKMWOKWVGPNJF-UHFFFAOYSA-N	InChI=1S/C10H21N3O/c1-4-12(5-2)10(14)13-8-6-11(3)7-9-13/h4-9H2,1-3H3	CCN(CC)C(=O)N1CCN(C)CC1	C10H21N3O	C07968	D07825	3052	46506830	4527	CHEMBL684		2944	50024883
DB00712	Flurbiprofen	5104-49-4	approved; investigational	SYTBZMRGLBWNTM-UHFFFAOYSA-N	InChI=1S/C15H13FO2/c1-10(15(17)18)12-7-8-13(14(16)9-12)11-5-3-2-4-6-11/h2-10H,1H3,(H,17,18)	CC(C(O)=O)C1=CC(F)=C(C=C1)C1=CC=CC=C1	C15H13FO2		D00330	3394	46505550	5130	CHEMBL563		3277	50074922
DB00713	Oxacillin	66-79-5	approved; investigational	UWYHMGVUTGAWSP-JKIFEVAISA-N	InChI=1S/C19H19N3O5S/c1-9-11(12(21-27-9)10-7-5-4-6-8-10)15(23)20-13-16(24)22-14(18(25)26)19(2,3)28-17(13)22/h4-8,13-14,17H,1-3H3,(H,20,23)(H,25,26)/t13-,14+,17-/m1/s1	[H][C@]12SC(C)(C)[C@@H](N1C(=O)[C@H]2NC(=O)C1=C(C)ON=C1C1=CC=CC=C1)C(O)=O	C19H19N3O5S	C07334	D08307	6196	46505710	7809	CHEMBL819	105	5961	50350483
DB00714	Apomorphine	58-00-4	approved; investigational	VMWNQDUVQKEIOC-CYBMUJFWSA-N	InChI=1S/C17H17NO2/c1-18-8-7-10-3-2-4-12-15(10)13(18)9-11-5-6-14(19)17(20)16(11)12/h2-6,13,19-20H,7-9H2,1H3/t13-/m1/s1	[H][C@]12CC3=C(C(O)=C(O)C=C3)C3=CC=CC(CCN1C)=C23	C17H17NO2		D07460	6005	46508653	48538	CHEMBL53	OR9	5783	50001955
DB00715	Paroxetine	61869-08-7	approved; investigational	AHOUBRCZNHFOSL-YOEHRIQHSA-N	InChI=1S/C19H20FNO3/c20-15-3-1-13(2-4-15)17-7-8-21-10-14(17)11-22-16-5-6-18-19(9-16)24-12-23-18/h1-6,9,14,17,21H,7-8,10-12H2/t14-,17-/m0/s1	FC1=CC=C(C=C1)[C@@H]1CCNC[C@H]1COC1=CC2=C(OCO2)C=C1	C19H20FNO3	C07415	D02362	43815	46504821	7936	CHEMBL490	8PR	39888	50331515
DB00716	Nedocromil	69049-73-6	approved; investigational	RQTOOFIXOKYGAN-UHFFFAOYSA-N	InChI=1S/C19H17NO7/c1-3-5-9-16-10(13(21)7-12(18(23)24)20(16)4-2)6-11-14(22)8-15(19(25)26)27-17(9)11/h6-8H,3-5H2,1-2H3,(H,23,24)(H,25,26)	CCCC1=C2N(CC)C(=CC(=O)C2=CC2=C1OC(=CC2=O)C(O)=O)C(O)=O	C19H17NO7	C07255	D05129	50294	46507587	7492	CHEMBL746		45608	50239990
DB00717	Norethisterone	68-22-4	approved	VIKNJXKGJWUCNN-XGXHKTLJSA-N	InChI=1S/C20H26O2/c1-3-20(22)11-9-18-17-6-4-13-12-14(21)5-7-15(13)16(17)8-10-19(18,20)2/h1,12,15-18,22H,4-11H2,2H3/t15-,16+,17+,18-,19-,20-/m0/s1	[H][C@@]12CC[C@@](O)(C#C)[C@@]1(C)CC[C@]1([H])[C@@]3([H])CCC(=O)C=C3CC[C@@]21[H]	C20H26O2	C05028	D00182	6230	46504816	7627	CHEMBL1162	NDR	5994	50148732
DB00718	Adefovir dipivoxil	142340-99-6	approved; investigational	WOZSCQDILHKSGG-UHFFFAOYSA-N	InChI=1S/C20H32N5O8P/c1-19(2,3)17(26)30-11-32-34(28,33-12-31-18(27)20(4,5)6)13-29-8-7-25-10-24-14-15(21)22-9-23-16(14)25/h9-10H,7-8,11-13H2,1-6H3,(H2,21,22,23)	CC(C)(C)C(=O)OCOP(=O)(COCCN1C=NC2=C(N)N=CN=C12)OCOC(=O)C(C)(C)C	C20H32N5O8P	C11277	D01655	60871	46507520	31175	CHEMBL922		54855	50248359
DB00719	Azatadine	3964-81-6	approved	SEBMTIQKRHYNIT-UHFFFAOYSA-N	InChI=1S/C20H22N2/c1-22-13-10-16(11-14-22)19-18-7-3-2-5-15(18)8-9-17-6-4-12-21-20(17)19/h2-7,12H,8-11,13-14H2,1H3	CN1CCC(CC1)=C1C2=CC=CC=C2CCC2=C1N=CC=C2	C20H22N2	C07774		19861	46507958	2946	CHEMBL946		18709	22868
DB00720	Clodronic acid	10596-23-3	approved; investigational; vet_approved	ACSIXWWBWUQEHA-UHFFFAOYSA-N	InChI=1S/CH4Cl2O6P2/c2-1(3,10(4,5)6)11(7,8)9/h(H2,4,5,6)(H2,7,8,9)	OP(O)(=O)C(Cl)(Cl)P(O)(O)=O	CH4Cl2O6P2			25419	46508646	110423	CHEMBL12318		23731	50216172
DB00721	Procaine	59-46-1	approved; investigational; vet_approved	MFDFERRIHVXMIY-UHFFFAOYSA-N	InChI=1S/C13H20N2O2/c1-3-15(4-2)9-10-17-13(16)11-5-7-12(14)8-6-11/h5-8H,3-4,9-10,14H2,1-2H3	CCN(CC)CCOC(=O)C1=CC=C(N)C=C1	C13H20N2O2	C07375	D08422	4914	46507724	8430	CHEMBL569		4745	64452
DB00722	Lisinopril	76547-98-3	approved; investigational	RLAWWYSOJDYHDC-BZSNNMDCSA-N	InChI=1S/C21H31N3O5/c22-13-5-4-9-16(19(25)24-14-6-10-18(24)21(28)29)23-17(20(26)27)12-11-15-7-2-1-3-8-15/h1-3,7-8,16-18,23H,4-6,9-14,22H2,(H,26,27)(H,28,29)/t16-,17-,18-/m0/s1	NCCCC[C@H](N[C@@H](CCC1=CC=CC=C1)C(O)=O)C(=O)N1CCC[C@H]1C(O)=O	C21H31N3O5		D00362	5362119	46504893	43755	CHEMBL1237	LPR	4514933	50367879
DB00723	Methoxamine	390-28-3	approved; investigational	WJAJPNHVVFWKKL-UHFFFAOYSA-N	InChI=1S/C11H17NO3/c1-7(12)11(13)9-6-8(14-2)4-5-10(9)15-3/h4-7,11,13H,12H2,1-3H3	COC1=CC(C(O)C(C)N)=C(OC)C=C1	C11H17NO3	C07513	D08201	6082	46506264	6839	CHEMBL524		5857	50026777
DB00724	Imiquimod	99011-02-6	approved; investigational	DOUYETYNHWVLEO-UHFFFAOYSA-N	InChI=1S/C14H16N4/c1-9(2)7-18-8-16-12-13(18)10-5-3-4-6-11(10)17-14(12)15/h3-6,8-9H,7H2,1-2H3,(H2,15,17)	CC(C)CN1C=NC2=C1C1=C(C=CC=C1)N=C2N	C14H16N4		D02500	57469	46505394	36704	CHEMBL1282	6T0	51809	50240849
DB00725	Homatropine methylbromide	80-49-9	approved	FUFVKLQESJNNAN-UHFFFAOYSA-M	InChI=1S/C17H24NO3.BrH/c1-18(2)13-8-9-14(18)11-15(10-13)21-17(20)16(19)12-6-4-3-5-7-12;/h3-7,13-16,19H,8-11H2,1-2H3;1H/q+1;/p-1	[Br-].C[N+]1(C)C2CCC1CC(C2)OC(=O)C(O)C1=CC=CC=C1	C17H24BrNO3		D02070	6646	46509020	50373	CHEMBL1200851		6394
DB00726	Trimipramine	739-71-9	approved	ZSCDBOWYZJWBIY-UHFFFAOYSA-N	InChI=1S/C20H26N2/c1-16(14-21(2)3)15-22-19-10-6-4-8-17(19)12-13-18-9-5-7-11-20(18)22/h4-11,16H,12-15H2,1-3H3	CC(CN(C)C)CN1C2=CC=CC=C2CCC2=CC=CC=C12	C20H26N2		D00394	5584	46507121	9738	CHEMBL644		5382	50240410
DB00727	Nitroglycerin	55-63-0	approved; investigational	SNIOPGDIGTZGOP-UHFFFAOYSA-N	InChI=1S/C3H5N3O9/c7-4(8)13-1-3(15-6(11)12)2-14-5(9)10/h3H,1-2H2	[O-][N+](=O)OCC(CO[N+]([O-])=O)O[N+]([O-])=O	C3H5N3O9	C07455	D00515	4510	46509120	28787	CHEMBL730	TNG	4354
DB00728	Rocuronium	143558-00-3	approved	YXRDKMPIGHSVRX-OOJCLDBCSA-N	InChI=1S/C32H53N2O4/c1-5-14-34(15-6-7-16-34)28-20-26-24-9-8-23-19-29(36)27(33-12-17-37-18-13-33)21-32(23,4)25(24)10-11-31(26,3)30(28)38-22(2)35/h5,23-30,36H,1,6-21H2,2-4H3/q+1/t23-,24+,25-,26-,27-,28-,29-,30-,31-,32-/m0/s1	[H][C@@]12C[C@@H]([C@H](OC(C)=O)[C@@]1(C)CC[C@@]1([H])[C@@]2([H])CC[C@@]2([H])C[C@H](O)[C@H](C[C@]12C)N1CCOCC1)[N+]1(CC=C)CCCC1	C32H53N2O4	C07556	D00765	441290	46506855	8884	CHEMBL1201244	RBR	390053
DB00730	Thiabendazole	148-79-8	approved; vet_approved	WJCNZQLZVWNLKY-UHFFFAOYSA-N	InChI=1S/C10H7N3S/c1-2-4-8-7(3-1)12-10(13-8)9-5-14-6-11-9/h1-6H,(H,12,13)	N1C2=CC=CC=C2N=C1C1=CSC=N1	C10H7N3S	C07131	D00372	5430	46505131	45979	CHEMBL625	TMG	5237	50121347
DB00731	Nateglinide	105816-04-4	approved; investigational	OELFLUMRDSZNSF-BRWVUGGUSA-N	InChI=1S/C19H27NO3/c1-13(2)15-8-10-16(11-9-15)18(21)20-17(19(22)23)12-14-6-4-3-5-7-14/h3-7,13,15-17H,8-12H2,1-2H3,(H,20,21)(H,22,23)/t15-,16-,17-/m1/s1	CC(C)[C@H]1CC[C@@H](CC1)C(=O)N[C@H](CC1=CC=CC=C1)C(O)=O	C19H27NO3	C12508	D01111	5311309	46504836	31897	CHEMBL783		10482084	50344967
DB00732	Atracurium besylate	64228-81-5	approved	XXZSQOVSEBAPGS-UHFFFAOYSA-L	InChI=1S/C53H72N2O12.2C6H6O3S/c1-54(22-18-38-32-48(62-7)50(64-9)34-40(38)42(54)28-36-14-16-44(58-3)46(30-36)60-5)24-20-52(56)66-26-12-11-13-27-67-53(57)21-25-55(2)23-19-39-33-49(63-8)51(65-10)35-41(39)43(55)29-37-15-17-45(59-4)47(31-37)61-6;2*7-10(8,9)6-4-2-1-3-5-6/h14-17,30-35,42-43H,11-13,18-29H2,1-10H3;2*1-5H,(H,7,8,9)/q+2;;/p-2	[O-]S(=O)(=O)C1=CC=CC=C1.[O-]S(=O)(=O)C1=CC=CC=C1.COC1=CC2=C(C=C1OC)C(CC1=CC(OC)=C(OC)C=C1)[N+](C)(CCC(=O)OCCCCCOC(=O)CC[N+]1(C)CCC3=C(C=C(OC)C(OC)=C3)C1CC1=CC(OC)=C(OC)C=C1)CC2	C65H82N2O18S2		D00758	47320	46504689	2915	CHEMBL1200527		43068	50149881
DB00733	Pralidoxime	6735-59-7	approved; vet_approved	JBKPUQTUERUYQE-UHFFFAOYSA-O	InChI=1S/C7H8N2O/c1-9-5-3-2-4-7(9)6-8-10/h2-6H,1H3/p+1	C[N+]1=C(\C=N\O)C=CC=C1	C7H9N2O	C07400		5353894	46509152	8354	CHEMBL1420		5193737	234367
DB00734	Risperidone	106266-06-2	approved; investigational	RAPZEAPATHNIPO-UHFFFAOYSA-N	InChI=1S/C23H27FN4O2/c1-15-18(23(29)28-10-3-2-4-21(28)25-15)9-13-27-11-7-16(8-12-27)22-19-6-5-17(24)14-20(19)30-26-22/h5-6,14,16H,2-4,7-13H2,1H3	CC1=C(CCN2CCC(CC2)C2=NOC3=C2C=CC(F)=C3)C(=O)N2CCCCC2=N1	C23H27FN4O2		D00426	5073	46505850	8871	CHEMBL85		4895	50001885
DB00735	Naftifine	65472-88-0	approved	OZGNYLLQHRPOBR-DHZHZOJOSA-N	InChI=1S/C21H21N/c1-22(16-8-11-18-9-3-2-4-10-18)17-20-14-7-13-19-12-5-6-15-21(19)20/h2-15H,16-17H2,1H3/b11-8+	CN(CC=CC1=CC=CC=C1)CC1=CC=CC2=CC=CC=C12	C21H21N	C08071		73342	46504777	7451	CHEMBL626		43344	50170647
DB00736	Esomeprazole	119141-88-7	approved; investigational	SUBDBMMJDZJVOS-DEOSSOPVSA-N	InChI=1S/C17H19N3O3S/c1-10-8-18-15(11(2)16(10)23-4)9-24(21)17-19-13-6-5-12(22-3)7-14(13)20-17/h5-8H,9H2,1-4H3,(H,19,20)/t24-/m0/s1	COC1=CC2=C(NC(=N2)[S@@](=O)CC2=NC=C(C)C(OC)=C2C)C=C1	C17H19N3O3S		D07917	9568614	46504894	50275	CHEMBL1201320		7843323
DB00737	Meclizine	569-65-3	approved	OCJYIGYOJCODJL-UHFFFAOYSA-N	InChI=1S/C25H27ClN2/c1-20-6-5-7-21(18-20)19-27-14-16-28(17-15-27)25(22-8-3-2-4-9-22)23-10-12-24(26)13-11-23/h2-13,18,25H,14-17,19H2,1H3	CC1=CC(CN2CCN(CC2)C(C2=CC=CC=C2)C2=CC=C(Cl)C=C2)=CC=C1	C25H27ClN2	C07116	D08163	4034	46507782	6709	CHEMBL1623		3894	81467
DB00738	Pentamidine	100-33-4	approved; investigational	XDRYMKDFEDOLFX-UHFFFAOYSA-N	InChI=1S/C19H24N4O2/c20-18(21)14-4-8-16(9-5-14)24-12-2-1-3-13-25-17-10-6-15(7-11-17)19(22)23/h4-11H,1-3,12-13H2,(H3,20,21)(H3,22,23)	NC(=N)C1=CC=C(OCCCCCOC2=CC=C(C=C2)C(N)=N)C=C1	C19H24N4O2	C07420		4735	46508562	45081	CHEMBL55	PNT	4573	45440
DB00739	Hetacillin	3511-16-8	approved; vet_approved; withdrawn	DXVUYOAEDJXBPY-NFFDBFGFSA-N	InChI=1S/C19H23N3O4S/c1-18(2)13(17(25)26)21-15(24)12(16(21)27-18)22-14(23)11(20-19(22,3)4)10-8-6-5-7-9-10/h5-9,11-13,16,20H,1-4H3,(H,25,26)/t11-,12-,13+,16-/m1/s1	[H][C@]12SC(C)(C)[C@@H](N1C(=O)[C@H]2N1C(=O)[C@H](NC1(C)C)C1=CC=CC=C1)C(O)=O	C19H23N3O4S	C11729	D01074	443387	46504545	5683	CHEMBL1201116		391616
DB00740	Riluzole	1744-22-5	approved; investigational	FTALBRSUTCGOEG-UHFFFAOYSA-N	InChI=1S/C8H5F3N2OS/c9-8(10,11)14-4-1-2-5-6(3-4)15-7(12)13-5/h1-3H,(H2,12,13)	NC1=NC2=C(S1)C=C(OC(F)(F)F)C=C2	C8H5F3N2OS	C07937	D00775	5070	46508094	8863	CHEMBL744	657	4892	30705
DB00741	Hydrocortisone	50-23-7	approved; vet_approved	JYGXADMDTFJGBT-VWUMJDOOSA-N	InChI=1S/C21H30O5/c1-19-7-5-13(23)9-12(19)3-4-14-15-6-8-21(26,17(25)11-22)20(15,2)10-16(24)18(14)19/h9,14-16,18,22,24,26H,3-8,10-11H2,1-2H3/t14-,15-,16-,18+,19-,20-,21-/m0/s1	[H][C@@]12CC[C@](O)(C(=O)CO)[C@@]1(C)C[C@H](O)[C@@]1([H])[C@@]2([H])CCC2=CC(=O)CC[C@]12C	C21H30O5	C00735	D00088	5754	46505089	17650	CHEMBL389621	HCY	5551	13775
DB00742	Mannitol	69-65-8	approved; investigational	FBPFZTCFMRRESA-KVTDHHQDSA-N	InChI=1S/C6H14O6/c7-1-3(9)5(11)6(12)4(10)2-8/h3-12H,1-2H2/t3-,4-,5-,6-/m1/s1	OC[C@@H](O)[C@@H](O)[C@H](O)[C@H](O)CO	C6H14O6	C00392	D00062	6251	46506446	16899	CHEMBL689	MTL	6015	50142798
DB00743	Gadobenic acid	113662-23-0	approved; investigational	MXZROTBGJUUXID-UHFFFAOYSA-K	InChI=1S/C22H31N3O11.Gd/c26-18(27)10-23(6-7-24(11-19(28)29)12-20(30)31)8-9-25(13-21(32)33)17(22(34)35)15-36-14-16-4-2-1-3-5-16;/h1-5,17H,6-15H2,(H,26,27)(H,28,29)(H,30,31)(H,32,33)(H,34,35);/q;+3/p-3	[Gd+3].OC(=O)CN(CCN(CCN(CC([O-])=O)CC([O-])=O)CC([O-])=O)C(COCC1=CC=CC=C1)C(O)=O	C22H28GdN3O11		D08018	131704172	46506805		CHEMBL1200571		94843
DB00744	Zileuton	111406-87-2	approved; investigational; withdrawn	MWLSOWXNZPKENC-UHFFFAOYSA-N	InChI=1S/C11H12N2O2S/c1-7(13(15)11(12)14)10-6-8-4-2-3-5-9(8)16-10/h2-7,15H,1H3,(H2,12,14)	CC(N(O)C(N)=O)C1=CC2=CC=CC=C2S1	C11H12N2O2S		D00414	60490	46506394	10112	CHEMBL93		54531	50000541
DB00745	Modafinil	68693-11-8	approved; investigational	YFGHCGITMMYXAQ-UHFFFAOYSA-N	InChI=1S/C15H15NO2S/c16-14(17)11-19(18)15(12-7-3-1-4-8-12)13-9-5-2-6-10-13/h1-10,15H,11H2,(H2,16,17)	NC(=O)CS(=O)C(C1=CC=CC=C1)C1=CC=CC=C1	C15H15NO2S		D01832	4236	46504648	77585	CHEMBL1373		4088	50156055
DB00746	Deferoxamine	70-51-9	approved; investigational	UBQYURCVBFRUQT-UHFFFAOYSA-N	InChI=1S/C25H48N6O8/c1-21(32)29(37)18-9-3-6-16-27-22(33)12-14-25(36)31(39)20-10-4-7-17-28-23(34)11-13-24(35)30(38)19-8-2-5-15-26/h37-39H,2-20,26H2,1H3,(H,27,33)(H,28,34)	CC(=O)N(O)CCCCCNC(=O)CCC(=O)N(O)CCCCCNC(=O)CCC(=O)N(O)CCCCCN	C25H48N6O8	C06940	D03670	2973	46506395	4356	CHEMBL556	KTY	2867	47715
DB00747	Scopolamine	51-34-3	approved; investigational	STECJAGHUSJQJN-FWXGHANASA-N	InChI=1S/C17H21NO4/c1-18-13-7-11(8-14(18)16-15(13)22-16)21-17(20)12(9-19)10-5-3-2-4-6-10/h2-6,11-16,19H,7-9H2,1H3/t11-,12-,13-,14+,15-,16+/m1/s1	CN1[C@H]2C[C@@H](C[C@@H]1[C@H]1O[C@@H]21)OC(=O)[C@H](CO)C1=CC=CC=C1	C17H21NO4	C01851	D00138	3000322	46506966	16794	CHEMBL569713	OW0	10194106	50240039
DB00748	Carbinoxamine	486-16-8	approved	OJFSXZCBGQGRNV-UHFFFAOYSA-N	InChI=1S/C16H19ClN2O/c1-19(2)11-12-20-16(15-5-3-4-10-18-15)13-6-8-14(17)9-7-13/h3-10,16H,11-12H2,1-2H3	CN(C)CCOC(C1=CC=C(Cl)C=C1)C1=CC=CC=N1	C16H19ClN2O	C06871		2564	46506787	3398	CHEMBL864		2466	81464
DB00749	Etodolac	41340-25-4	approved; investigational; vet_approved	NNYBQONXHNTVIJ-UHFFFAOYSA-N	InChI=1S/C17H21NO3/c1-3-11-6-5-7-12-13-8-9-21-17(4-2,10-14(19)20)16(13)18-15(11)12/h5-7,18H,3-4,8-10H2,1-2H3,(H,19,20)	CCC1=C2NC3=C(CCOC3(CC)CC(O)=O)C2=CC=C1	C17H21NO3	C06991	D00315	3308	46505184	4909	CHEMBL622		3192	50016799
DB00750	Prilocaine	721-50-6	approved	MVFGUOIZUNYYSO-UHFFFAOYSA-N	InChI=1S/C13H20N2O/c1-4-9-14-11(3)13(16)15-12-8-6-5-7-10(12)2/h5-8,11,14H,4,9H2,1-3H3,(H,15,16)	CCCNC(C)C(=O)NC1=CC=CC=C1C	C13H20N2O	C07531	D00553	4906	46505066	8404	CHEMBL1194		4737	50225477
DB00751	Epinastine	80012-43-7	approved; investigational	WHWZLSFABNNENI-UHFFFAOYSA-N	InChI=1S/C16H15N3/c17-16-18-10-15-13-7-3-1-5-11(13)9-12-6-2-4-8-14(12)19(15)16/h1-8,15H,9-10H2,(H2,17,18)	NC1=NCC2N1C1=CC=CC=C1CC1=CC=CC=C21	C16H15N3		D01713	3241	46509056	51032	CHEMBL1106		3128	50131441
DB00752	Tranylcypromine	155-09-9	approved; investigational	AELCINSCMGFISI-UHFFFAOYSA-N	InChI=1S/C9H11N/c10-9-6-8(9)7-4-2-1-3-5-7/h1-5,8-9H,6,10H2	NC1CC1C1=CC=CC=C1	C9H11N	C07155	D08625	5530	46505832	131512	CHEMBL313833	GJZ	5329	50113851
DB00753	Isoflurane	26675-46-7	approved; vet_approved	PIWKPBJCKXDKJR-UHFFFAOYSA-N	InChI=1S/C3H2ClF5O/c4-1(3(7,8)9)10-2(5)6/h1-2H	FC(F)OC(Cl)C(F)(F)F	C3H2ClF5O	C07518	D00545	3763	46505880	6015	CHEMBL1256	ICF	3631	217353
DB00754	Ethotoin	86-35-1	approved	SZQIFWWUIBRPBZ-UHFFFAOYSA-N	InChI=1S/C11H12N2O2/c1-2-13-10(14)9(12-11(13)15)8-6-4-3-5-7-8/h3-7,9H,2H2,1H3,(H,12,15)	CCN1C(=O)NC(C1=O)C1=CC=CC=C1	C11H12N2O2	C07839	D00708	3292	46504521	4888	CHEMBL1095		3176	50239975
DB00755	Tretinoin	302-79-4	approved; investigational; nutraceutical	SHGAZHPCJJPHSC-YCNIQYBTSA-N	InChI=1S/C20H28O2/c1-15(8-6-9-16(2)14-19(21)22)11-12-18-17(3)10-7-13-20(18,4)5/h6,8-9,11-12,14H,7,10,13H2,1-5H3,(H,21,22)/b9-6+,12-11+,15-8+,16-14+	C\C(\C=C\C1=C(C)CCCC1(C)C)=C/C=C/C(/C)=C/C(O)=O	C20H28O2	C00777	D00094	5538	46504843	15367	CHEMBL38	REA	392618	31883
DB00756	Hexachlorophene	70-30-4	approved; withdrawn	ACGUYXCXAPNIKK-UHFFFAOYSA-N	InChI=1S/C13H6Cl6O2/c14-6-2-8(16)12(20)4(10(6)18)1-5-11(19)7(15)3-9(17)13(5)21/h2-3,20-21H,1H2	OC1=C(CC2=C(O)C(Cl)=CC(Cl)=C2Cl)C(Cl)=C(Cl)C=C1Cl	C13H6Cl6O2	C08039	D00859	3598	46505858	5693	CHEMBL496	H3P	3472	31712
DB00757	Dolasetron	115956-12-2	approved; investigational	UKTAZPQNNNJVKR-KJGYPYNMSA-N	InChI=1S/C19H20N2O3/c22-18-10-21-12-5-11(18)6-13(21)8-14(7-12)24-19(23)16-9-20-17-4-2-1-3-15(16)17/h1-4,9,11-14,20H,5-8,10H2/t11-,12-,13+,14+	[H][C@@]1(C[C@@]2([H])C[C@]3([H])C[C@@]([H])(C1)N2CC3=O)OC(=O)C1=CNC2=C1C=CC=C2	C19H20N2O3	C07866		3033818	46505209		CHEMBL2368925		30845229	50451546
DB00758	Clopidogrel	113665-84-2	approved	GKTWGGQPFAXNFI-HNNXBMFYSA-N	InChI=1S/C16H16ClNO2S/c1-20-16(19)15(12-4-2-3-5-13(12)17)18-8-6-14-11(10-18)7-9-21-14/h2-5,7,9,15H,6,8,10H2,1H3/t15-/m0/s1	[H][C@@](N1CCC2=C(C1)C=CS2)(C(=O)OC)C1=CC=CC=C1Cl	C16H16ClNO2S		D00769	60606	46507295	37941	CHEMBL1771	CGE	54632	50318910
DB00759	Tetracycline	60-54-8	approved; vet_approved; withdrawn	OFVLGDICTFRJMM-WESIUVDSSA-N	InChI=1S/C22H24N2O8/c1-21(31)8-5-4-6-11(25)12(8)16(26)13-9(21)7-10-15(24(2)3)17(27)14(20(23)30)19(29)22(10,32)18(13)28/h4-6,9-10,15,25,27-28,31-32H,7H2,1-3H3,(H2,23,30)/t9-,10-,15-,21+,22-/m0/s1	[H][C@@]12C[C@@]3([H])C(=C(O)[C@]1(O)C(=O)C(C(N)=O)=C(O)[C@H]2N(C)C)C(=O)C1=C(O)C=CC=C1[C@@]3(C)O	C22H24N2O8	C06570	D00201	54675776	46506693	27902	CHEMBL1440	TAC	10257122	50237605
DB00760	Meropenem	96036-03-2	approved; investigational	DMJNNHOOLUXYBV-PQTSNVLCSA-N	InChI=1S/C17H25N3O5S/c1-7-12-11(8(2)21)16(23)20(12)13(17(24)25)14(7)26-9-5-10(18-6-9)15(22)19(3)4/h7-12,18,21H,5-6H2,1-4H3,(H,24,25)/t7-,8-,9+,10+,11-,12-/m1/s1	[H][C@]1([C@@H](C)O)C(=O)N2C(C(O)=O)=C(S[C@@H]3CN[C@@H](C3)C(=O)N(C)C)[C@H](C)[C@]12[H]	C17H25N3O5S		D02222	441130	46504928	43968	CHEMBL127	MEM	389924	50129062
DB00761	Potassium chloride	7447-40-7	approved; withdrawn	WCUXLLCKKVVCTQ-UHFFFAOYSA-M	InChI=1S/ClH.K/h1H;/q;+1/p-1	[Cl-].[K+]	ClK		D02060	4873	46506038	32588	CHEMBL1200731		4707
DB00762	Irinotecan	97682-44-5	approved; investigational	UWKQSNNFCGGAFS-XIFFEERXSA-N	InChI=1S/C33H38N4O6/c1-3-22-23-16-21(43-32(40)36-14-10-20(11-15-36)35-12-6-5-7-13-35)8-9-27(23)34-29-24(22)18-37-28(29)17-26-25(30(37)38)19-42-31(39)33(26,41)4-2/h8-9,16-17,20,41H,3-7,10-15,18-19H2,1-2H3/t33-/m0/s1	CCC1=C2CN3C(=CC4=C(COC(=O)[C@]4(O)CC)C3=O)C2=NC2=CC=C(OC(=O)N3CCC(CC3)N3CCCCC3)C=C12	C33H38N4O6	C16641	D08086	60838	46505871	80630	CHEMBL481	CP0	54825	50128267
DB00763	Methimazole	60-56-0	approved	PMRYVIKBURPHAH-UHFFFAOYSA-N	InChI=1S/C4H6N2S/c1-6-3-2-5-4(6)7/h2-3H,1H3,(H,5,7)	CN1C=CNC1=S	C4H6N2S	C07190	D00401	1349907	46506536	50673	CHEMBL1515	MMZ	1131173	50241361
DB00764	Mometasone	105102-22-5	experimental	QLIIKPVHVRXHRI-CXSFZGCWSA-N	InChI=1S/C22H28Cl2O4/c1-12-8-16-15-5-4-13-9-14(25)6-7-19(13,2)21(15,24)17(26)10-20(16,3)22(12,28)18(27)11-23/h6-7,9,12,15-17,26,28H,4-5,8,10-11H2,1-3H3/t12-,15+,16+,17+,19+,20+,21+,22+/m1/s1	[H][C@@]12C[C@@H](C)[C@](O)(C(=O)CCl)[C@@]1(C)C[C@H](O)[C@@]1(Cl)[C@@]2([H])CCC2=CC(=O)C=C[C@]12C	C22H28Cl2O4	C07816	D08227	441335	46505288	6970	CHEMBL1201404		390090	50237628
DB00765	Metyrosine	672-87-7	approved	NHTGHBARYWONDQ-JTQLQIEISA-N	InChI=1S/C10H13NO3/c1-10(11,9(13)14)6-7-2-4-8(12)5-3-7/h2-5,12H,6,11H2,1H3,(H,13,14)/t10-/m0/s1	C[C@](N)(CC1=CC=C(O)C=C1)C(O)=O	C10H13NO3	C07921	D00762	441350	46506079	6912	CHEMBL1200862		390103
DB00766	Clavulanic acid	58001-44-8	approved; vet_approved	HZZVJAQRINQKSD-PBFISZAISA-N	InChI=1S/C8H9NO5/c10-2-1-4-7(8(12)13)9-5(11)3-6(9)14-4/h1,6-7,10H,2-3H2,(H,12,13)/b4-1-/t6-,7-/m1/s1	[H][C@@]12CC(=O)N1[C@@H](C(O)=O)\C(O2)=C\CO	C8H9NO5	C06662		5280980	46508845	48947	CHEMBL777	J01	4444466	50021959
DB00767	Benzquinamide	63-12-7	withdrawn	JSZILQVIPPROJI-UHFFFAOYSA-N	InChI=1S/C22H32N2O5/c1-6-23(7-2)22(26)17-13-24-9-8-15-10-20(27-4)21(28-5)11-16(15)18(24)12-19(17)29-14(3)25/h10-11,17-19H,6-9,12-13H2,1-5H3	CCN(CC)C(=O)C1CN2CCC3=CC(OC)=C(OC)C=C3C2CC1OC(C)=O	C22H32N2O5		D00243	2342	46506155	27662	CHEMBL1201250		2252
DB00768	Olopatadine	113806-05-6	approved	JBIMVDZLSHOPLA-LSCVHKIXSA-N	InChI=1S/C21H23NO3/c1-22(2)11-5-8-18-17-7-4-3-6-16(17)14-25-20-10-9-15(12-19(18)20)13-21(23)24/h3-4,6-10,12H,5,11,13-14H2,1-2H3,(H,23,24)/b18-8-	CN(C)CC\C=C1\C2=CC=CC=C2COC2=C1C=C(CC(O)=O)C=C2	C21H23NO3	C07789		5281071	46506025		CHEMBL1189432		4444528	50002096
DB00769	Hydrocortamate	76-47-1	approved	FWFVLWGEFDIZMJ-FOMYWIRZSA-N	InChI=1S/C27H41NO6/c1-5-28(6-2)15-23(32)34-16-22(31)27(33)12-10-20-19-8-7-17-13-18(29)9-11-25(17,3)24(19)21(30)14-26(20,27)4/h13,19-21,24,30,33H,5-12,14-16H2,1-4H3/t19-,20-,21-,24+,25-,26-,27-/m0/s1	[H][C@@]12CC[C@](O)(C(=O)COC(=O)CN(CC)CC)[C@@]1(C)C[C@H](O)[C@@]1([H])[C@@]2([H])CCC2=CC(=O)CC[C@]12C	C27H41NO6			84088	46509076	50851	CHEMBL1201263		75860
DB00770	Alprostadil	745-65-3	approved; investigational	GMVPRGQOIOIIMI-DWKJAMRDSA-N	InChI=1S/C20H34O5/c1-2-3-6-9-15(21)12-13-17-16(18(22)14-19(17)23)10-7-4-5-8-11-20(24)25/h12-13,15-17,19,21,23H,2-11,14H2,1H3,(H,24,25)/b13-12+/t15-,16+,17+,19+/m0/s1	CCCCC[C@H](O)\C=C\[C@H]1[C@H](O)CC(=O)[C@@H]1CCCCCCC(O)=O	C20H34O5	C04741	D00180	149351	46508029	15544	CHEMBL495	XPG	4444306	50101853
DB00771	Clidinium	7020-55-5	approved	HOOSGZJRQIVJSZ-NNBUQUNQSA-N	InChI=1S/C22H26NO3/c1-23-14-12-17(13-15-23)20(16-23)26-21(24)22(25,18-8-4-2-5-9-18)19-10-6-3-7-11-19/h2-11,17,20,25H,12-16H2,1H3/q+1/t17-,20?,23+	C[N@@+]12CC[C@@H](CC1)C(C2)OC(=O)C(O)(C1=CC=CC=C1)C1=CC=CC=C1	C22H26NO3	C07853		2784	46507814	3743			26330531	50055977
DB00772	Malathion	121-75-5	approved; investigational	JXSJBGJIGXNWCI-UHFFFAOYSA-N	InChI=1S/C10H19O6PS2/c1-5-15-9(11)7-8(10(12)16-6-2)19-17(18,13-3)14-4/h8H,5-7H2,1-4H3	CCOC(=O)CC(SP(=S)(OC)OC)C(=O)OCC	C10H19O6PS2	C07497	D00534	4004	46505287	141474	CHEMBL1200468		3864	85372
DB00773	Etoposide	33419-42-0	approved	VJJPUSNTGOMMGY-MRVIYFEKSA-N	InChI=1S/C29H32O13/c1-11-36-9-20-27(40-11)24(31)25(32)29(41-20)42-26-14-7-17-16(38-10-39-17)6-13(14)21(22-15(26)8-37-28(22)33)12-4-18(34-2)23(30)19(5-12)35-3/h4-7,11,15,20-22,24-27,29-32H,8-10H2,1-3H3/t11-,15+,20-,21-,22+,24-,25-,26-,27-,29+/m1/s1	[H][C@]12COC(=O)[C@]1([H])[C@H](C1=CC(OC)=C(O)C(OC)=C1)C1=CC3=C(OCO3)C=C1[C@H]2O[C@@H]1O[C@]2([H])CO[C@@H](C)O[C@@]2([H])[C@H](O)[C@H]1O	C29H32O13	C01576	D00125	36462	46505434	4911	CHEMBL44657	EVP	33510	50127140
DB00774	Hydroflumethiazide	135-09-1	approved; investigational; withdrawn	DMDGGSIALPNSEE-UHFFFAOYSA-N	InChI=1S/C8H8F3N3O4S2/c9-8(10,11)4-1-5-7(2-6(4)19(12,15)16)20(17,18)14-3-13-5/h1-2,13-14H,3H2,(H2,12,15,16)	NS(=O)(=O)C1=CC2=C(NCNS2(=O)=O)C=C1C(F)(F)F	C8H8F3N3O4S2	C07763	D00654	3647	46505220	5784	CHEMBL1763	HFZ	3521	25897
DB00775	Tirofiban	144494-65-5	approved	COKMIXFXJJXBQG-NRFANRHFSA-N	InChI=1S/C22H36N2O5S/c1-2-3-16-30(27,28)24-21(22(25)26)17-19-7-9-20(10-8-19)29-15-5-4-6-18-11-13-23-14-12-18/h7-10,18,21,23-24H,2-6,11-17H2,1H3,(H,25,26)/t21-/m0/s1	CCCCS(=O)(=O)N[C@@H](CC1=CC=C(OCCCCC2CCNCC2)C=C1)C(O)=O	C22H36N2O5S	C07965		60947	46504678	9605	CHEMBL916	AGG	54912	50004058
DB00776	Oxcarbazepine	28721-07-5	approved	CTRLABGOLIVAIY-UHFFFAOYSA-N	InChI=1S/C15H12N2O2/c16-15(19)17-12-7-3-1-5-10(12)9-14(18)11-6-2-4-8-13(11)17/h1-8H,9H2,(H2,16,19)	NC(=O)N1C2=CC=CC=C2CC(=O)C2=C1C=CC=C2	C15H12N2O2	C07492	D00533	34312	46507580	7824	CHEMBL1068		31608	34179
DB00777	Propiomazine	362-29-8	approved	UVOIBTBFPOZKGP-UHFFFAOYSA-N	InChI=1S/C20H24N2OS/c1-5-18(23)15-10-11-20-17(12-15)22(13-14(2)21(3)4)16-8-6-7-9-19(16)24-20/h6-12,14H,5,13H2,1-4H3	CCC(=O)C1=CC2=C(SC3=CC=CC=C3N2CC(C)N(C)C)C=C1	C20H24N2OS	C07405	D02361	4940	46506205	8491	CHEMBL1201210		4771
DB00778	Roxithromycin	80214-83-1	approved; investigational; withdrawn	RXZBMPWDPOLZGW-XMRMVWPWSA-N	InChI=1S/C41H76N2O15/c1-15-29-41(10,49)34(45)24(4)31(42-53-21-52-17-16-50-13)22(2)19-39(8,48)36(58-38-32(44)28(43(11)12)18-23(3)54-38)25(5)33(26(6)37(47)56-29)57-30-20-40(9,51-14)35(46)27(7)55-30/h22-30,32-36,38,44-46,48-49H,15-21H2,1-14H3/b42-31+/t22-,23-,24+,25+,26-,27+,28+,29-,30+,32-,33+,34-,35+,36-,38+,39-,40-,41-/m1/s1	CC[C@H]1OC(=O)[C@H](C)[C@@H](O[C@H]2C[C@@](C)(OC)[C@@H](O)[C@H](C)O2)[C@H](C)[C@@H](O[C@@H]2O[C@H](C)C[C@@H]([C@H]2O)N(C)C)[C@](C)(O)C[C@@H](C)C(=NOCOCCOC)[C@H](C)[C@@H](O)[C@]1(C)O	C41H76N2O15	C13173	D01710	6915744	46507676	48935	CHEMBL1214185	ROX	5291557	50248154
DB00779	Nalidixic acid	389-08-2	approved; investigational	MHWLWQUZZRMNGJ-UHFFFAOYSA-N	InChI=1S/C12H12N2O3/c1-3-14-6-9(12(16)17)10(15)8-5-4-7(2)13-11(8)14/h4-6H,3H2,1-2H3,(H,16,17)	CCN1C=C(C(O)=O)C(=O)C2=C1N=C(C)C=C2	C12H12N2O3	C05079	D00183	4421	46507401	100147	CHEMBL5	NIX	4268	21691
DB00780	Phenelzine	51-71-8	approved	RMUCZJUITONUFY-UHFFFAOYSA-N	InChI=1S/C8H12N2/c9-10-7-6-8-4-2-1-3-5-8/h1-5,10H,6-7,9H2	NNCCC1=CC=CC=C1	C8H12N2	C07430	D08349	3675	46507348	8060	CHEMBL1089		3547	50105417
DB00781	Polymyxin B	1404-26-8	approved; vet_approved	WQVJHHACXVLGBL-BPJDFBQWSA-N	InChI=1S/C56H98N16O13/c1-7-32(4)13-11-12-16-44(75)63-36(17-23-57)51(80)72-46(34(6)74)56(85)68-39(20-26-60)48(77)67-41-22-28-62-55(84)45(33(5)73)71-52(81)40(21-27-61)65-47(76)37(18-24-58)66-53(82)42(29-31(2)3)69-54(83)43(30-35-14-9-8-10-15-35)70-49(78)38(19-25-59)64-50(41)79/h8-10,14-15,31-34,36-43,45-46,73-74H,7,11-13,16-30,57-61H2,1-6H3,(H,62,84)(H,63,75)(H,64,79)(H,65,76)(H,66,82)(H,67,77)(H,68…	[H][C@]1(NC(=O)[C@H](CCN)NC(=O)[C@H](CCN)NC(=O)[C@H](CC(C)C)NC(=O)[C@@H](CC2=CC=CC=C2)NC(=O)[C@@H](CCN)NC(=O)[C@H](CCNC1=O)NC(=O)[C@H](CCN)NC(=O)[C@@H](NC(=O)[C@H](CCN)NC(=O)CCCCC(C)CC)[C@@H](C)O)[C@@H](C)O	C56H98N16O13						CHEMBL1201283		25045120	50410807
DB00782	Propantheline	298-50-0	approved	VVWYOYDLCMFIEM-UHFFFAOYSA-N	InChI=1S/C23H30NO3/c1-16(2)24(5,17(3)4)14-15-26-23(25)22-18-10-6-8-12-20(18)27-21-13-9-7-11-19(21)22/h6-13,16-17,22H,14-15H2,1-5H3/q+1	CC(C)[N+](C)(CCOC(=O)C1C2=CC=CC=C2OC2=CC=CC=C12)C(C)C	C23H30NO3	C07506		4934	46507187	8481	CHEMBL1180725		4765	50238663
DB00783	Estradiol	50-28-2	approved; investigational; vet_approved	VOXZDWNPVJITMN-ZBRFXRBCSA-N	InChI=1S/C18H24O2/c1-18-9-8-14-13-5-3-12(19)10-11(13)2-4-15(14)16(18)6-7-17(18)20/h3,5,10,14-17,19-20H,2,4,6-9H2,1H3/t14-,15-,16+,17+,18+/m1/s1	[H][C@@]12CC[C@H](O)[C@@]1(C)CC[C@]1([H])C3=C(CC[C@@]21[H])C=C(O)C=C3	C18H24O2	C00951	D00105	5757	46508115	16469	CHEMBL135	EST	5554	17292
DB00784	Mefenamic acid	61-68-7	approved	HYYBABOKPJLUIN-UHFFFAOYSA-N	InChI=1S/C15H15NO2/c1-10-6-5-9-13(11(10)2)16-14-8-4-3-7-12(14)15(17)18/h3-9,16H,1-2H3,(H,17,18)	CC1=C(C)C(NC2=CC=CC=C2C(O)=O)=CC=C1	C15H15NO2	C02168	D00151	4044	46505405	6717	CHEMBL686	ID8	3904	50134036
DB00785	Cryptenamine	1356-18-9	approved								46507822
DB00786	Marimastat	154039-60-8	investigational	OCSMOTCMPXTDND-OUAUKWLOSA-N	InChI=1S/C15H29N3O5/c1-8(2)7-9(10(19)13(21)18-23)12(20)17-11(14(22)16-6)15(3,4)5/h8-11,19,23H,7H2,1-6H3,(H,16,22)(H,17,20)(H,18,21)/t9-,10+,11-/m1/s1	CNC(=O)[C@@H](NC(=O)[C@H](CC(C)C)[C@H](O)C(=O)NO)C(C)(C)C	C15H29N3O5			119031	46505547	50662	CHEMBL279785	97	106358	50063917
DB00787	Acyclovir	59277-89-3	approved	MKUXAQIIEYXACX-UHFFFAOYSA-N	InChI=1S/C8H11N5O3/c9-8-11-6-5(7(15)12-8)10-3-13(6)4-16-2-1-14/h3,14H,1-2,4H2,(H3,9,11,12,15)	NC1=NC(=O)C2=C(N1)N(COCCO)C=N2	C8H11N5O3	C06810	D00222	2022	46506002	2453	CHEMBL184	AC2	1945	50103518
DB00788	Naproxen	22204-53-1	approved; vet_approved	CMWTZPSULFXXJA-VIFPVBQESA-N	InChI=1S/C14H14O3/c1-9(14(15)16)10-3-4-12-8-13(17-2)6-5-11(12)7-10/h3-9H,1-2H3,(H,15,16)/t9-/m0/s1	COC1=CC2=C(C=C1)C=C(C=C2)[C@H](C)C(O)=O	C14H14O3	C01517	D00118	156391	46505508	7476	CHEMBL154	NPS	137720	50339185
DB00789	Gadopentetic acid	80529-93-7	approved	IZOOGPBRAOKZFK-UHFFFAOYSA-K	InChI=1S/C14H23N3O10.Gd/c18-10(19)5-15(1-3-16(6-11(20)21)7-12(22)23)2-4-17(8-13(24)25)9-14(26)27;/h1-9H2,(H,18,19)(H,20,21)(H,22,23)(H,24,25)(H,26,27);/q;+3/p-3	[Gd+3].OC(=O)CN(CCN(CCN(CC(O)=O)CC([O-])=O)CC([O-])=O)CC([O-])=O	C14H20GdN3O10			55466	46504878	35778	CHEMBL1200431		138549
DB00790	Perindopril	82834-16-0	approved	IPVQLZZIHOAWMC-QXKUPLGCSA-N	InChI=1S/C19H32N2O5/c1-4-8-14(19(25)26-5-2)20-12(3)17(22)21-15-10-7-6-9-13(15)11-16(21)18(23)24/h12-16,20H,4-11H2,1-3H3,(H,23,24)/t12-,13-,14-,15-,16-/m0/s1	[H][C@]12C[C@H](N(C(=O)[C@H](C)N[C@@H](CCC)C(=O)OCC)[C@@]1([H])CCCC2)C(O)=O	C19H32N2O5	C07706	D03753	107807	46508767	8024	CHEMBL1581		96956	50493988
DB00791	Uracil mustard	66-75-1	approved	IDPUKCWIGUEADI-UHFFFAOYSA-N	InChI=1S/C8H11Cl2N3O2/c9-1-3-13(4-2-10)6-5-11-8(15)12-7(6)14/h5H,1-4H2,(H2,11,12,14,15)	ClCCN(CCCl)C1=CNC(=O)NC1=O	C8H11Cl2N3O2	C11686	D06265	6194	46506168	9884	CHEMBL1488		5959
DB00792	Tripelennamine	91-81-6	approved; vet_approved	UFLGIAIHIAPJJC-UHFFFAOYSA-N	InChI=1S/C16H21N3/c1-18(2)12-13-19(16-10-6-7-11-17-16)14-15-8-4-3-5-9-15/h3-11H,12-14H2,1-2H3	CN(C)CCN(CC1=CC=CC=C1)C1=CC=CC=N1	C16H21N3	C07180		5587	46506125	9741	CHEMBL1241		5385	81471
DB00793	Haloprogin	777-11-7	approved; withdrawn	CTETYYAZBPJBHE-UHFFFAOYSA-N	InChI=1S/C9H4Cl3IO/c10-6-4-8(12)9(5-7(6)11)14-3-1-2-13/h4-5H,3H2	ClC1=CC(Cl)=C(Cl)C=C1OCC#CI	C9H4Cl3IO		D00339	3561	46504892	5614	CHEMBL1289		3440	50194601
DB00794	Primidone	125-33-7	approved; vet_approved	DQMZLTXERSFNPB-UHFFFAOYSA-N	InChI=1S/C12H14N2O2/c1-2-12(9-6-4-3-5-7-9)10(15)13-8-14-11(12)16/h3-7H,2,8H2,1H3,(H,13,15)(H,14,16)	CCC1(C(=O)NCNC1=O)C1=CC=CC=C1	C12H14N2O2	C07371	D00474	4909	46507775	8412	CHEMBL856		4740	50248152
DB00795	Sulfasalazine	599-79-1	approved	NCEXYHBECQHGNR-QZQOTICOSA-N	InChI=1S/C18H14N4O5S/c23-16-9-6-13(11-15(16)18(24)25)21-20-12-4-7-14(8-5-12)28(26,27)22-17-3-1-2-10-19-17/h1-11,23H,(H,19,22)(H,24,25)/b21-20+	OC(=O)C1=CC(=CC=C1O)\N=N\C1=CC=C(C=C1)S(=O)(=O)NC1=NC=CC=C1	C18H14N4O5S	C07316	D00448	5359476	46505451	9334	CHEMBL421	SAS	10605946	50103596
DB00796	Candesartan cilexetil	145040-37-5	approved	GHOSNRCGJFBJIB-UHFFFAOYSA-N	InChI=1S/C33H34N6O6/c1-3-42-32-34-28-15-9-14-27(31(40)43-21(2)44-33(41)45-24-10-5-4-6-11-24)29(28)39(32)20-22-16-18-23(19-17-22)25-12-7-8-13-26(25)30-35-37-38-36-30/h7-9,12-19,21,24H,3-6,10-11,20H2,1-2H3,(H,35,36,37,38)	CCOC1=NC2=C(N1CC1=CC=C(C=C1)C1=CC=CC=C1C1=NN=NN1)C(=CC=C2)C(=O)OC(C)OC(=O)OC1CCCCC1	C33H34N6O6		D00626	2540	46508342	3348	CHEMBL1014		2444	50318907
DB00797	Tolazoline	59-98-3	approved; vet_approved	JIVZKJJQOZQXQB-UHFFFAOYSA-N	InChI=1S/C10H12N2/c1-2-4-9(5-3-1)8-10-11-6-7-12-10/h1-5H,6-8H2,(H,11,12)	C(C1=NCCN1)C1=CC=CC=C1	C10H12N2	C07147		5504	46505641	28502	CHEMBL770		5303	55436
DB00798	Gentamicin	1403-66-3	approved; vet_approved	NPEFREDMMVQEPL-RWPARATISA-N	InChI=1S/C21H43N5O7.C20H41N5O7.C19H39N5O7/c1-9(25-3)13-6-5-10(22)19(31-13)32-16-11(23)7-12(24)17(14(16)27)33-20-15(28)18(26-4)21(2,29)8-30-20;1-8(21)12-5-4-9(22)18(30-12)31-15-10(23)6-11(24)16(13(15)26)32-19-14(27)17(25-3)20(2,28)7-29-19;1-19(27)7-28-18(13(26)16(19)24-2)31-15-11(23)5-10(22)14(12(15)25)30-17-9(21)4-3-8(6-20)29-17/h9-20,25-29H,5-8,22-24H2,1-4H3;8-19,25-28H,4-7,21-24H2,1-3H3;8-18,24…	[H][C@@]1(CN)CC[C@@H](N)[C@@H](O[C@]2([H])[C@@H](N)C[C@@H](N)[C@H](O[C@@]3([H])OC[C@](C)(O)[C@H](NC)[C@H]3O)[C@H]2O)O1.[H][C@]1(CC[C@@H](N)[C@@H](O[C@]2([H])[C@@H](N)C[C@@H](N)[C@H](O[C@@]3([H])OC[C@](C)(O)[C@H](NC)[C@H]3O)[C@H]2O)O1)C(C)N.[H][C@]1(CC[C@@H](N)[C@@H](O[C@]2([H])[C@@H](N)C[C@@H](N)[C@H](O[C@@]3([H])OC[C@](C)(O)[C@H](NC)[C@H]3O)[C@H]2O)O1)C(C)NC	C60H123N15O21	C00505		3467	46506523	17833	CHEMBL3039597		8074297	50476074
DB00799	Tazarotene	118292-40-3	approved; investigational	OGQICQVSFDPSEI-UHFFFAOYSA-N	InChI=1S/C21H21NO2S/c1-4-24-20(23)16-7-9-17(22-14-16)8-5-15-6-10-19-18(13-15)21(2,3)11-12-25-19/h6-7,9-10,13-14H,4,11-12H2,1-3H3	CCOC(=O)C1=CN=C(C=C1)C#CC1=CC2=C(SCCC2(C)C)C=C1	C21H21NO2S	C12531	D01132	5381	46508992	32184	CHEMBL1657		5188	50265951
DB00800	Fenoldopam	67227-56-9	approved	TVURRHSHRRELCG-UHFFFAOYSA-N	InChI=1S/C16H16ClNO3/c17-15-11-5-6-18-8-13(9-1-3-10(19)4-2-9)12(11)7-14(20)16(15)21/h1-4,7,13,18-21H,5-6,8H2	OC1=CC=C(C=C1)C1CNCCC2=C(Cl)C(O)=C(O)C=C12	C16H16ClNO3	C07693	D00613	3341	46504963	5002	CHEMBL588		3224	60917
DB00801	Halazepam	23092-17-3	approved; illicit; withdrawn	WYCLKVQLVUQKNZ-UHFFFAOYSA-N	InChI=1S/C17H12ClF3N2O/c18-12-6-7-14-13(8-12)16(11-4-2-1-3-5-11)22-9-15(24)23(14)10-17(19,20)21/h1-8H,9-10H2	FC(F)(F)CN1C2=C(C=C(Cl)C=C2)C(=NCC1=O)C1=CC=CC=C1	C17H12ClF3N2O		D00338	31640	46508415	5603	CHEMBL970		29343	50408018
DB00802	Alfentanil	71195-58-9	approved; illicit	IDBPHNDTYPBSNI-UHFFFAOYSA-N	InChI=1S/C21H32N6O3/c1-4-19(28)27(18-9-7-6-8-10-18)21(17-30-3)11-13-24(14-12-21)15-16-26-20(29)25(5-2)22-23-26/h6-10H,4-5,11-17H2,1-3H3	CCN1N=NN(CCN2CCC(COC)(CC2)N(C(=O)CC)C2=CC=CC=C2)C1=O	C21H32N6O3	C08005	D07122	51263	46505618	2569	CHEMBL634		46451	83450
DB00803	Colistin	1066-17-7	approved	YKQOSKADJPQZHB-BRLOSWAASA-N	InChI=1S/C52H98N16O13/c1-9-29(6)11-10-12-40(71)59-32(13-19-53)47(76)68-42(31(8)70)52(81)64-35(16-22-56)44(73)63-37-18-24-58-51(80)41(30(7)69)67-48(77)36(17-23-57)61-43(72)33(14-20-54)62-49(78)38(25-27(2)3)66-50(79)39(26-28(4)5)65-45(74)34(15-21-55)60-46(37)75/h27-39,41-42,69-70H,9-26,53-57H2,1-8H3,(H,58,80)(H,59,71)(H,60,75)(H,61,72)(H,62,78)(H,63,73)(H,64,81)(H,65,74)(H,66,79)(H,67,77)(H,68,76)/…	CCC(C)CCCC(=O)N[C@@H](CCN)C(=O)N[C@@H]([C@@H](C)O)C(=O)N[C@@H](CCN)C(=O)N[C@H]1CCNC(=O)C(NC(=O)[C@@H](CCN)NC(=O)[C@H](CCN)NC(=O)[C@@H](CC(C)C)NC(=O)[C@@H](CC(C)C)NC(=O)[C@H](CCN)NC1=O)[C@@H](C)O	C52H98N16O13	C13768	D02138	131704173	46505467		CHEMBL407135
DB00804	Dicyclomine	77-19-0	approved	CURUTKGFNZGFSE-UHFFFAOYSA-N	InChI=1S/C19H35NO2/c1-3-20(4-2)15-16-22-18(21)19(13-9-6-10-14-19)17-11-7-5-8-12-17/h17H,3-16H2,1-2H3	CCN(CC)CCOC(=O)C1(CCCCC1)C1CCCCC1	C19H35NO2	C06951		3042	46505371	4514	CHEMBL1123		2934	50010101
DB00805	Minaprine	25905-77-5	approved	LDMWSLGGVTVJPG-UHFFFAOYSA-N	InChI=1S/C17H22N4O/c1-14-13-16(15-5-3-2-4-6-15)19-20-17(14)18-7-8-21-9-11-22-12-10-21/h2-6,13H,7-12H2,1H3,(H,18,20)	CC1=CC(=NN=C1NCCN1CCOCC1)C1=CC=CC=C1	C17H22N4O		D05039	4199	46505380	51038	CHEMBL278819		4054	50074289
DB00806	Pentoxifylline	06/05/93	approved; investigational	BYPFEZZEUUWMEJ-UHFFFAOYSA-N	InChI=1S/C13H18N4O3/c1-9(18)6-4-5-7-17-12(19)10-11(14-8-15(10)2)16(3)13(17)20/h8H,4-7H2,1-3H3	CN1C=NC2=C1C(=O)N(CCCCC(C)=O)C(=O)N2C	C13H18N4O3	C07424	D00501	4740	46505940	7986	CHEMBL628	PNX	4578	10850
DB00807	Proparacaine	499-67-2	approved; vet_approved	KCLANYCVBBTKTO-UHFFFAOYSA-N	InChI=1S/C16H26N2O3/c1-4-10-20-15-8-7-13(12-14(15)17)16(19)21-11-9-18(5-2)6-3/h7-8,12H,4-6,9-11,17H2,1-3H3	CCCOC1=C(N)C=C(C=C1)C(=O)OCCN(CC)CC	C16H26N2O3	C07383	D08448	4935	46507960	8485	CHEMBL1196		4766	50225500
DB00808	Indapamide	26807-65-8	approved	NDDAHWYSQHTHNT-UHFFFAOYSA-N	InChI=1S/C16H16ClN3O3S/c1-10-8-11-4-2-3-5-14(11)20(10)19-16(21)12-6-7-13(17)15(9-12)24(18,22)23/h2-7,9-10H,8H2,1H3,(H,19,21)(H2,18,22,23)	CC1CC2=CC=CC=C2N1NC(=O)C1=CC(=C(Cl)C=C1)S(N)(=O)=O	C16H16ClN3O3S		D00345	3702	46508626	5893	CHEMBL406		3574	25901
DB00809	Tropicamide	1508-75-4	approved; investigational	BGDKAVGWHJFAGW-UHFFFAOYSA-N	InChI=1S/C17H20N2O2/c1-2-19(12-14-8-10-18-11-9-14)17(21)16(13-20)15-6-4-3-5-7-15/h3-11,16,20H,2,12-13H2,1H3	CCN(CC1=CC=NC=C1)C(=O)C(CO)C1=CC=CC=C1	C17H20N2O2		D00397	5593	46505924	9757	CHEMBL1200604		5391	82371
DB00810	Biperiden	514-65-8	approved; investigational	YSXKPIUOCJLQIE-UHFFFAOYSA-N	InChI=1S/C21H29NO/c23-21(19-7-3-1-4-8-19,11-14-22-12-5-2-6-13-22)20-16-17-9-10-18(20)15-17/h1,3-4,7-10,17-18,20,23H,2,5-6,11-16H2	OC(CCN1CCCCC1)(C1CC2CC1C=C2)C1=CC=CC=C1	C21H29NO	C07941	D00779	2381	46508325	3112	CHEMBL1101		2289	50240680
DB00811	Ribavirin	36791-04-5	approved	IWUCXVSUMQZMFG-AFCXAGJDSA-N	InChI=1S/C8H12N4O5/c9-6(16)7-10-2-12(11-7)8-5(15)4(14)3(1-13)17-8/h2-5,8,13-15H,1H2,(H2,9,16)/t3-,4-,5-,8-/m1/s1	NC(=O)C1=NN(C=N1)[C@@H]1O[C@H](CO)[C@@H](O)[C@H]1O	C8H12N4O5		D00423	37542	46505883	63580	CHEMBL1643	RBV	34439	50154375
DB00812	Phenylbutazone	50-33-9	approved; vet_approved	VYMDGNCVAMGZFE-UHFFFAOYSA-N	InChI=1S/C19H20N2O2/c1-2-3-14-17-18(22)20(15-10-6-4-7-11-15)21(19(17)23)16-12-8-5-9-13-16/h4-13,17H,2-3,14H2,1H3	CCCCC1C(=O)N(N(C1=O)C1=CC=CC=C1)C1=CC=CC=C1	C19H20N2O2	C07440	D00510	4781	46507038	48574	CHEMBL101	P1Z	4617
DB00813	Fentanyl	437-38-7	approved; illicit; investigational; vet_approved	PJMPHNIQZUBGLI-UHFFFAOYSA-N	InChI=1S/C22H28N2O/c1-2-22(25)24(20-11-7-4-8-12-20)21-14-17-23(18-15-21)16-13-19-9-5-3-6-10-19/h3-12,21H,2,13-18H2,1H3	CCC(=O)N(C1CCN(CCC2=CC=CC=C2)CC1)C1=CC=CC=C1	C22H28N2O		D00320	3345	46506372	119915	CHEMBL596	7V7	3228	50008984
DB00814	Meloxicam	71125-38-7	approved; vet_approved	ZRVUJXDFFKFLMG-UHFFFAOYSA-N	InChI=1S/C14H13N3O4S2/c1-8-7-15-14(22-8)16-13(19)11-12(18)9-5-3-4-6-10(9)23(20,21)17(11)2/h3-7,18H,1-2H3,(H,15,16,19)	CN1C(C(=O)NC2=NC=C(C)S2)=C(O)C2=C(C=CC=C2)S1(=O)=O	C14H13N3O4S2	C08169	D00969	54677470	46506624	6741	CHEMBL599	MXM	10442740	50056998
DB00815	Sodium lauryl sulfate	151-21-3	experimental	DBMJMQXJHONAFJ-UHFFFAOYSA-M	InChI=1S/C12H26O4S.Na/c1-2-3-4-5-6-7-8-9-10-11-12-16-17(13,14)15;/h2-12H2,1H3,(H,13,14,15);/q;+1/p-1	[Na+].CCCCCCCCCCCCOS([O-])(=O)=O	C12H25NaO4S	C11166	D01045	3423265	46508769	8984	CHEMBL23393		8677	50530482
DB00816	Orciprenaline	586-06-1	approved	LMOINURANNBYCM-UHFFFAOYSA-N	InChI=1S/C11H17NO3/c1-7(2)12-6-11(15)8-3-9(13)5-10(14)4-8/h3-5,7,11-15H,6H2,1-2H3	CC(C)NCC(O)C1=CC(O)=CC(O)=C1	C11H17NO3	C07144	D00685	4086	46504464	83329	CHEMBL776		3944	50295572
DB00817	Rosoxacin	40034-42-2	approved; investigational	XBPZXDSZHPDXQU-UHFFFAOYSA-N	InChI=1S/C17H14N2O3/c1-2-19-10-14(17(21)22)16(20)13-4-3-12(9-15(13)19)11-5-7-18-8-6-11/h3-10H,2H2,1H3,(H,21,22)	CCN1C=C(C(O)=O)C(=O)C2=C1C=C(C=C2)C1=CC=NC=C1	C17H14N2O3		D02305	287180	46508469	131715	CHEMBL291157		253208
DB00818	Propofol	2078-54-8	approved; investigational; vet_approved	OLBCVFGFOZPWHH-UHFFFAOYSA-N	InChI=1S/C12H18O/c1-8(2)10-6-5-7-11(9(3)4)12(10)13/h5-9,13H,1-4H3	CC(C)C1=CC=CC(C(C)C)=C1O	C12H18O	C07523	D00549	4943	46504991	44915	CHEMBL526	PFL	4774	50058046
DB00819	Acetazolamide	59-66-5	approved; vet_approved	BZKPWHYZMXOIDC-UHFFFAOYSA-N	InChI=1S/C4H6N4O3S2/c1-2(9)6-3-7-8-4(12-3)13(5,10)11/h1H3,(H2,5,10,11)(H,6,7,9)	CC(=O)NC1=NN=C(S1)S(N)(=O)=O	C4H6N4O3S2	C06805	D00218	1986	46504493	27690	CHEMBL20	AZM	1909	10880
DB00820	Tadalafil	171596-29-5	approved; investigational	WOXKDUGGOYFFRN-IIBYNOLFSA-N	InChI=1S/C22H19N3O4/c1-24-10-19(26)25-16(22(24)27)9-14-13-4-2-3-5-15(13)23-20(14)21(25)12-6-7-17-18(8-12)29-11-28-17/h2-8,16,21,23H,9-11H2,1H3/t16-,21-/m1/s1	[H][C@]12CC3=C(NC4=CC=CC=C34)[C@H](N1C(=O)CN(C)C2=O)C1=CC2=C(OCO2)C=C1	C22H19N3O4		D02008	110635	46507646	71940	CHEMBL779	CIA	99301	14777
DB00821	Carprofen	53716-49-7	approved; vet_approved; withdrawn	PUXBGTOOZJQSKH-UHFFFAOYSA-N	InChI=1S/C15H12ClNO2/c1-8(15(18)19)9-2-4-11-12-7-10(16)3-5-13(12)17-14(11)6-9/h2-8,17H,1H3,(H,18,19)	CC(C(O)=O)C1=CC2=C(C=C1)C1=C(N2)C=CC(Cl)=C1	C15H12ClNO2	C18364		2581	46505357	364453	CHEMBL1316		2483	50097346
DB00822	Disulfiram	97-77-8	approved	AUZONCFQVSMFAP-UHFFFAOYSA-N	InChI=1S/C10H20N2S4/c1-5-11(6-2)9(13)15-16-10(14)12(7-3)8-4/h5-8H2,1-4H3	CCN(CC)C(=S)SSC(=S)N(CC)CC	C10H20N2S4	C01692	D00131	3117	46506008	4659	CHEMBL964		3005	50058655
DB00823	Ethynodiol diacetate	297-76-7	approved	ONKUMRGIYFNPJW-KIEAKMPYSA-N	InChI=1S/C24H32O4/c1-5-24(28-16(3)26)13-11-22-21-8-6-17-14-18(27-15(2)25)7-9-19(17)20(21)10-12-23(22,24)4/h1,14,18-22H,6-13H2,2-4H3/t18-,19-,20+,21+,22-,23-,24-/m0/s1	[H][C@@]12CC[C@@](OC(C)=O)(C#C)[C@@]1(C)CC[C@]1([H])[C@@]3([H])CC[C@H](OC(C)=O)C=C3CC[C@@]21[H]	C24H32O4	C12724	D01294	9270	46506993	31580	CHEMBL1200624		8913	50237627
DB00824	Enprofylline	41078-02-8	approved; experimental	SIQPXVQCUCHWDI-UHFFFAOYSA-N	InChI=1S/C8H10N4O2/c1-2-3-12-6-5(9-4-10-6)7(13)11-8(12)14/h4H,2-3H2,1H3,(H,9,10)(H,11,13,14)	CCCN1C2=C(NC=N2)C(=O)NC1=O	C8H10N4O2		D04006	1676	46505790	126237	CHEMBL279898		1613	50001493
DB00825	Levomenthol	2216-51-5	approved	NOOLISFMXDJSKH-KXUCPTDWSA-N	InChI=1S/C10H20O/c1-7(2)9-5-4-8(3)6-10(9)11/h7-11H,4-6H2,1-3H3/t8-,9+,10-/m1/s1	CC(C)[C@@H]1CC[C@@H](C)C[C@H]1O	C10H20O	C00400	D00064	16666	46506513	15409	CHEMBL470670		15803	50318482
DB00826	Natamycin	7681-93-8	approved	NCXMLFZGDNKEPB-FFPOYIOWSA-N	InChI=1S/C33H47NO13/c1-18-10-8-6-4-3-5-7-9-11-21(45-32-30(39)28(34)29(38)19(2)44-32)15-25-27(31(40)41)22(36)17-33(42,47-25)16-20(35)14-24-23(46-24)12-13-26(37)43-18/h3-9,11-13,18-25,27-30,32,35-36,38-39,42H,10,14-17,34H2,1-2H3,(H,40,41)/b4-3+,7-5+,8-6+,11-9+,13-12+/t18-,19-,20+,21+,22+,23-,24-,25+,27-,28+,29-,30+,32+,33-/m1/s1	[H][C@@]12C[C@H](O)C[C@]3(O)C[C@H](O)[C@@H](C(O)=O)[C@]([H])(C[C@@H](O[C@]4([H])O[C@H](C)[C@@H](O)[C@H](N)[C@@H]4O)\C=C\C=C\C=C\C=C\C[C@@H](C)OC(=O)\C=C\[C@@]1([H])O2)O3	C33H47NO13	C08073	D00884	5284447	46509171	7488	CHEMBL1200656		10468784	50370755
DB00827	Cinoxacin	28657-80-9	approved; investigational; withdrawn	VDUWPHTZYNWKRN-UHFFFAOYSA-N	InChI=1S/C12H10N2O5/c1-2-14-7-4-9-8(18-5-19-9)3-6(7)11(15)10(13-14)12(16)17/h3-4H,2,5H2,1H3,(H,16,17)	CCN1N=C(C(O)=O)C(=O)C2=CC3=C(OCO3)C=C12	C12H10N2O5	C08052	D00872	2762	46507547	3716	CHEMBL1208		2660	39350
DB00828	Fosfomycin	23155-02-4	approved	YMDXZJFXQJVXBF-STHAYSLISA-N	InChI=1S/C3H7O4P/c1-2-3(7-2)8(4,5)6/h2-3H,1H3,(H2,4,5,6)/t2-,3+/m0/s1	C[C@@H]1O[C@@H]1P(O)(O)=O	C3H7O4P	C06454	D04253	446987	46506665	28915	CHEMBL1757	FCN	394204	50024894
DB00829	Diazepam	439-14-5	approved; illicit; investigational; vet_approved	AAOVKJBEBIDNHE-UHFFFAOYSA-N	InChI=1S/C16H13ClN2O/c1-19-14-8-7-12(17)9-13(14)16(18-10-15(19)20)11-5-3-2-4-6-11/h2-9H,10H2,1H3	CN1C2=C(C=C(Cl)C=C2)C(=NCC1=O)C1=CC=CC=C1	C16H13ClN2O	C06948	D00293	3016	46505210	49575	CHEMBL12	DZP	2908	50000766
DB00830	Phenmetrazine	134-49-6	approved; illicit	OOBHFESNSZDWIU-UHFFFAOYSA-N	InChI=1S/C11H15NO/c1-9-11(13-8-7-12-9)10-5-3-2-4-6-10/h2-6,9,11-12H,7-8H2,1H3	CC1NCCOC1C1=CC=CC=C1	C11H15NO	C07432		4762	46504524	8067	CHEMBL1201208		4598
DB00831	Trifluoperazine	117-89-5	approved; investigational	ZEWQUBUPAILYHI-UHFFFAOYSA-N	InChI=1S/C21H24F3N3S/c1-25-11-13-26(14-12-25)9-4-10-27-17-5-2-3-6-19(17)28-20-8-7-16(15-18(20)27)21(22,23)24/h2-3,5-8,15H,4,9-14H2,1H3	CN1CCN(CCCN2C3=CC=CC=C3SC3=C2C=C(C=C3)C(F)(F)F)CC1	C21H24F3N3S	C07168	D08636	5566	46507961	45951	CHEMBL422	TFP	5365	79181
DB00832	Phensuximide	86-34-0	approved	WLWFNJKHKGIJNW-UHFFFAOYSA-N	InChI=1S/C11H11NO2/c1-12-10(13)7-9(11(12)14)8-5-3-2-4-6-8/h2-6,9H,7H2,1H3	CN1C(=O)CC(C1=O)C1=CC=CC=C1	C11H11NO2	C07437	D00508	6839	46505695	8079	CHEMBL797		6578	50240063
DB00833	Cefaclor	53994-73-3	approved	QYIYFLOTGYLRGG-GPCCPHFNSA-N	InChI=1S/C15H14ClN3O4S/c16-8-6-24-14-10(13(21)19(14)11(8)15(22)23)18-12(20)9(17)7-4-2-1-3-5-7/h1-5,9-10,14H,6,17H2,(H,18,20)(H,22,23)/t9-,10-,14-/m1/s1	[H][C@]12SCC(Cl)=C(N1C(=O)[C@H]2NC(=O)[C@H](N)C1=CC=CC=C1)C(O)=O	C15H14ClN3O4S	C06877	D00256	51039	46507693	3478	CHEMBL680	8XI	46260	42131
DB00834	Mifepristone	84371-65-3	approved; investigational	VKHAHZOOUSRJNA-GCNJZUOMSA-N	InChI=1S/C29H35NO2/c1-5-15-29(32)16-14-26-24-12-8-20-17-22(31)11-13-23(20)27(24)25(18-28(26,29)2)19-6-9-21(10-7-19)30(3)4/h6-7,9-10,17,24-26,32H,8,11-14,16,18H2,1-4H3/t24-,25+,26-,28-,29-/m0/s1	[H][C@@]12CC[C@@](O)(C#CC)[C@@]1(C)C[C@H](C1=CC=C(C=C1)N(C)C)C1=C3CCC(=O)C=C3CC[C@@]21[H]	C29H35NO2	C07652	D00585	55245	46505795	50692	CHEMBL1276308	486	49889	18627
DB00835	Brompheniramine	86-22-6	approved	ZDIGNSYAACHWNL-UHFFFAOYSA-N	InChI=1S/C16H19BrN2/c1-19(2)12-10-15(16-5-3-4-11-18-16)13-6-8-14(17)9-7-13/h3-9,11,15H,10,12H2,1-2H3	CN(C)CCC(C1=CC=C(Br)C=C1)C1=CC=CC=N1	C16H19BrN2	C06857	D07543	6834	46508137	3183	CHEMBL811		6573	50017666
DB00836	Loperamide	53179-11-6	approved	RDOIQAHITMMDAJ-UHFFFAOYSA-N	InChI=1S/C29H33ClN2O2/c1-31(2)27(33)29(24-9-5-3-6-10-24,25-11-7-4-8-12-25)19-22-32-20-17-28(34,18-21-32)23-13-15-26(30)16-14-23/h3-16,34H,17-22H2,1-2H3	CN(C)C(=O)C(CCN1CCC(O)(CC1)C1=CC=C(Cl)C=C1)(C1=CC=CC=C1)C1=CC=CC=C1	C29H33ClN2O2	C07080	D08144	3955	46504591	6532	CHEMBL841		3818	50017698
DB00837	Progabide	62666-20-0	experimental	IBALRBWGSVJPAP-UHFFFAOYSA-N	InChI=1S/C17H16ClFN2O2/c18-12-5-3-11(4-6-12)17(21-9-1-2-16(20)23)14-10-13(19)7-8-15(14)22/h3-8,10,22H,1-2,9H2,(H2,20,23)	OC(=N)CCCN=C(C1=CC=C(Cl)C=C1)C1=C(O)C=CC(F)=C1	C17H16ClFN2O2		D05621	5361323	46506568	135422	CHEMBL287631		21161991
DB00838	Clocortolone	4828-27-7	approved	YMTMADLUXIRMGX-RFPWEZLHSA-N	InChI=1S/C22H28ClFO4/c1-11-6-13-14-8-16(24)15-7-12(26)4-5-21(15,3)22(14,23)18(28)9-20(13,2)19(11)17(27)10-25/h4-5,7,11,13-14,16,18-19,25,28H,6,8-10H2,1-3H3/t11-,13+,14+,16+,18+,19-,20+,21+,22+/m1/s1	[H][C@@]12C[C@@H](C)[C@H](C(=O)CO)[C@@]1(C)C[C@H](O)[C@@]1(Cl)[C@@]2([H])C[C@H](F)C2=CC(=O)C=C[C@]12C	C22H28ClFO4		D07719	5311052	46505290	59582			4470589
DB00839	Tolazamide	1156-19-0	approved; investigational	OUDSBRTVNLOZBN-UHFFFAOYSA-N	InChI=1S/C14H21N3O3S/c1-12-6-8-13(9-7-12)21(19,20)16-14(18)15-17-10-4-2-3-5-11-17/h6-9H,2-5,10-11H2,1H3,(H2,15,16,18)	CC1=CC=C(C=C1)S(=O)(=O)NC(=O)NN1CCCCCC1	C14H21N3O3S		D00379	5503	46505642	9613	CHEMBL817		5302	50240099
DB00840	Hydroxypropyl cellulose	9004-64-2	approved						D01536		46508483		CHEMBL1201471
DB00841	Dobutamine	34368-04-2	approved	JRWZLRBJNMZMFE-UHFFFAOYSA-N	InChI=1S/C18H23NO3/c1-13(2-3-14-4-7-16(20)8-5-14)19-11-10-15-6-9-17(21)18(22)12-15/h4-9,12-13,19-22H,2-3,10-11H2,1H3	CC(CCC1=CC=C(O)C=C1)NCCC1=CC(O)=C(O)C=C1	C18H23NO3	C06967	D03879	36811	46505241	4670	CHEMBL926		33786	50325274
DB00842	Oxazepam	604-75-1	approved	ADIMAYPTOBDMTL-UHFFFAOYSA-N	InChI=1S/C15H11ClN2O2/c16-10-6-7-12-11(8-10)13(9-4-2-1-3-5-9)18-15(20)14(19)17-12/h1-8,15,20H,(H,17,19)	OC1N=C(C2=CC=CC=C2)C2=C(NC1=O)C=CC(Cl)=C2	C15H11ClN2O2	C07359	D00464	4616	46506031	7823	CHEMBL568		4455	85031
DB00843	Donepezil	120014-06-4	approved	ADEBPBSSDYVVLD-UHFFFAOYSA-N	InChI=1S/C24H29NO3/c1-27-22-14-19-13-20(24(26)21(19)15-23(22)28-2)12-17-8-10-25(11-9-17)16-18-6-4-3-5-7-18/h3-7,14-15,17,20H,8-13,16H2,1-2H3	COC1=C(OC)C=C2C(=O)C(CC3CCN(CC4=CC=CC=C4)CC3)CC2=C1	C24H29NO3		D00670	3152	46504803	145499	CHEMBL502		3040	8960
DB00844	Nalbuphine	20594-83-6	approved	NETZHAKZCGBWSS-CEDHKZHLSA-N	InChI=1S/C21H27NO4/c23-14-5-4-13-10-16-21(25)7-6-15(24)19-20(21,17(13)18(14)26-19)8-9-22(16)11-12-2-1-3-12/h4-5,12,15-16,19,23-25H,1-3,6-11H2/t15-,16+,19-,20-,21+/m0/s1	O[C@H]1CC[C@@]2(O)[C@H]3CC4=CC=C(O)C5=C4[C@@]2(CCN3CC2CCC2)[C@H]1O5	C21H27NO4	C07251	D08246	5311304	46507383	7454	CHEMBL895		4470813	50105085
DB00845	Clofazimine	2030-63-9	approved; investigational	WDQPAMHFFCXSNU-BGABXYSRSA-N	InChI=1S/C27H22Cl2N4/c1-17(2)30-24-16-27-25(15-23(24)31-20-11-7-18(28)8-12-20)32-22-5-3-4-6-26(22)33(27)21-13-9-19(29)10-14-21/h3-17,31H,1-2H3/b30-24+	CC(C)N=C1C=C2N(C3=CC=C(Cl)C=C3)C3=C(C=CC=C3)N=C2C=C1NC1=CC=C(Cl)C=C1	C27H22Cl2N4	C06915	D00278	2794	46508174	3749	CHEMBL1292		2692	50378783
DB00846	Flurandrenolide	1524-88-5	approved	POPFMWWJOGLOIF-XWCQMRHXSA-N	InChI=1S/C24H33FO6/c1-21(2)30-19-9-14-13-8-16(25)15-7-12(27)5-6-22(15,3)20(13)17(28)10-23(14,4)24(19,31-21)18(29)11-26/h7,13-14,16-17,19-20,26,28H,5-6,8-11H2,1-4H3/t13-,14-,16-,17-,19+,20+,22-,23-,24+/m0/s1	CC1(C)O[C@@H]2C[C@H]3[C@@H]4C[C@H](F)C5=CC(=O)CC[C@]5(C)[C@H]4[C@@H](O)C[C@]3(C)[C@@]2(O1)C(=O)CO	C24H33FO6		D00328	15209	46505159	5127	CHEMBL1201012		14475	50240003
DB00847	Cysteamine	60-23-1	approved; investigational	UFULAYFCSOUIOV-UHFFFAOYSA-N	InChI=1S/C2H7NS/c3-1-2-4/h4H,1-3H2	NCCS	C2H7NS	C01678	D03634	6058	46507730	17141	CHEMBL602	DHL	5834	7968
DB00848	Levamisole	14769-73-4	approved; investigational; vet_approved; withdrawn	HLFSDGLLUJUHTE-SNVBAGLBSA-N	InChI=1S/C11H12N2S/c1-2-4-9(5-3-1)10-8-13-6-7-14-11(13)12-10/h1-5,10H,6-8H2/t10-/m1/s1	C1CN2C[C@@H](N=C2S1)C1=CC=CC=C1	C11H12N2S	C07070	D08114	26879	46509052	6432	CHEMBL1454		25037	50241179
DB00849	Methylphenobarbital	115-38-8	approved	ALARQZQTBTVLJV-UHFFFAOYSA-N	InChI=1S/C13H14N2O3/c1-3-13(9-7-5-4-6-8-9)10(16)14-12(18)15(2)11(13)17/h4-8H,3H2,1-2H3,(H,14,16,18)	CCC1(C(=O)NC(=O)N(C)C1=O)C1=CC=CC=C1	C13H14N2O3	C07829	D00700	8271	46505197	6758	CHEMBL45029		7972
DB00850	Perphenazine	58-39-9	approved	RGCVKNLCSQQDEP-UHFFFAOYSA-N	InChI=1S/C21H26ClN3OS/c22-17-6-7-21-19(16-17)25(18-4-1-2-5-20(18)27-21)9-3-8-23-10-12-24(13-11-23)14-15-26/h1-2,4-7,16,26H,3,8-15H2	OCCN1CCN(CCCN2C3=CC=CC=C3SC3=C2C=C(Cl)C=C3)CC1	C21H26ClN3OS	C07427	D00503	4748	46507058	8028	CHEMBL567		4586	50130273
DB00851	Dacarbazine	04/03/42	approved; investigational	FDKXTQMXEQVLRF-ZHACJKMWSA-N	InChI=1S/C6H10N6O/c1-12(2)11-10-6-4(5(7)13)8-3-9-6/h3H,1-2H3,(H2,7,13)(H,8,9)/b11-10+	CN(C)\N=N\C1=C(N=CN1)C(N)=O	C6H10N6O	C06936	D00288	5351166	46507029	177836	CHEMBL476		10481959	50238687
DB00852	Pseudoephedrine	90-82-4	approved	KWGRBVOPPLSCSI-WCBMZHEXSA-N	InChI=1S/C10H15NO/c1-8(11-2)10(12)9-6-4-3-5-7-9/h3-8,10-12H,1-2H3/t8-,10+/m0/s1	CN[C@@H](C)[C@@H](O)C1=CC=CC=C1	C10H15NO	C02765	D08449	7028	46508190	51209	CHEMBL1590		6761
DB00853	Temozolomide	85622-93-1	approved; investigational	BPEGJWRSRHCHSN-UHFFFAOYSA-N	InChI=1S/C6H6N6O2/c1-11-6(14)12-2-8-3(4(7)13)5(12)9-10-11/h2H,1H3,(H2,7,13)	CN1N=NC2=C(N=CN2C1=O)C(N)=O	C6H6N6O2		D06067	5394	46507934	72564	CHEMBL810		5201	50034562
DB00854	Levorphanol	77-07-6	approved	JAQUASYNZVUNQP-USXIJHARSA-N	InChI=1S/C17H23NO/c1-18-9-8-17-7-3-2-4-14(17)16(18)10-12-5-6-13(19)11-15(12)17/h5-6,11,14,16,19H,2-4,7-10H2,1H3/t14-,16+,17+/m0/s1	[H][C@@]12CCCC[C@@]11CCN(C)[C@@H]2CC2=C1C=C(O)C=C2	C17H23NO	C08014	D08123	5359272	46506558	6444	CHEMBL592		16736212	50017233
DB00855	Aminolevulinic acid	106-60-5	approved	ZGXJTSGNIOSYLO-UHFFFAOYSA-N	InChI=1S/C5H9NO3/c6-3-4(7)1-2-5(8)9/h1-3,6H2,(H,8,9)	NCC(=O)CCC(O)=O	C5H9NO3	C00430		137	46506856	356416	CHEMBL601	FVT	134	50240386
DB00856	Chlorphenesin	104-29-0	approved; experimental	MXOAEAUPQDYUQM-UHFFFAOYSA-N	InChI=1S/C9H11ClO3/c10-7-1-3-9(4-2-7)13-6-8(12)5-11/h1-4,8,11-12H,5-6H2	OCC(O)COC1=CC=C(Cl)C=C1	C9H11ClO3	C07928		7697	46504714	3642	CHEMBL388751		7411
DB00857	Terbinafine	91161-71-6	approved; investigational; vet_approved	DOMXUEMWDBAQBQ-WEVVVXLNSA-N	InChI=1S/C21H25N/c1-21(2,3)15-8-5-9-16-22(4)17-19-13-10-12-18-11-6-7-14-20(18)19/h5-7,9-14H,16-17H2,1-4H3/b9-5+	CN(C\C=C\C#CC(C)(C)C)CC1=CC=CC2=CC=CC=C12	C21H25N	C08079	D02375	1549008	46508519	9448	CHEMBL822		1266005	50018518
DB00858	Drostanolone	58-19-5	illicit	IKXILDNPCZPPRV-RFMGOVQKSA-N	InChI=1S/C20H32O2/c1-12-11-20(3)13(10-17(12)21)4-5-14-15-6-7-18(22)19(15,2)9-8-16(14)20/h12-16,18,22H,4-11H2,1-3H3/t12-,13+,14+,15+,16+,18+,19+,20+/m1/s1	[H][C@@]12CC[C@H](O)[C@@]1(C)CC[C@@]1([H])[C@@]2([H])CC[C@@]2([H])CC(=O)[C@H](C)C[C@]12C	C20H32O2	C14605		6011	46508724	34838	CHEMBL1582		5789
DB00859	Penicillamine	52-67-5	approved	VVNCNSJFMMFHPL-VKHMYHEASA-N	InChI=1S/C5H11NO2S/c1-5(2,9)3(6)4(7)8/h3,9H,6H2,1-2H3,(H,7,8)/t3-/m0/s1	[H][C@](N)(C(O)=O)C(C)(C)S	C5H11NO2S	C07418	D00496	5852	46508305	7959	CHEMBL1430	LEI	5643	39346
DB00860	Prednisolone	50-24-8	approved; vet_approved	OIGNJSKKLXVSLS-VWUMJDOOSA-N	InChI=1S/C21H28O5/c1-19-7-5-13(23)9-12(19)3-4-14-15-6-8-21(26,17(25)11-22)20(15,2)10-16(24)18(14)19/h5,7,9,14-16,18,22,24,26H,3-4,6,8,10-11H2,1-2H3/t14-,15-,16-,18+,19-,20-,21-/m0/s1	[H][C@@]12CC[C@](O)(C(=O)CO)[C@@]1(C)C[C@H](O)[C@@]1([H])[C@@]2([H])CCC2=CC(=O)C=C[C@]12C	C21H28O5	C07369	D00472	5755	46504847	8378	CHEMBL131	TUA	5552	19190
DB00861	Diflunisal	22494-42-4	approved; investigational	HUPFGZXOMWLGNK-UHFFFAOYSA-N	InChI=1S/C13H8F2O3/c14-8-2-3-9(11(15)6-8)7-1-4-12(16)10(5-7)13(17)18/h1-6,16H,(H,17,18)	OC(=O)C1=C(O)C=CC(=C1)C1=C(F)C=C(F)C=C1	C13H8F2O3	C01691	D00130	3059	46507807	39669	CHEMBL898	1FL	2951	50240510
DB00862	Vardenafil	224785-90-4	approved	SECKRCOLJRRGGV-UHFFFAOYSA-N	InChI=1S/C23H32N6O4S/c1-5-8-20-24-16(4)21-23(30)25-22(26-29(20)21)18-15-17(9-10-19(18)33-7-3)34(31,32)28-13-11-27(6-2)12-14-28/h9-10,15H,5-8,11-14H2,1-4H3,(H,25,26,30)	CCCC1=NC(C)=C2N1NC(=NC2=O)C1=C(OCC)C=CC(=C1)S(=O)(=O)N1CCN(CC)CC1	C23H32N6O4S		D08668	110634	46506777	46295	CHEMBL1520	VDN	99300	14776
DB00863	Ranitidine	66357-35-5	approved; withdrawn	VMXUWOKSQNHOCA-UHFFFAOYSA-N	InChI=1S/C13H22N4O3S/c1-14-13(9-17(18)19)15-6-7-21-10-12-5-4-11(20-12)8-16(2)3/h4-5,9,14-15H,6-8,10H2,1-3H3	CNC(NCCSCC1=CC=C(CN(C)C)O1)=C[N+]([O-])=O	C13H22N4O3S		D00422	3001055	46505543	92246	CHEMBL1790041		4863	50103506
DB00864	Tacrolimus	104987-11-3	approved; investigational	QJJXYPPXXYFBGM-LFZNUXCKSA-N	InChI=1S/C44H69NO12/c1-10-13-31-19-25(2)18-26(3)20-37(54-8)40-38(55-9)22-28(5)44(52,57-40)41(49)42(50)45-17-12-11-14-32(45)43(51)56-39(29(6)34(47)24-35(31)48)27(4)21-30-15-16-33(46)36(23-30)53-7/h10,19,21,26,28-34,36-40,46-47,52H,1,11-18,20,22-24H2,2-9H3/b25-19+,27-21+/t26-,28+,29+,30-,31+,32-,33+,34-,36+,37-,38-,39+,40+,44+/m0/s1	CO[C@@H]1C[C@@H](CC[C@H]1O)\C=C(/C)[C@H]1OC(=O)[C@@H]2CCCCN2C(=O)C(=O)[C@]2(O)O[C@@H]([C@H](C[C@H]2C)OC)[C@H](C[C@@H](C)C\C(C)=C\[C@@H](CC=C)C(=O)C[C@H](O)[C@H]1C)OC	C44H69NO12	C01375	D00107	445643	46506004	61049	CHEMBL269732	FK5	393220	50030448
DB00865	Benzphetamine	156-08-1	approved; illicit	YXKTVDFXDRQTKV-HNNXBMFYSA-N	InChI=1S/C17H21N/c1-15(13-16-9-5-3-6-10-16)18(2)14-17-11-7-4-8-12-17/h3-12,15H,13-14H2,1-2H3/t15-/m0/s1	C[C@@H](CC1=CC=CC=C1)N(C)CC1=CC=CC=C1	C17H21N	C07538		5311017	46506102	3044	CHEMBL3545985		4470556
DB00866	Alprenolol	13655-52-2	experimental; withdrawn	PAZJSJFMUHDSTF-UHFFFAOYSA-N	InChI=1S/C15H23NO2/c1-4-7-13-8-5-6-9-15(13)18-11-14(17)10-16-12(2)3/h4-6,8-9,12,14,16-17H,1,7,10-11H2,2-3H3	CC(C)NCC(O)COC1=CC=CC=C1CC=C	C15H23NO2		D07156	2119	46506033	51211	CHEMBL266195		2035	25764
DB00867	Ritodrine	26652-09-5	approved; investigational	IOVGROKTTNBUGK-SJKOYZFVSA-N	InChI=1S/C17H21NO3/c1-12(17(21)14-4-8-16(20)9-5-14)18-11-10-13-2-6-15(19)7-3-13/h2-9,12,17-21H,10-11H2,1H3/t12-,17-/m1/s1	C[C@@H](NCCC1=CC=C(O)C=C1)[C@@H](O)C1=CC=C(O)C=C1	C17H21NO3	C07239	D02359	33572	46505273	156577	CHEMBL489553		599993	50493311
DB00868	Benzonatate	104-31-4	approved	MAFMQEKGGFWBAB-UHFFFAOYSA-N	InChI=1S/C30H53NO11/c1-3-4-9-31-29-7-5-28(6-8-29)30(32)42-27-26-41-25-24-40-23-22-39-21-20-38-19-18-37-17-16-36-15-14-35-13-12-34-11-10-33-2/h5-8,31H,3-4,9-27H2,1-2H3	CCCCNC1=CC=C(C=C1)C(=O)OCCOCCOCCOCCOCCOCCOCCOCCOCCOC	C30H53NO11		D00242	7699	46506376	3032	CHEMBL1374379		7413	50240086
DB00869	Dorzolamide	120279-96-1	approved	IAVUPMFITXYVAF-XPUUQOCRSA-N	InChI=1S/C10H16N2O4S3/c1-3-12-8-4-6(2)18(13,14)10-7(8)5-9(17-10)19(11,15)16/h5-6,8,12H,3-4H2,1-2H3,(H2,11,15,16)/t6-,8-/m0/s1	CCN[C@H]1C[C@H](C)S(=O)(=O)C2=C1C=C(S2)S(N)(=O)=O	C10H16N2O4S3	C06969	D07871	5284549	46506754	4702	CHEMBL218490	ETS	4447604	10884
DB00870	Suprofen	40828-46-4	approved; withdrawn	MDKGKXOCJGEUJW-UHFFFAOYSA-N	InChI=1S/C14H12O3S/c1-9(14(16)17)10-4-6-11(7-5-10)13(15)12-3-2-8-18-12/h2-9H,1H3,(H,16,17)	CC(C(O)=O)C1=CC=C(C=C1)C(=O)C1=CC=CS1	C14H12O3S	C07320	D00452	5359	46508210	9362	CHEMBL956		5166	50090676
DB00871	Terbutaline	23031-25-6	approved	XWTYSIMOBUGWOL-UHFFFAOYSA-N	InChI=1S/C12H19NO3/c1-12(2,3)13-7-11(16)8-4-9(14)6-10(15)5-8/h4-6,11,13-16H,7H2,1-3H3	CC(C)(C)NCC(O)C1=CC(O)=CC(O)=C1	C12H19NO3	C07129		5403	46506887	9449	CHEMBL1760		5210	25770
DB00872	Conivaptan	210101-16-9	approved; investigational	IKENVDNFQMCRTR-UHFFFAOYSA-N	InChI=1S/C32H26N4O2/c1-21-33-28-19-20-36(29-14-8-7-13-27(29)30(28)34-21)32(38)23-15-17-24(18-16-23)35-31(37)26-12-6-5-11-25(26)22-9-3-2-4-10-22/h2-18H,19-20H2,1H3,(H,33,34)(H,35,37)	CC1=NC2=C(CCN(C(=O)C3=CC=C(NC(=O)C4=CC=CC=C4C4=CC=CC=C4)C=C3)C3=CC=CC=C23)N1	C32H26N4O2		D07748	151171	46504533	681850	CHEMBL1755		133239	85095
DB00873	Loteprednol	129260-79-3	approved; experimental	YPZVAYHNBBHPTO-MXRBDKCISA-N	InChI=1S/C21H27ClO5/c1-19-7-5-13(23)9-12(19)3-4-14-15-6-8-21(26,18(25)27-11-22)20(15,2)10-16(24)17(14)19/h5,7,9,14-17,24,26H,3-4,6,8,10-11H2,1-2H3/t14-,15-,16-,17+,19-,20-,21-/m0/s1	[H][C@@]12CC[C@](O)(C(=O)OCCl)[C@@]1(C)C[C@H](O)[C@@]1([H])[C@@]2([H])CCC2=CC(=O)C=C[C@]12C	C21H27ClO5					50848			8041134
DB00874	Guaifenesin	93-14-1	approved; investigational; vet_approved	HSRJKNPTNIJEKV-UHFFFAOYSA-N	InChI=1S/C10H14O4/c1-13-9-4-2-3-5-10(9)14-7-8(12)6-11/h2-5,8,11-12H,6-7H2,1H3	COC1=CC=CC=C1OCC(O)CO	C10H14O4		D00337	3516	46508004	5551	CHEMBL980		3396	50240098
DB00875	Flupentixol	2709-56-0	approved; investigational; withdrawn	NJMYODHXAKYRHW-DVZOWYKESA-N	InChI=1S/C23H25F3N2OS/c24-23(25,26)17-7-8-22-20(16-17)18(19-4-1-2-6-21(19)30-22)5-3-9-27-10-12-28(13-11-27)14-15-29/h1-2,4-8,16,29H,3,9-15H2/b18-5-	[H]\C(CCN1CCN(CCO)CC1)=C1/C2=CC=CC=C2SC2=C1C=C(C=C2)C(F)(F)F	C23H25F3N2OS	C11191	D01044	5281881	46507816	10454	CHEMBL54661		4445173	79172
DB00876	Eprosartan	133040-01-4	approved	OROAFUQRIXKEMV-LDADJPATSA-N	InChI=1S/C23H24N2O4S/c1-2-3-6-21-24-14-19(12-18(23(28)29)13-20-5-4-11-30-20)25(21)15-16-7-9-17(10-8-16)22(26)27/h4-5,7-12,14H,2-3,6,13,15H2,1H3,(H,26,27)(H,28,29)/b18-12+	CCCCC1=NC=C(\C=C(/CC2=CC=CS2)C(O)=O)N1CC1=CC=C(C=C1)C(O)=O	C23H24N2O4S	C07467	D04040	5281037	46506765	4814	CHEMBL813		4444504	50011977
DB00877	Sirolimus	53123-88-9	approved; investigational	QFJCIRLUMZQUOT-HPLJOQBZSA-N	InChI=1S/C51H79NO13/c1-30-16-12-11-13-17-31(2)42(61-8)28-38-21-19-36(7)51(60,65-38)48(57)49(58)52-23-15-14-18-39(52)50(59)64-43(33(4)26-37-20-22-40(53)44(27-37)62-9)29-41(54)32(3)25-35(6)46(56)47(63-10)45(55)34(5)24-30/h11-13,16-17,25,30,32-34,36-40,42-44,46-47,53,56,60H,14-15,18-24,26-29H2,1-10H3/b13-11+,16-12+,31-17+,35-25+/t30-,32-,33-,34-,36-,37+,38+,39+,40-,42+,43+,44-,46-,47+,51-/m1/s1	[H][C@@]1(C[C@@H](C)[C@]2([H])CC(=O)[C@H](C)\C=C(C)\[C@@H](O)[C@@H](OC)C(=O)[C@H](C)C[C@H](C)\C=C\C=C\C=C(C)\[C@H](C[C@]3([H])CC[C@@H](C)[C@@](O)(O3)C(=O)C(=O)N3CCCC[C@@]3([H])C(=O)O2)OC)CC[C@@H](O)[C@@H](C1)OC	C51H79NO13	C07909	D00753	5284616	46505675	9168	CHEMBL413	RAP	10482078	36609
DB00878	Chlorhexidine	55-56-1	approved; vet_approved; withdrawn	GHXZTYHSJHQHIJ-UHFFFAOYSA-N	InChI=1S/C22H30Cl2N10/c23-15-5-9-17(10-6-15)31-21(27)33-19(25)29-13-3-1-2-4-14-30-20(26)34-22(28)32-18-11-7-16(24)8-12-18/h5-12H,1-4,13-14H2,(H5,25,27,29,31,33)(H5,26,28,30,32,34)	ClC1=CC=C(NC(=N)NC(=N)NCCCCCCNC(=N)NC(=N)NC2=CC=C(Cl)C=C2)C=C1	C22H30Cl2N10	C06902	D07668	9552079	46506388	3614	CHEMBL790	XC9	2612	64773
DB00879	Emtricitabine	143491-57-0	approved; investigational	XQSPYNMVSIKCOC-NTSWFWBYSA-N	InChI=1S/C8H10FN3O3S/c9-4-1-12(8(14)11-7(4)10)5-3-16-6(2-13)15-5/h1,5-6,13H,2-3H2,(H2,10,11,14)/t5-,6+/m0/s1	NC1=NC(=O)N(C=C1F)[C@@H]1CS[C@H](CO)O1	C8H10FN3O3S	C12599	D01199	60877	46507606	31536	CHEMBL885	ETV	54859	50107843
DB00880	Chlorothiazide	58-94-6	approved; vet_approved	JBMKAUGHUNFTOL-UHFFFAOYSA-N	InChI=1S/C7H6ClN3O4S2/c8-4-1-5-7(2-6(4)16(9,12)13)17(14,15)11-3-10-5/h1-3H,(H,10,11)(H2,9,12,13)	NS(=O)(=O)C1=C(Cl)C=C2NC=NS(=O)(=O)C2=C1	C7H6ClN3O4S2	C07461	D00519	2720	46507032	3640	CHEMBL842		2619	39351
DB00881	Quinapril	85441-61-8	approved; investigational	JSDRRTOADPPCHY-HSQYWUDLSA-N	InChI=1S/C25H30N2O5/c1-3-32-25(31)21(14-13-18-9-5-4-6-10-18)26-17(2)23(28)27-16-20-12-8-7-11-19(20)15-22(27)24(29)30/h4-12,17,21-22,26H,3,13-16H2,1-2H3,(H,29,30)/t17-,21-,22-/m0/s1	CCOC(=O)[C@H](CCC1=CC=CC=C1)N[C@@H](C)C(=O)N1CC2=CC=CC=C2C[C@H]1C(O)=O	C25H30N2O5	C07398	D03752	54892	46506309	8713	CHEMBL1592		49565	50368166
DB00882	Clomifene	911-45-5	approved; investigational	GKIRPKYJQBWNGO-UHFFFAOYSA-N	InChI=1S/C26H28ClNO/c1-3-28(4-2)19-20-29-24-17-15-22(16-18-24)25(21-11-7-5-8-12-21)26(27)23-13-9-6-10-14-23/h5-18H,3-4,19-20H2,1-2H3	CCN(CC)CCOC1=CC=C(C=C1)C(=C(Cl)C1=CC=CC=C1)C1=CC=CC=C1	C26H28ClNO	C06917	D07726	2800	46504463	3752	CHEMBL2355051		2698
DB00883	Isosorbide dinitrate	87-33-2	approved; investigational	MOYKHGMNXAOIAT-JGWLITMVSA-N	InChI=1S/C6H8N2O8/c9-7(10)15-3-1-13-6-4(16-8(11)12)2-14-5(3)6/h3-6H,1-2H2/t3-,4+,5-,6-/m1/s1	[H][C@]12OC[C@H](O[N+]([O-])=O)[C@@]1([H])OC[C@H]2O[N+]([O-])=O	C6H8N2O8	C07456	D00516	6883	46506412	6061	CHEMBL6622		6619
DB00884	Risedronic acid	105462-24-6	approved; investigational	IIDJRNMFWXDHID-UHFFFAOYSA-N	InChI=1S/C7H11NO7P2/c9-7(16(10,11)12,17(13,14)15)4-6-2-1-3-8-5-6/h1-3,5,9H,4H2,(H2,10,11,12)(H2,13,14,15)	OC(CC1=CN=CC=C1)(P(O)(O)=O)P(O)(O)=O	C7H11NO7P2	C08233	D08484	5245	46507526	8869	CHEMBL923	RIS	5055	12576
DB00885	Pemirolast	69372-19-6	approved; investigational	HIANJWSAHKJQTH-UHFFFAOYSA-N	InChI=1S/C10H8N6O/c1-6-3-2-4-16-9(6)11-5-7(10(16)17)8-12-14-15-13-8/h2-5H,1H3,(H,12,13,14,15)	CC1=CC=CN2C(=O)C(=CN=C12)C1=NNN=N1	C10H8N6O		D01088	57697	46509034	134936	CHEMBL1201198		51990	50323686
DB00886	Omapatrilat	167305-00-2	investigational	LVRLSYPNFFBYCZ-VGWMRTNUSA-N	InChI=1S/C19H24N2O4S2/c22-17(15(26)11-12-5-2-1-3-6-12)20-13-9-10-27-16-8-4-7-14(19(24)25)21(16)18(13)23/h1-3,5-6,13-16,26H,4,7-11H2,(H,20,22)(H,24,25)/t13-,14-,15-,16-/m0/s1	[H][C@]12CCC[C@H](N1C(=O)[C@H](CCS2)NC(=O)[C@@H](S)CC1=CC=CC=C1)C(O)=O	C19H24N2O4S2		D01970	656629	175426852	135660	CHEMBL289556	FT8	570983	50073120
DB00887	Bumetanide	28395-03-1	approved	MAEIEVLCKWDQJH-UHFFFAOYSA-N	InChI=1S/C17H20N2O5S/c1-2-3-9-19-14-10-12(17(20)21)11-15(25(18,22)23)16(14)24-13-7-5-4-6-8-13/h4-8,10-11,19H,2-3,9H2,1H3,(H,20,21)(H2,18,22,23)	CCCCNC1=C(OC2=CC=CC=C2)C(=CC(=C1)C(O)=O)S(N)(=O)=O	C17H20N2O5S		D00247	2471	46508147	3213	CHEMBL1072	82U	2377	25903
DB00888	Mechlorethamine	51-75-2	approved; investigational	HAWPXGHAZFHHAD-UHFFFAOYSA-N	InChI=1S/C5H11Cl2N/c1-8(4-2-6)5-3-7/h2-5H2,1H3	CN(CCCl)CCCl	C5H11Cl2N	C07115	D07671	4033	46505784	28925	CHEMBL427		3893	200297
DB00889	Granisetron	109889-09-0	approved; investigational	MFWNKCLOYSRHCJ-BTTYYORXSA-N	InChI=1S/C18H24N4O/c1-21-13-6-5-7-14(21)11-12(10-13)19-18(23)17-15-8-3-4-9-16(15)22(2)20-17/h3-4,8-9,12-14H,5-7,10-11H2,1-2H3,(H,19,23)/t12-,13+,14-	CN1N=C(C(=O)N[C@@H]2C[C@@H]3CCC[C@H](C2)N3C)C2=C1C=CC=C2	C18H24N4O	C07023	D04370	5284566	46505137	5537	CHEMBL1290003	CWB	10482033	50443668
DB00890	Dienestrol	13029-44-2	approved; investigational	NFDFQCUYFHCNBW-SCGPFSFSSA-N	InChI=1S/C18H18O2/c1-3-17(13-5-9-15(19)10-6-13)18(4-2)14-7-11-16(20)12-8-14/h3-12,19-20H,1-2H3/b17-3+,18-4+	[H]\C(C)=C(/C(=C(\[H])C)/C1=CC=C(O)C=C1)\C1=CC=C(O)C=C1	C18H18O2	C08090	D00898	667476	46504661	4518	CHEMBL1018		580857	40491
DB00891	Sulfapyridine	144-83-2	approved	GECHUMIMRBOMGK-UHFFFAOYSA-N	InChI=1S/C11H11N3O2S/c12-9-4-6-10(7-5-9)17(15,16)14-11-3-1-2-8-13-11/h1-8H,12H2,(H,13,14)	NC1=CC=C(C=C1)S(=O)(=O)NC1=CC=CC=N1	C11H11N3O2S		D02434	5336	46506991	132842	CHEMBL700	SFY	5145	39340
DB00892	Oxybuprocaine	99-43-4	approved; investigational	CMHHMUWAYWTMGS-UHFFFAOYSA-N	InChI=1S/C17H28N2O3/c1-4-7-11-21-16-13-14(8-9-15(16)18)17(20)22-12-10-19(5-2)6-3/h8-9,13H,4-7,10-12,18H2,1-3H3	CCCCOC1=CC(=CC=C1N)C(=O)OCCN(CC)CC	C17H28N2O3		D08319	4633	46505399	309594	CHEMBL1200		4472	50225499
DB00893	Iron Dextran	9004-66-4	approved; vet_approved						D02141		46506136		CHEMBL1201544
DB00894	Testolactone	968-93-4	approved; investigational	BPEWUONYVDABNZ-DZBHQSCQSA-N	InChI=1S/C19H24O3/c1-18-9-7-13(20)11-12(18)3-4-14-15(18)8-10-19(2)16(14)5-6-17(21)22-19/h7,9,11,14-16H,3-6,8,10H2,1-2H3/t14-,15+,16+,18+,19+/m1/s1	[H][C@@]12CCC3=CC(=O)C=C[C@]3(C)[C@@]1([H])CC[C@]1(C)OC(=O)CC[C@@]21[H]	C19H24O3	C02197	D00153	13769	46508076	9460	CHEMBL1571		13172	50367848
DB00895	Benzylpenicilloyl polylysine	31855-75-1	approved	IMPVZRLKKKXMKQ-SGDOCVTFSA-N	InChI=1S/C22H32N4O6S.C6H14N2O2/c1-22(2)17(21(31)32)26-19(33-22)16(25-15(27)12-13-8-4-3-5-9-13)18(28)24-11-7-6-10-14(23)20(29)30;7-4-2-1-3-5(8)6(9)10/h3-5,8-9,14,16-17,19,26H,6-7,10-12,23H2,1-2H3,(H,24,28)(H,25,27)(H,29,30)(H,31,32);5H,1-4,7-8H2,(H,9,10)/t14-,16?,17+,19-;5-/m11/s1		C28H46N6O8S			45266800	46505002	59297	CHEMBL1201779		26331550
DB00896	Rimexolone	49697-38-3	approved	QTTRZHGPGKRAFB-OOKHYKNYSA-N	InChI=1S/C24H34O3/c1-6-20(27)24(5)14(2)11-18-17-8-7-15-12-16(25)9-10-22(15,3)21(17)19(26)13-23(18,24)4/h9-10,12,14,17-19,21,26H,6-8,11,13H2,1-5H3/t14-,17+,18+,19+,21-,22+,23+,24-/m1/s1	[H][C@@]12C[C@@H](C)[C@](C)(C(=O)CC)[C@@]1(C)C[C@H](O)[C@@]1([H])[C@@]2([H])CCC2=CC(=O)C=C[C@]12C	C24H34O3		D05729	5311412	46504820	135566	CHEMBL1200617		4470902	50103606
DB00897	Triazolam	28911-01-5	approved; investigational	JOFWLTCLBGQGBO-UHFFFAOYSA-N	InChI=1S/C17H12Cl2N4/c1-10-21-22-16-9-20-17(12-4-2-3-5-14(12)19)13-8-11(18)6-7-15(13)23(10)16/h2-8H,9H2,1H3	CC1=NN=C2CN=C(C3=CC=CC=C3Cl)C3=C(C=CC(Cl)=C3)N12	C17H12Cl2N4		D00387	5556	46509147	9674	CHEMBL646		5355	50001765
DB00898	Ethanol	64-17-5	approved	LFQSCWFLJHTTHZ-UHFFFAOYSA-N	InChI=1S/C2H6O/c1-2-3/h3H,2H2,1H3	CCO	C2H6O	C00469	D00068	702	46506969	16236	CHEMBL545	EOH	682
DB00899	Remifentanil	132875-61-7	approved	ZTVQQQVZCWLTDF-UHFFFAOYSA-N	InChI=1S/C20H28N2O5/c1-4-17(23)22(16-8-6-5-7-9-16)20(19(25)27-3)11-14-21(15-12-20)13-10-18(24)26-2/h5-9H,4,10-15H2,1-3H3	CCC(=O)N(C1=CC=CC=C1)C1(CCN(CCC(=O)OC)CC1)C(=O)OC	C20H28N2O5	C08021	D08473	60815	46504538	8802	CHEMBL1005		54803	50012491
DB00900	Didanosine	69655-05-6	approved	BXZVVICBKDXVGW-NKWVEPMBSA-N	InChI=1S/C10H12N4O3/c15-3-6-1-2-7(17-6)14-5-13-8-9(14)11-4-12-10(8)16/h4-7,15H,1-3H2,(H,11,12,16)/t6-,7+/m0/s1	OC[C@@H]1CC[C@@H](O1)N1C=NC2=C1NC=NC2=O	C10H12N4O3	C06953	D00296	50599	46506255	490877	CHEMBL1460	2DI	45864	50404252
DB00901	Bitolterol	30392-40-6	withdrawn	FZGVEKPRDOIXJY-UHFFFAOYSA-N	InChI=1S/C28H31NO5/c1-18-6-10-20(11-7-18)26(31)33-24-15-14-22(23(30)17-29-28(3,4)5)16-25(24)34-27(32)21-12-8-19(2)9-13-21/h6-16,23,29-30H,17H2,1-5H3	CC1=CC=C(C=C1)C(=O)OC1=C(OC(=O)C2=CC=C(C)C=C2)C=C(C=C1)C(O)CNC(C)(C)C	C28H31NO5	C06853	D07534	35330	46506895	3133	CHEMBL1201295		32525
DB00902	Methdilazine	1982-37-2	approved	HTMIBDQKFHUPSX-UHFFFAOYSA-N	InChI=1S/C18H20N2S/c1-19-11-10-14(12-19)13-20-15-6-2-4-8-17(15)21-18-9-5-3-7-16(18)20/h2-9,14H,10-13H2,1H3	CN1CCC(CN2C3=CC=CC=C3SC3=CC=CC=C23)C1	C18H20N2S	C07175	D04979	14677	46505472	6823	CHEMBL1200959		14009	81470
DB00903	Etacrynic acid	58-54-8	approved; investigational	AVOLMBLBETYQHX-UHFFFAOYSA-N	InChI=1S/C13H12Cl2O4/c1-3-7(2)13(18)8-4-5-9(12(15)11(8)14)19-6-10(16)17/h4-5H,2-3,6H2,1H3,(H,16,17)	CCC(=C)C(=O)C1=C(Cl)C(Cl)=C(OCC(O)=O)C=C1	C13H12Cl2O4		D00313	3278	46507562	4876	CHEMBL456	EAA	3163	50186231
DB00904	Ondansetron	99614-02-5	approved; withdrawn	FELGMEQIXOGIFQ-UHFFFAOYSA-N	InChI=1S/C18H19N3O/c1-12-19-9-10-21(12)11-13-7-8-16-17(18(13)22)14-5-3-4-6-15(14)20(16)2/h3-6,9-10,13H,7-8,11H2,1-2H3	CN1C2=C(C3=CC=CC=C13)C(=O)C(CN1C=CN=C1C)CC2	C18H19N3O	C07325	D00456	4595	46504819	7773	CHEMBL46	S87	4434	85330
DB00905	Bimatoprost	155206-00-1	approved; investigational	AQOKCDNYWBIDND-FTOWTWDKSA-N	InChI=1S/C25H37NO4/c1-2-26-25(30)13-9-4-3-8-12-21-22(24(29)18-23(21)28)17-16-20(27)15-14-19-10-6-5-7-11-19/h3,5-8,10-11,16-17,20-24,27-29H,2,4,9,12-15,18H2,1H3,(H,26,30)/b8-3-,17-16+/t20-,21+,22+,23-,24+/m0/s1	CCNC(=O)CCC\C=C/C[C@H]1[C@@H](O)C[C@@H](O)[C@@H]1\C=C\[C@@H](O)CCC1=CC=CC=C1	C25H37NO4		D02724	5311027	46505334	51230	CHEMBL1200963	15M	4470565	220120
DB00906	Tiagabine	115103-54-3	approved; investigational	PBJUNZJWGZTSKL-MRXNPFEDSA-N	InChI=1S/C20H25NO2S2/c1-14-7-11-24-18(14)17(19-15(2)8-12-25-19)6-4-10-21-9-3-5-16(13-21)20(22)23/h6-8,11-12,16H,3-5,9-10,13H2,1-2H3,(H,22,23)/t16-/m1/s1	CC1=C(SC=C1)C(=CCCN1CCC[C@H](C1)C(O)=O)C1=C(C)C=CS1	C20H25NO2S2	C07503		60648	46505560	9586	CHEMBL1027	TGI	54661	50039251
DB00907	Cocaine	50-36-2	approved; illicit	ZPUCINDJVBIVPJ-LJISPDSOSA-N	InChI=1S/C17H21NO4/c1-18-12-8-9-13(18)15(17(20)21-2)14(10-12)22-16(19)11-6-4-3-5-7-11/h3-7,12-15H,8-10H2,1-2H3/t12-,13+,14-,15+/m0/s1	[H][C@]12CC[C@]([H])([C@H]([C@H](C1)OC(=O)C1=CC=CC=C1)C(=O)OC)N2C	C17H21NO4	C01416	D00110	446220	46506326	27958	CHEMBL370805	COC	10194104	22418
DB00908	Quinidine	56-54-2	approved; investigational	LOUPRKONTZGTKE-LHHVKLHASA-N	InChI=1S/C20H24N2O2/c1-3-13-12-22-9-7-14(13)10-19(22)20(23)16-6-8-21-18-5-4-15(24-2)11-17(16)18/h3-6,8,11,13-14,19-20,23H,1,7,9-10,12H2,2H3/t13-,14-,19+,20-/m0/s1	[H][C@@]12CCN(C[C@@H]1C=C)[C@]([H])(C2)[C@@H](O)C1=C2C=C(OC)C=CC2=NC=C1	C20H24N2O2	C06527	D08458	441074	46505356	28593	CHEMBL1294	QDN	389880	50121975
DB00909	Zonisamide	68291-97-4	approved; investigational	UBQNRHZMVUUOMG-UHFFFAOYSA-N	InChI=1S/C8H8N2O3S/c9-14(11,12)5-7-6-3-1-2-4-8(6)13-10-7/h1-4H,5H2,(H2,9,11,12)	NS(=O)(=O)CC1=NOC2=CC=CC=C12	C8H8N2O3S	C07504	D00538	5734	46505278	10127	CHEMBL750	ZON	5532	50028010
DB00910	Paricalcitol	131918-61-1	approved; investigational	BPKAHTKRCLCHEA-UBFJEZKGSA-N	InChI=1S/C27H44O3/c1-18(8-9-19(2)26(3,4)30)24-12-13-25-21(7-6-14-27(24,25)5)11-10-20-15-22(28)17-23(29)16-20/h8-11,18-19,22-25,28-30H,6-7,12-17H2,1-5H3/b9-8+,21-11+/t18-,19+,22-,23-,24-,25+,27-/m1/s1	[H][C@@]1(CC[C@@]2([H])\C(CCC[C@]12C)=C\C=C1C[C@@H](O)C[C@H](O)C1)[C@H](C)\C=C\[C@H](C)C(C)(C)O	C27H44O3	C08127	D00930	5281104	46505780	7931	CHEMBL1200622		4444552	233195
DB00911	Tinidazole	19387-91-8	approved; investigational	HJLSLZFTEKNLFI-UHFFFAOYSA-N	InChI=1S/C8H13N3O4S/c1-3-16(14,15)5-4-10-7(2)9-6-8(10)11(12)13/h6H,3-5H2,1-2H3	CCS(=O)(=O)CCN1C(C)=NC=C1[N+]([O-])=O	C8H13N3O4S		D01426	5479	46506396	63627	CHEMBL1220		5279	50248360
DB00912	Repaglinide	135062-02-1	approved; investigational	FAEKWTJYAYMJKF-QHCPKHFHSA-N	InChI=1S/C27H36N2O4/c1-4-33-25-17-20(12-13-22(25)27(31)32)18-26(30)28-23(16-19(2)3)21-10-6-7-11-24(21)29-14-8-5-9-15-29/h6-7,10-13,17,19,23H,4-5,8-9,14-16,18H2,1-3H3,(H,28,30)(H,31,32)/t23-/m0/s1	CCOC1=C(C=CC(CC(=O)N[C@@H](CC(C)C)C2=CC=CC=C2N2CCCCC2)=C1)C(O)=O	C27H36N2O4	C07670	D00594	65981	46508150	8805	CHEMBL1272	BJX	59377	50153520
DB00913	Anileridine	144-14-9	approved; illicit	LKYQLAWMNBFNJT-UHFFFAOYSA-N	InChI=1S/C22H28N2O2/c1-2-26-21(25)22(19-6-4-3-5-7-19)13-16-24(17-14-22)15-12-18-8-10-20(23)11-9-18/h3-11H,2,12-17,23H2,1H3	CCOC(=O)C1(CCN(CCC2=CC=C(N)C=C2)CC1)C1=CC=CC=C1	C22H28N2O2		D02941	8944	46505199	61203	CHEMBL1201347		8600
DB00914	Phenformin	114-86-3	approved; investigational; withdrawn	ICFJFFQQTFMIBG-UHFFFAOYSA-N	InChI=1S/C10H15N5/c11-9(12)15-10(13)14-7-6-8-4-2-1-3-5-8/h1-5H,6-7H2,(H6,11,12,13,14,15)	NC(=N)NC(=N)NCCC1=CC=CC=C1	C10H15N5	C07673	D08351	8249	46505230	8064	CHEMBL170988	8CV	7953	50240908
DB00915	Amantadine	768-94-5	approved	DKNWSYNQZKUICI-UHFFFAOYSA-N	InChI=1S/C10H17N/c11-10-4-7-1-8(5-10)3-9(2-7)6-10/h7-9H,1-6,11H2	NC12CC3CC(CC(C3)C1)C2	C10H17N	C06818		2130	46507081	2618	CHEMBL660		2045	50033369
DB00916	Metronidazole	443-48-1	approved	VAOCPAMSLUNLGC-UHFFFAOYSA-N	InChI=1S/C6H9N3O3/c1-5-7-4-6(9(11)12)8(5)2-3-10/h4,10H,2-3H2,1H3	CC1=NC=C(N1CCO)[N+]([O-])=O	C6H9N3O3	C07203	D00409	4173	46508911	6909	CHEMBL137	2MN	4029	50375309
DB00917	Dinoprostone	363-24-6	approved	XEYBRNLFEZDVAW-ARSRFYASSA-N	InChI=1S/C20H32O5/c1-2-3-6-9-15(21)12-13-17-16(18(22)14-19(17)23)10-7-4-5-8-11-20(24)25/h4,7,12-13,15-17,19,21,23H,2-3,5-6,8-11,14H2,1H3,(H,24,25)/b7-4-,13-12+/t15-,16+,17+,19+/m0/s1	CCCCC[C@H](O)\C=C\[C@H]1[C@H](O)CC(=O)[C@@H]1C\C=C/CCCC(O)=O	C20H32O5	C00584	D00079	5280360	46505549	15551	CHEMBL548	P2E	4444059	35847
DB00918	Almotriptan	154323-57-6	approved; investigational	WKEMJKQOLOHJLZ-UHFFFAOYSA-N	InChI=1S/C17H25N3O2S/c1-19(2)10-7-15-12-18-17-6-5-14(11-16(15)17)13-23(21,22)20-8-3-4-9-20/h5-6,11-12,18H,3-4,7-10,13H2,1-2H3	CN(C)CCC1=CNC2=C1C=C(CS(=O)(=O)N1CCCC1)C=C2	C17H25N3O2S			123606	46505165	520985	CHEMBL1505		110198
DB00919	Spectinomycin	1695-77-8	approved; investigational; vet_approved	UNFWWIHTNXNPBV-WXKVUWSESA-N	InChI=1S/C14H24N2O7/c1-5-4-6(17)14(20)13(21-5)22-12-10(19)7(15-2)9(18)8(16-3)11(12)23-14/h5,7-13,15-16,18-20H,4H2,1-3H3/t5-,7-,8+,9+,10+,11-,12-,13+,14+/m1/s1	[H][C@@]12O[C@H](C)CC(=O)[C@]1(O)O[C@]1([H])[C@@H](NC)[C@@H](O)[C@@H](NC)[C@H](O)[C@@]1([H])O2	C14H24N2O7	C02078		15541	46505032	9215	CHEMBL1167	SCM	14785
DB00920	Ketotifen	34580-13-7	approved	ZCVMWBYGMWKGHF-UHFFFAOYSA-N	InChI=1S/C19H19NOS/c1-20-9-6-13(7-10-20)18-15-5-3-2-4-14(15)12-17(21)19-16(18)8-11-22-19/h2-5,8,11H,6-7,9-10,12H2,1H3	CN1CCC(CC1)=C1C2=C(SC=C2)C(=O)CC2=CC=CC=C12	C19H19NOS		D01332	3827	46508921	92511	CHEMBL534		3695	94597
DB00921	Buprenorphine	52485-79-7	approved; illicit; investigational; vet_approved	RMRJXGBAOAMLHD-IHFGGWKQSA-N	InChI=1S/C29H41NO4/c1-25(2,3)26(4,32)20-15-27-10-11-29(20,33-5)24-28(27)12-13-30(16-17-6-7-17)21(27)14-18-8-9-19(31)23(34-24)22(18)28/h8-9,17,20-21,24,31-32H,6-7,10-16H2,1-5H3/t20-,21-,24-,26+,27-,28+,29-/m1/s1	CO[C@]12CC[C@@]3(C[C@@H]1[C@](C)(O)C(C)(C)C)[C@H]1CC4=C5C(O[C@@H]2[C@@]35CCN1CC1CC1)=C(O)C=C4	C29H41NO4	C08007	D07132	644073	46505782	3216	CHEMBL560511		559124	50026603
DB00922	Levosimendan	141505-33-1	approved; investigational	WHXMKTBCFHIYNQ-SECBINFHSA-N	InChI=1S/C14H12N6O/c1-9-6-13(21)19-20-14(9)10-2-4-11(5-3-10)17-18-12(7-15)8-16/h2-5,9,17H,6H2,1H3,(H,19,21)/t9-/m1/s1	C[C@@H]1CC(=O)NN=C1C1=CC=C(NN=C(C#N)C#N)C=C1	C14H12N6O		D04720	3033825	46507149	50567	CHEMBL2051955		2298414	50469700
DB00923	Ceforanide	60925-61-3	approved	SLAYUXIURFNXPG-CRAIPNDOSA-N	InChI=1S/C20H21N7O6S2/c21-6-11-4-2-1-3-10(11)5-13(28)22-15-17(31)27-16(19(32)33)12(8-34-18(15)27)9-35-20-23-24-25-26(20)7-14(29)30/h1-4,15,18H,5-9,21H2,(H,22,28)(H,29,30)(H,32,33)/t15-,18-/m1/s1	[H][C@]12SCC(CSC3=NN=NN3CC(O)=O)=C(N1C(=O)[C@H]2NC(=O)CC1=CC=CC=C1CN)C(O)=O	C20H21N7O6S2	C06884	D00259	43507	46504532	3495	CHEMBL1201046		39656
DB00924	Cyclobenzaprine	303-53-7	approved	JURKNVYFZMSNLP-UHFFFAOYSA-N	InChI=1S/C20H21N/c1-21(2)15-7-12-20-18-10-5-3-8-16(18)13-14-17-9-4-6-11-19(17)20/h3-6,8-14H,7,15H2,1-2H3	CN(C)CCC=C1C2=CC=CC=C2C=CC2=CC=CC=C12	C20H21N	C06931	D07758	2895	46508313	3996	CHEMBL669		2792	112774
DB00925	Phenoxybenzamine	59-96-1	approved	QZVCTJOXCFMACW-UHFFFAOYSA-N	InChI=1S/C18H22ClNO/c1-16(15-21-18-10-6-3-7-11-18)20(13-12-19)14-17-8-4-2-5-9-17/h2-11,16H,12-15H2,1H3	CC(COC1=CC=CC=C1)N(CCCl)CC1=CC=CC=C1	C18H22ClNO	C07435		4768	46507191	8077	CHEMBL753		4604	50017679
DB00926	Etretinate	54350-48-0	withdrawn	HQMNCQVAMBCHCO-DJRRULDNSA-N	InChI=1S/C23H30O3/c1-8-26-23(24)14-17(3)11-9-10-16(2)12-13-21-18(4)15-22(25-7)20(6)19(21)5/h9-15H,8H2,1-7H3/b11-9+,13-12+,16-10+,17-14+	CCOC(=O)C=C(C)C=CC=C(C)C=CC1=C(C)C(C)=C(OC)C=C1C	C23H30O3		D00316	3312	46504486	4913	CHEMBL464		4445538	50248000
DB00927	Famotidine	76824-35-6	approved	XUFQPHANEAPEMJ-UHFFFAOYSA-N	InChI=1S/C8H15N7O2S3/c9-6(15-20(12,16)17)1-2-18-3-5-4-19-8(13-5)14-7(10)11/h4H,1-3H2,(H2,9,15)(H2,12,16,17)(H4,10,11,13,14)	NC(N)=NC1=NC(CSCCC(N)=NS(N)(=O)=O)=CS1	C8H15N7O2S3		D00318	3325	46507397	4975	CHEMBL902		3208	50036754
DB00928	Azacitidine	320-67-2	approved; investigational	NMUSYJAQQFHJEW-KVTDHHQDSA-N	InChI=1S/C8H12N4O5/c9-7-10-2-12(8(16)11-7)6-5(15)4(14)3(1-13)17-6/h2-6,13-15H,1H2,(H2,9,11,16)/t3-,4-,5-,6-/m1/s1	NC1=NC(=O)N(C=N1)[C@@H]1O[C@H](CO)[C@@H](O)[C@H]1O	C8H12N4O5	C11262	D03021	9444	46509032	2038	CHEMBL1489	5AE	9072	50424715
DB00929	Misoprostol	59122-46-2	approved	OJLOPKGSLYJEMD-URPKTTJQSA-N	InChI=1S/C22H38O5/c1-4-5-14-22(2,26)15-10-12-18-17(19(23)16-20(18)24)11-8-6-7-9-13-21(25)27-3/h10,12,17-18,20,24,26H,4-9,11,13-16H2,1-3H3/b12-10+/t17-,18-,20-,22?/m1/s1	CCCCC(C)(O)C\C=C\[C@H]1[C@H](O)CC(=O)[C@@H]1CCCCCCC(=O)OC	C22H38O5		D00419	5282381	46505041	63610	CHEMBL606		4445541	85606
DB00930	Colesevelam	182815-43-6	approved								46505437
DB00931	Metacycline	914-00-1	approved; investigational	MHIGBKBJSQVXNH-IWVLMIASSA-N	InChI=1S/C22H22N2O8/c1-7-8-5-4-6-9(25)11(8)16(26)12-10(7)17(27)14-15(24(2)3)18(28)13(21(23)31)20(30)22(14,32)19(12)29/h4-6,10,14-15,17,25,27-29,32H,1H2,2-3H3,(H2,23,31)/t10-,14-,15+,17+,22+/m1/s1	[H][C@@]12[C@@H](O)[C@]3([H])C(=C)C4=C(C(O)=CC=C4)C(=O)C3=C(O)[C@]1(O)C(=O)C(C(N)=O)=C(O)[C@H]2N(C)C	C22H22N2O8	C07654	D04972	54675785	46506631	6805	CHEMBL249837		10468596	50046500
DB00932	Tipranavir	174484-41-4	approved; investigational	SUJUHGSWHZTSEU-FYBSXPHGSA-N	InChI=1S/C31H33F3N2O5S/c1-3-16-30(17-15-21-9-6-5-7-10-21)19-26(37)28(29(38)41-30)25(4-2)22-11-8-12-24(18-22)36-42(39,40)27-14-13-23(20-35-27)31(32,33)34/h5-14,18,20,25,36-37H,3-4,15-17,19H2,1-2H3/t25-,30-/m1/s1	[H][C@@](CC)(C1=CC(NS(=O)(=O)C2=NC=C(C=C2)C(F)(F)F)=CC=C1)C1=C(O)C[C@@](CCC)(CCC2=CC=CC=C2)OC1=O	C31H33F3N2O5S			54682461	46506257	63628	CHEMBL222559	TPV	10482313	50479982
DB00933	Mesoridazine	5588-33-0	approved; investigational	SLVMESMUVMCQIY-UHFFFAOYSA-N	InChI=1S/C21H26N2OS2/c1-22-13-6-5-7-16(22)12-14-23-18-8-3-4-9-20(18)25-21-11-10-17(26(2)24)15-19(21)23/h3-4,8-11,15-16H,5-7,12-14H2,1-2H3	CN1CCCCC1CCN1C2=C(SC3=C1C=C(C=C3)S(C)=O)C=CC=C2	C21H26N2OS2	C07143	D02671	4078	46506724	6780	CHEMBL1088		3936	50131440
DB00934	Maprotiline	10262-69-8	approved; investigational	QSLMDECMDJKHMQ-UHFFFAOYSA-N	InChI=1S/C20H23N/c1-21-14-6-12-20-13-11-15(16-7-2-4-9-18(16)20)17-8-3-5-10-19(17)20/h2-5,7-10,15,21H,6,11-14H2,1H3	CNCCCC12CCC(C3=CC=CC=C13)C1=CC=CC=C21	C20H23N	C07107	D02566	4011	46508358	6690	CHEMBL21731		3871	35228
DB00935	Oxymetazoline	1491-59-4	approved; investigational	WYWIFABBXFUGLM-UHFFFAOYSA-N	InChI=1S/C16H24N2O/c1-10-8-13(16(3,4)5)15(19)11(2)12(10)9-14-17-6-7-18-14/h8,19H,6-7,9H2,1-5H3,(H,17,18)	CC1=CC(=C(O)C(C)=C1CC1=NCCN1)C(C)(C)C	C16H24N2O	C07363	D08322	4636	46505622	7862	CHEMBL762	J5C	4475	30712
DB00936	Salicylic acid	69-72-7	approved; investigational; vet_approved	YGSDEFSMJLZEOE-UHFFFAOYSA-N	InChI=1S/C7H6O3/c8-6-4-2-1-3-5(6)7(9)10/h1-4,8H,(H,9,10)	OC(=O)C1=CC=CC=C1O	C7H6O3	C00805	D00097	338	46504942	16914	CHEMBL424	SAL	331	26193
DB00937	Diethylpropion	90-84-6	approved; illicit	XXEPPPIWZFICOJ-UHFFFAOYSA-N	InChI=1S/C13H19NO/c1-4-14(5-2)11(3)13(15)12-9-7-6-8-10-12/h6-11H,4-5H2,1-3H3	CCN(CC)C(C)C(=O)C1=CC=CC=C1	C13H19NO	C06954	D07444	7029	46506622	4530	CHEMBL1194666		6762
DB00938	Salmeterol	89365-50-4	approved	GIIZNNXWQWCKIB-UHFFFAOYSA-N	InChI=1S/C25H37NO4/c27-20-23-18-22(13-14-24(23)28)25(29)19-26-15-7-1-2-8-16-30-17-9-6-12-21-10-4-3-5-11-21/h3-5,10-11,13-14,18,25-29H,1-2,6-9,12,15-17,19-20H2	OCC1=C(O)C=CC(=C1)C(O)CNCCCCCCOCCCCC1=CC=CC=C1	C25H37NO4	C07241	D05792	5152	46508024	64064	CHEMBL1263		4968	25771
DB00939	Meclofenamic acid	644-62-2	approved; vet_approved	SBDNJUWAMKYJOX-UHFFFAOYSA-N	InChI=1S/C14H11Cl2NO2/c1-8-6-7-10(15)13(12(8)16)17-11-5-3-2-4-9(11)14(18)19/h2-7,17H,1H3,(H,18,19)	CC1=C(Cl)C(NC2=CC=CC=C2C(O)=O)=C(Cl)C=C1	C14H11Cl2NO2	C07117	D02341	4037	46507887	6710	CHEMBL509	JMS	3897	22971
DB00940	Methantheline	5818-17-7	approved; investigational	GZHFODJQISUKAY-UHFFFAOYSA-N	InChI=1S/C21H26NO3/c1-4-22(3,5-2)14-15-24-21(23)20-16-10-6-8-12-18(16)25-19-13-9-7-11-17(19)20/h6-13,20H,4-5,14-15H2,1-3H3/q+1	CC[N+](C)(CC)CCOC(=O)C1C2=CC=CC=C2OC2=CC=CC=C12	C21H26NO3	C07849		4097	46505807	6817	CHEMBL1201264		3955
DB00941	Hexafluronium	04/10/44	approved	HDZAQYPYABGTCL-UHFFFAOYSA-N	InChI=1S/C36H42N2/c1-37(2,35-31-21-11-7-17-27(31)28-18-8-12-22-32(28)35)25-15-5-6-16-26-38(3,4)36-33-23-13-9-19-29(33)30-20-10-14-24-34(30)36/h7-14,17-24,35-36H,5-6,15-16,25-26H2,1-4H3/q+2	C[N+](C)(CCCCCC[N+](C)(C)C1C2=C(C=CC=C2)C2=C1C=CC=C2)C1C2=C(C=CC=C2)C2=C1C=CC=C2	C36H42N2		D04435	3601	46507171	135804	CHEMBL1201349		3475
DB00942	Cycrimine	77-39-4	approved	SWRUZBWLEWHWRI-UHFFFAOYSA-N	InChI=1S/C19H29NO/c21-19(18-11-5-6-12-18,17-9-3-1-4-10-17)13-16-20-14-7-2-8-15-20/h1,3-4,9-10,18,21H,2,5-8,11-16H2	OC(CCN1CCCCC1)(C1CCCC1)C1=CC=CC=C1	C19H29NO			2911	46506736	59692	CHEMBL1201227		2808
DB00943	Zalcitabine	7481-89-2	approved; investigational	WREGKURFCTUGRC-POYBYMJQSA-N	InChI=1S/C9H13N3O3/c10-7-3-4-12(9(14)11-7)8-2-1-6(5-13)15-8/h3-4,6,8,13H,1-2,5H2,(H2,10,11,14)/t6-,8+/m0/s1	NC1=NC(=O)N(C=C1)[C@H]1CC[C@@H](CO)O1	C9H13N3O3	C07207	D00412	24066	46507879	10101	CHEMBL853		22498	50145605
DB00944	Demecarium	16505-84-3	approved	RWZVPVOZTJJMNU-UHFFFAOYSA-N	InChI=1S/C32H52N4O4/c1-33(31(37)39-29-21-17-19-27(25-29)35(3,4)5)23-15-13-11-9-10-12-14-16-24-34(2)32(38)40-30-22-18-20-28(26-30)36(6,7)8/h17-22,25-26H,9-16,23-24H2,1-8H3/q+2	CN(CCCCCCCCCCN(C)C(=O)OC1=CC=CC(=C1)[N+](C)(C)C)C(=O)OC1=CC=CC(=C1)[N+](C)(C)C	C32H52N4O4		D00667	5966	46507824	59719	CHEMBL1201229		5751
DB00945	Acetylsalicylic acid	50-78-2	approved; vet_approved	BSYNRYMUTXBXSQ-UHFFFAOYSA-N	InChI=1S/C9H8O4/c1-6(10)13-8-5-3-2-4-7(8)9(11)12/h2-5H,1H3,(H,11,12)	CC(=O)OC1=CC=CC=C1C(O)=O	C9H8O4	C01405	D00109	2244	46505803	15365	CHEMBL25	AIN	2157	22360
DB00946	Phenprocoumon	435-97-2	approved; investigational	DQDAYGNAKTZFIW-UHFFFAOYSA-N	InChI=1S/C18H16O3/c1-2-13(12-8-4-3-5-9-12)16-17(19)14-10-6-7-11-15(14)21-18(16)20/h3-11,13,19H,2H2,1H3	CCC(C1=CC=CC=C1)C1=C(O)C2=C(OC1=O)C=CC=C2	C18H16O3		D05457	54680692	46506423	50438	CHEMBL1465		10441592	768
DB00947	Fulvestrant	129453-61-8	approved; investigational	VWUXBMIQPBEWFH-WCCTWKNTSA-N	InChI=1S/C32H47F5O3S/c1-30-17-15-26-25-12-11-24(38)21-23(25)20-22(29(26)27(30)13-14-28(30)39)10-7-5-3-2-4-6-8-18-41(40)19-9-16-31(33,34)32(35,36)37/h11-12,21-22,26-29,38-39H,2-10,13-20H2,1H3/t22-,26-,27+,28+,29-,30+,41?/m1/s1	[H][C@@]12CC[C@H](O)[C@@]1(C)CC[C@]1([H])C3=CC=C(O)C=C3C[C@@H](CCCCCCCCCS(=O)CCCC(F)(F)C(F)(F)F)[C@@]21[H]	C32H47F5O3S		D01161	17756771	46508664	31638	CHEMBL1358		94553	50238741
DB00948	Mezlocillin	51481-65-3	approved; investigational	YPBATNHYBCGSSN-VWPFQQQWSA-N	InChI=1S/C21H25N5O8S2/c1-21(2)14(18(29)30)26-16(28)13(17(26)35-21)22-15(27)12(11-7-5-4-6-8-11)23-19(31)24-9-10-25(20(24)32)36(3,33)34/h4-8,12-14,17H,9-10H2,1-3H3,(H,22,27)(H,23,31)(H,29,30)/t12-,13-,14+,17-/m1/s1	[H][C@]12SC(C)(C)[C@@H](N1C(=O)[C@H]2NC(=O)[C@H](NC(=O)N1CCN(C1=O)S(C)(=O)=O)C1=CC=CC=C1)C(O)=O	C21H25N5O8S2	C07221	D05021	656511	46506692	6919	CHEMBL1731		570894
DB00949	Felbamate	25451-15-4	approved	WKGXYQFOCVYPAC-UHFFFAOYSA-N	InChI=1S/C11H14N2O4/c12-10(14)16-6-9(7-17-11(13)15)8-4-2-1-3-5-8/h1-5,9H,6-7H2,(H2,12,14)(H2,13,15)	NC(=O)OCC(COC(N)=O)C1=CC=CC=C1	C11H14N2O4	C07501	D00536	3331	46506375	4995	CHEMBL1094		3214	50088430
DB00950	Fexofenadine	83799-24-0	approved; investigational	RWTNPBWLLIMQHL-UHFFFAOYSA-N	InChI=1S/C32H39NO4/c1-31(2,30(35)36)25-17-15-24(16-18-25)29(34)14-9-21-33-22-19-28(20-23-33)32(37,26-10-5-3-6-11-26)27-12-7-4-8-13-27/h3-8,10-13,15-18,28-29,34,37H,9,14,19-23H2,1-2H3,(H,35,36)	CC(C)(C(O)=O)C1=CC=C(C=C1)C(O)CCCN1CCC(CC1)C(O)(C1=CC=CC=C1)C1=CC=CC=C1	C32H39NO4	C06999	D07958	3348	46504676	5050	CHEMBL914		3231	22874
DB00951	Isoniazid	54-85-3	approved; investigational	QRXWMOHMRWLFEY-UHFFFAOYSA-N	InChI=1S/C6H7N3O/c7-9-6(10)5-1-3-8-4-2-5/h1-4H,7H2,(H,9,10)	NNC(=O)C1=CC=NC=C1	C6H7N3O	C07054	D00346	3767	46506039	6030	CHEMBL64	NIZ	3635	50336507
DB00952	Naratriptan	121679-13-8	approved; investigational	AMKVXSZCKVJAGH-UHFFFAOYSA-N	InChI=1S/C17H25N3O2S/c1-18-23(21,22)10-7-13-3-4-17-15(11-13)16(12-19-17)14-5-8-20(2)9-6-14/h3-4,11-12,14,18-19H,5-10H2,1-2H3	CNS(=O)(=O)CCC1=CC2=C(NC=C2C2CCN(C)CC2)C=C1	C17H25N3O2S	C07792	D08255	4440	46507243	7478	CHEMBL1278		4287	50073682
DB00953	Rizatriptan	144034-80-0	approved	ULFRLSNUDGIQQP-UHFFFAOYSA-N	InChI=1S/C15H19N5/c1-19(2)6-5-13-8-17-15-4-3-12(7-14(13)15)9-20-11-16-10-18-20/h3-4,7-8,10-11,17H,5-6,9H2,1-2H3	CN(C)CCC1=CNC2=C1C=C(CN1C=NC=N1)C=C2	C15H19N5		D00675	5078	46506557	48273	CHEMBL905		4900	50033437
DB00954	Dirithromycin	62013-04-1	experimental	WLOHNSSYAXHWNR-DWIOZXRMSA-N	InChI=1S/C42H78N2O14/c1-15-29-42(10,49)37-24(4)32(43-30(56-37)21-52-17-16-50-13)22(2)19-40(8,48)36(58-39-33(45)28(44(11)12)18-23(3)53-39)25(5)34(26(6)38(47)55-29)57-31-20-41(9,51-14)35(46)27(7)54-31/h22-37,39,43,45-46,48-49H,15-21H2,1-14H3/t22-,23-,24+,25+,26-,27+,28+,29-,30-,31+,32+,33-,34+,35+,36-,37-,39+,40-,41-,42-/m1/s1	CC[C@H]1OC(=O)[C@H](C)[C@@H](O[C@H]2C[C@@](C)(OC)[C@@H](O)[C@H](C)O2)[C@H](C)[C@@H](O[C@@H]2O[C@H](C)C[C@@H]([C@H]2O)N(C)C)[C@](C)(O)C[C@@H](C)[C@@H]2N[C@@H](COCCOC)O[C@H]([C@H]2C)[C@]1(C)O	C42H78N2O14		D03865	6473883	46509156	474014	CHEMBL1237072	DI0	4976073	59397
DB00955	Netilmicin	56391-56-1	approved; investigational	CIDUJQMULVCIBT-MQDUPKMGSA-N	InChI=1S/C21H41N5O7/c1-4-26-13-7-12(24)16(32-19-11(23)6-5-10(8-22)31-19)14(27)17(13)33-20-15(28)18(25-3)21(2,29)9-30-20/h5,11-20,25-29H,4,6-9,22-24H2,1-3H3/t11-,12+,13-,14+,15-,16-,17+,18-,19-,20-,21+/m1/s1	CCN[C@@H]1C[C@H](N)[C@@H](O[C@H]2OC(CN)=CC[C@H]2N)[C@H](O)[C@H]1O[C@H]1OC[C@](C)(O)[C@H](NC)[C@H]1O	C21H41N5O7	C07657	D08268	441306	46507404	7528	CHEMBL1572		20152952	50470664
DB00956	Hydrocodone	125-29-1	approved; illicit; investigational	LLPOLZWFYMWNKH-CMKMFDCUSA-N	InChI=1S/C18H21NO3/c1-19-8-7-18-11-4-5-13(20)17(18)22-16-14(21-2)6-3-10(15(16)18)9-12(11)19/h3,6,11-12,17H,4-5,7-9H2,1-2H3/t11-,12+,17-,18-/m0/s1	[H][C@@]12OC3=C(OC)C=CC4=C3[C@@]11CCN(C)[C@]([H])(C4)[C@]1([H])CCC2=O	C18H21NO3	C08024	D08045	5284569	46506225	5779	CHEMBL1457		4447623	50386689
DB00957	Norgestimate	35189-28-7	approved; investigational	KIQQMECNKUGGKA-NMYWJIRASA-N	InChI=1S/C23H31NO3/c1-4-22-12-10-19-18-9-7-17(24-26)14-16(18)6-8-20(19)21(22)11-13-23(22,5-2)27-15(3)25/h2,14,18-21,26H,4,6-13H2,1,3H3/b24-17+/t18-,19+,20+,21-,22-,23-/m0/s1	[H][C@@]12CC[C@@](OC(C)=O)(C#C)[C@@]1(CC)CC[C@]1([H])[C@@]3([H])CC\C(C=C3CC[C@@]21[H])=N/O	C23H31NO3		D05209	6540478	46507381	50815	CHEMBL1200934		5022837
DB00958	Carboplatin	41575-94-4	approved	OLESAACUTLOWQZ-UHFFFAOYSA-L	InChI=1S/C6H8O4.2H3N.Pt/c7-4(8)6(5(9)10)2-1-3-6;;;/h1-3H2,(H,7,8)(H,9,10);2*1H3;/q;;;+2/p-2	[H][N]([H])([H])[Pt]1(OC(=O)C2(CCC2)C(=O)O1)[N]([H])([H])[H]	C6H12N2O4Pt		D01363	38904	46507170	31355	CHEMBL1351		8514637
DB00959	Methylprednisolone	83-43-2	approved; vet_approved	VHRSUDSXCMQTMA-PJHHCJLFSA-N	InChI=1S/C22H30O5/c1-12-8-14-15-5-7-22(27,18(26)11-23)21(15,3)10-17(25)19(14)20(2)6-4-13(24)9-16(12)20/h4,6,9,12,14-15,17,19,23,25,27H,5,7-8,10-11H2,1-3H3/t12-,14-,15-,17-,19+,20-,21-,22-/m0/s1	[H][C@@]12CC[C@](O)(C(=O)CO)[C@@]1(C)C[C@H](O)[C@@]1([H])[C@@]2([H])C[C@H](C)C2=CC(=O)C=C[C@]12C	C22H30O5		D00407	6741	46504885	6888	CHEMBL650		6485	50103616
DB00960	Pindolol	13523-86-9	approved; investigational	JZQKKSLKJUAGIC-UHFFFAOYSA-N	InChI=1S/C14H20N2O2/c1-10(2)16-8-11(17)9-18-14-5-3-4-13-12(14)6-7-15-13/h3-7,10-11,15-17H,8-9H2,1-2H3	CC(C)NCC(O)COC1=CC=CC2=C1C=CN2	C14H20N2O2	C07445	D00513	4828	46508362	8214	CHEMBL500		4662	50019443
DB00961	Mepivacaine	96-88-8	approved; vet_approved	INWLQCZOYSRPNW-UHFFFAOYSA-N	InChI=1S/C15H22N2O/c1-11-7-6-8-12(2)14(11)16-15(18)13-9-4-5-10-17(13)3/h6-8,13H,4-5,9-10H2,1-3H3,(H,16,18)	CN1CCCCC1C(=O)NC1=C(C)C=CC=C1C	C15H22N2O	C07528	D08181	4062	46507857	6759	CHEMBL1087		3922	50417964
DB00962	Zaleplon	151319-34-5	approved; illicit; investigational	HUNXMJYCHXQEGX-UHFFFAOYSA-N	InChI=1S/C17H15N5O/c1-3-21(12(2)23)15-6-4-5-13(9-15)16-7-8-19-17-14(10-18)11-20-22(16)17/h4-9,11H,3H2,1-2H3	CCN(C(C)=O)C1=CC=CC(=C1)C1=CC=NC2=C(C=NN12)C#N	C17H15N5O	C07484	D00530	5719	46508267	10102	CHEMBL1521		5517	86521
DB00963	Bromfenac	91714-94-2	approved; withdrawn	ZBPLOVFIXSTCRZ-UHFFFAOYSA-N	InChI=1S/C15H12BrNO3/c16-11-6-4-9(5-7-11)15(20)12-3-1-2-10(14(12)17)8-13(18)19/h1-7H,8,17H2,(H,18,19)	NC1=C(CC(O)=O)C=CC=C1C(=O)C1=CC=C(Br)C=C1	C15H12BrNO3		D07541	60726	46508121	240107	CHEMBL1077	27R	54730	50248104
DB00964	Apraclonidine	66711-21-5	approved	IEJXVRYNEISIKR-UHFFFAOYSA-N	InChI=1S/C9H10Cl2N4/c10-6-3-5(12)4-7(11)8(6)15-9-13-1-2-14-9/h3-4H,1-2,12H2,(H2,13,14,15)	NC1=CC(Cl)=C(NC2=NCCN2)C(Cl)=C1	C9H10Cl2N4	C07668		2216	46505614	2788	CHEMBL647		2130	81926
DB00965	Ethiodized oil	8008-53-5	approved; investigational						D04082		46505147		CHEMBL1201458
DB00966	Telmisartan	144701-48-4	approved; investigational	RMMXLENWKUUMAY-UHFFFAOYSA-N	InChI=1S/C33H30N4O2/c1-4-9-30-35-31-21(2)18-24(32-34-27-12-7-8-13-28(27)36(32)3)19-29(31)37(30)20-22-14-16-23(17-15-22)25-10-5-6-11-26(25)33(38)39/h5-8,10-19H,4,9,20H2,1-3H3,(H,38,39)	CCCC1=NC2=C(C=C(C=C2C)C2=NC3=CC=CC=C3N2C)N1CC1=CC=C(C=C1)C1=CC=CC=C1C(O)=O	C33H30N4O2	C07710	D00627	65999	46505370	9434	CHEMBL1017	TLS	59391	50043280
DB00967	Desloratadine	100643-71-8	approved; investigational	JAUOIFJMECXRGI-UHFFFAOYSA-N	InChI=1S/C19H19ClN2/c20-16-5-6-17-15(12-16)4-3-14-2-1-9-22-19(14)18(17)13-7-10-21-11-8-13/h1-2,5-6,9,12,21H,3-4,7-8,10-11H2	ClC1=CC2=C(C=C1)C(=C1CCNCC1)C1=C(CC2)C=CC=N1	C19H19ClN2		D03693	124087	46507996	291342	CHEMBL1172	Y5R	110575	50073179
DB00968	Methyldopa	555-30-6	approved	CJCSPKMFHVPWAR-JTQLQIEISA-N	InChI=1S/C10H13NO4/c1-10(11,9(14)15)5-6-2-3-7(12)8(13)4-6/h2-4,12-13H,5,11H2,1H3,(H,14,15)/t10-/m0/s1	C[C@](N)(CC1=CC=C(O)C(O)=C1)C(O)=O	C10H13NO4	C07194	D08205	38853	46508535	61058	CHEMBL459		35562	48449
DB00969	Alosetron	122852-42-0	approved; withdrawn	JSWZEAMFRNKZNL-UHFFFAOYSA-N	InChI=1S/C17H18N4O/c1-11-13(19-10-18-11)9-21-8-7-15-16(17(21)22)12-5-3-4-6-14(12)20(15)2/h3-6,10H,7-9H2,1-2H3,(H,18,19)	CN1C2=C(C3=CC=CC=C13)C(=O)N(CC1=C(C)NC=N1)CC2	C17H18N4O		D07129	2099	46506274	253342	CHEMBL1110	S7Y	2015	50014558
DB00970	Dactinomycin	50-76-0	approved; investigational	RJURFGZVJUQBHK-IIXSONLDSA-N	InChI=1S/C62H86N12O16/c1-27(2)42-59(84)73-23-17-19-36(73)57(82)69(13)25-38(75)71(15)48(29(5)6)61(86)88-33(11)44(55(80)65-42)67-53(78)35-22-21-31(9)51-46(35)64-47-40(41(63)50(77)32(10)52(47)90-51)54(79)68-45-34(12)89-62(87)49(30(7)8)72(16)39(76)26-70(14)58(83)37-20-18-24-74(37)60(85)43(28(3)4)66-56(45)81/h21-22,27-30,33-34,36-37,42-45,48-49H,17-20,23-26,63H2,1-16H3,(H,65,80)(H,66,81)(H,67,78)(H,68…	[H][C@@]12CCCN1C(=O)[C@H](NC(=O)[C@@H](NC(=O)C1=C3N=C4C(OC3=C(C)C=C1)=C(C)C(=O)C(N)=C4C(=O)N[C@H]1[C@@H](C)OC(=O)[C@H](C(C)C)N(C)C(=O)CN(C)C(=O)[C@]3([H])CCCN3C(=O)[C@H](NC1=O)C(C)C)[C@@H](C)OC(=O)[C@H](C(C)C)N(C)C(=O)CN(C)C2=O)C(C)C	C62H86N12O16	C06770	D00214	457193	46509192	27666	CHEMBL1554		10482167	43866
DB00971	Selenium Sulfide	7488-56-4	approved	JNMWHTHYDQTDQZ-UHFFFAOYSA-N	InChI=1S/S2Se/c1-3-2	S=[Se]=S	S2Se			24087	46507535	135934	CHEMBL1200680		22519
DB00972	Azelastine	58581-89-8	approved	MBUVEWMHONZEQD-UHFFFAOYSA-N	InChI=1S/C22H24ClN3O/c1-25-13-4-5-18(12-14-25)26-22(27)20-7-3-2-6-19(20)21(24-26)15-16-8-10-17(23)11-9-16/h2-3,6-11,18H,4-5,12-15H2,1H3	CN1CCCC(CC1)N1N=C(CC2=CC=C(Cl)C=C2)C2=CC=CC=C2C1=O	C22H24ClN3O	C07768	D07483	2267	46507582	2950	CHEMBL639		2180	50341448
DB00973	Ezetimibe	163222-33-1	approved	OLNTVTPDXPETLC-XPWALMASSA-N	InChI=1S/C24H21F2NO3/c25-17-5-1-15(2-6-17)22(29)14-13-21-23(16-3-11-20(28)12-4-16)27(24(21)30)19-9-7-18(26)8-10-19/h1-12,21-23,28-29H,13-14H2/t21-,22+,23-/m1/s1	[H][C@]1(CC[C@H](O)C2=CC=C(F)C=C2)C(=O)N(C2=CC=C(F)C=C2)[C@]1([H])C1=CC=C(O)C=C1	C24H21F2NO3		D01966	150311	46507625	49040	CHEMBL1138	H56	132493	50371521
DB00974	Edetic acid	60-00-4	approved; vet_approved	KCXVZYZYPLLWCC-UHFFFAOYSA-N	InChI=1S/C10H16N2O8/c13-7(14)3-11(4-8(15)16)1-2-12(5-9(17)18)6-10(19)20/h1-6H2,(H,13,14)(H,15,16)(H,17,18)(H,19,20)	OC(=O)CN(CCN(CC(O)=O)CC(O)=O)CC(O)=O	C10H16N2O8	C00284	D00052	6049	46508301	4735	CHEMBL858	EDT	5826	50330325
DB00975	Dipyridamole	58-32-2	approved	IZEKFCXSFNUWAM-UHFFFAOYSA-N	InChI=1S/C24H40N8O4/c33-15-11-31(12-16-34)23-26-20-19(21(27-23)29-7-3-1-4-8-29)25-24(32(13-17-35)14-18-36)28-22(20)30-9-5-2-6-10-30/h33-36H,1-18H2	OCCN(CCO)C1=NC2=C(N=C(N=C2N2CCCCC2)N(CCO)CCO)C(=N1)N1CCCCC1	C24H40N8O4		D00302	3108	46506292	4653	CHEMBL932	H9F	2997	23620
DB00976	Telithromycin	191114-48-4	approved	LJVAJPDWBABPEJ-PNUFFHFMSA-N	InChI=1S/C43H65N5O10/c1-12-33-43(8)37(48(41(53)58-43)19-14-13-18-47-23-31(45-24-47)30-16-15-17-44-22-30)27(4)34(49)25(2)21-42(7,54-11)38(28(5)35(50)29(6)39(52)56-33)57-40-36(51)32(46(9)10)20-26(3)55-40/h15-17,22-29,32-33,36-38,40,51H,12-14,18-21H2,1-11H3/t25-,26-,27+,28+,29-,32+,33-,36-,37-,38-,40+,42-,43-/m1/s1	[H][C@@]12[C@@H](C)C(=O)[C@H](C)C[C@@](C)(OC)[C@H](O[C@@H]3O[C@H](C)C[C@@H]([C@H]3O)N(C)C)[C@@H](C)C(=O)[C@@H](C)C(=O)O[C@H](CC)[C@@]1(C)OC(=O)N2CCCCN1C=NC(=C1)C1=CC=CN=C1	C43H65N5O10	C12009	D01078	3002190	46504510	29688	CHEMBL1136	TEL	2273373	50378137
DB00977	Ethinylestradiol	57-63-6	approved	BFPYWIDHMRZLRN-SLHNCBLASA-N	InChI=1S/C20H24O2/c1-3-20(22)11-9-18-17-6-4-13-12-14(21)5-7-15(13)16(17)8-10-19(18,20)2/h1,5,7,12,16-18,21-22H,4,6,8-11H2,2H3/t16-,17-,18+,19+,20+/m1/s1	[H][C@@]12CC[C@@](O)(C#C)[C@@]1(C)CC[C@]1([H])C3=C(CC[C@@]21[H])C=C(O)C=C3	C20H24O2	C07534	D00554	5991	46508618	4903	CHEMBL691	3WF	5770	50187243
DB00978	Lomefloxacin	98079-51-7	approved; investigational	ZEKZLJVOYLTDKK-UHFFFAOYSA-N	InChI=1S/C17H19F2N3O3/c1-3-21-8-11(17(24)25)16(23)10-6-12(18)15(13(19)14(10)21)22-5-4-20-9(2)7-22/h6,8-9,20H,3-5,7H2,1-2H3,(H,24,25)	CCN1C=C(C(O)=O)C(=O)C2=CC(F)=C(N3CCNC(C)C3)C(F)=C12	C17H19F2N3O3	C07078	D02318	3948	46508499	116278	CHEMBL561		3811	50417952
DB00979	Cyclopentolate	512-15-2	approved	SKYSRIRYMSLOIN-UHFFFAOYSA-N	InChI=1S/C17H25NO3/c1-18(2)12-13-21-16(19)15(14-8-4-3-5-9-14)17(20)10-6-7-11-17/h3-5,8-9,15,20H,6-7,10-13H2,1-2H3	CN(C)CCOC(=O)C(C1=CC=CC=C1)C1(O)CCCC1	C17H25NO3	C06932		2905	46504517	4024	CHEMBL1201338		2802	82375
DB00980	Ramelteon	196597-26-9	approved; investigational	YLXDSYKOBKBWJQ-LBPRGKRZSA-N	InChI=1S/C16H21NO2/c1-2-15(18)17-9-7-12-4-3-11-5-6-14-13(16(11)12)8-10-19-14/h5-6,12H,2-4,7-10H2,1H3,(H,17,18)/t12-/m0/s1	CCC(=O)NCC[C@@H]1CCC2=C1C1=C(OCC1)C=C2	C16H21NO2			208902	46505923	109549	CHEMBL1218	JEV	181000	50118470
DB00981	Physostigmine	57-47-6	approved; investigational	PIJVFDBKTWXHHD-HIFRSBDPSA-N	InChI=1S/C15H21N3O2/c1-15-7-8-17(3)13(15)18(4)12-6-5-10(9-11(12)15)20-14(19)16-2/h5-6,9,13H,7-8H2,1-4H3,(H,16,19)/t13-,15+/m1/s1	[H][C@]12N(C)CC[C@@]1(C)C1=C(C=CC(OC(=O)NC)=C1)N2C	C15H21N3O2	C06535	D00196	5983	46506998	27953	CHEMBL94		5763	50222010
DB00982	Isotretinoin	4759-48-2	approved	SHGAZHPCJJPHSC-XFYACQKRSA-N	InChI=1S/C20H28O2/c1-15(8-6-9-16(2)14-19(21)22)11-12-18-17(3)10-7-13-20(18,4)5/h6,8-9,11-12,14H,7,10,13H2,1-5H3,(H,21,22)/b9-6+,12-11+,15-8+,16-14-	C\C(\C=C\C1=C(C)CCCC1(C)C)=C/C=C/C(/C)=C\C(O)=O	C20H28O2		D00348	5282379	46508729	6067	CHEMBL547		4445539	50031459
DB00983	Formoterol	73573-87-2	approved; investigational	BPZSYCZIITTYBL-UHFFFAOYSA-N	InChI=1S/C19H24N2O4/c1-13(9-14-3-6-16(25-2)7-4-14)20-11-19(24)15-5-8-18(23)17(10-15)21-12-22/h3-8,10,12-13,19-20,23-24H,9,11H2,1-2H3,(H,21,22)	COC1=CC=C(CC(C)NCC(O)C2=CC(NC=O)=C(O)C=C2)C=C1	C19H24N2O4	C07805	D07990	3410	46507099	63082	CHEMBL1256786		3292	86453
DB00984	Nandrolone phenpropionate	62-90-8	approved; illicit; investigational	UBWXUGDQUBIEIZ-QNTYDACNSA-N	InChI=1S/C27H34O3/c1-27-16-15-22-21-11-9-20(28)17-19(21)8-10-23(22)24(27)12-13-25(27)30-26(29)14-7-18-5-3-2-4-6-18/h2-6,17,21-25H,7-16H2,1H3/t21-,22+,23+,24-,25-,27-/m0/s1	[H][C@@]12CC[C@H](OC(=O)CCC3=CC=CC=C3)[C@@]1(C)CC[C@]1([H])[C@@]3([H])CCC(=O)C=C3CC[C@@]21[H]	C27H34O3	C08155	D00956	229455	46506276	7468	CHEMBL1200412		199761
DB00985	Dimenhydrinate	523-87-5	approved	NFLLKCVHYJRNRH-UHFFFAOYSA-N	InChI=1S/C17H21NO.C7H7ClN4O2/c1-18(2)13-14-19-17(15-9-5-3-6-10-15)16-11-7-4-8-12-16;1-11-4-3(9-6(8)10-4)5(13)12(2)7(11)14/h3-12,17H,13-14H2,1-2H3;1-2H3,(H,9,10)	CN1C2=C(N=C(Cl)N2)C(=O)N(C)C1=O.CN(C)CCOC(C1=CC=CC=C1)C1=CC=CC=C1	C24H28ClN5O3		D00520	441281	46504881	94848	CHEMBL1200406		10210
DB00986	Glycopyrronium	740028-90-4	approved; investigational; vet_approved	ANGKOCUUWGHLCE-UHFFFAOYSA-N	InChI=1S/C19H28NO3/c1-20(2)13-12-17(14-20)23-18(21)19(22,16-10-6-7-11-16)15-8-4-3-5-9-15/h3-5,8-9,16-17,22H,6-7,10-14H2,1-2H3/q+1	C[N+]1(C)CCC(C1)OC(=O)C(O)(C1CCCC1)C1=CC=CC=C1	C19H28NO3		D00540	9933193	46509133	94449	CHEMBL1201335		3374	50417445
DB00987	Cytarabine	147-94-4	approved; investigational	UHDGCWIWMRVCDJ-CCXZUQQUSA-N	InChI=1S/C9H13N3O5/c10-5-1-2-12(9(16)11-5)8-7(15)6(14)4(3-13)17-8/h1-2,4,6-8,13-15H,3H2,(H2,10,11,16)/t4-,6-,7+,8-/m1/s1	NC1=NC(=O)N(C=C1)[C@@H]1O[C@H](CO)[C@@H](O)[C@@H]1O	C9H13N3O5	C02961	D00168	6253	46505879	28680	CHEMBL803	AR3	6017	50087289
DB00988	Dopamine	51-61-6	approved	VYFYYTLLBUKUHU-UHFFFAOYSA-N	InChI=1S/C8H11NO2/c9-4-3-6-1-2-7(10)8(11)5-6/h1-2,5,10-11H,3-4,9H2	NCCC1=CC(O)=C(O)C=C1	C8H11NO2	C03758	D07870	681	46506043	18243	CHEMBL59	LDP	661	55121
DB00989	Rivastigmine	123441-03-2	approved; investigational	XSVMFMHYUFZWBK-NSHDSACASA-N	InChI=1S/C14H22N2O2/c1-6-16(5)14(17)18-13-9-7-8-12(10-13)11(2)15(3)4/h7-11H,6H2,1-5H3/t11-/m0/s1	CCN(C)C(=O)OC1=CC=CC(=C1)[C@H](C)N(C)C	C14H22N2O2	C11766	D03822	77991	46507452	8874	CHEMBL636		70377	11682
DB00990	Exemestane	107868-30-4	approved; investigational	BFYIZQONLCFLEV-DAELLWKTSA-N	InChI=1S/C20H24O2/c1-12-10-14-15-4-5-18(22)20(15,3)9-7-16(14)19(2)8-6-13(21)11-17(12)19/h6,8,11,14-16H,1,4-5,7,9-10H2,2-3H3/t14-,15-,16-,19+,20-/m0/s1	[H][C@@]12CCC(=O)[C@@]1(C)CC[C@@]1([H])[C@@]2([H])CC(=C)C2=CC(=O)C=C[C@]12C	C20H24O2	C08162	D00963	60198	46508243	4953	CHEMBL1200374	EXM	54278	50398447
DB00991	Oxaprozin	21256-18-8	approved	OFPXSFXSNFPTHF-UHFFFAOYSA-N	InChI=1S/C18H15NO3/c20-16(21)12-11-15-19-17(13-7-3-1-4-8-13)18(22-15)14-9-5-2-6-10-14/h1-10H,11-12H2,(H,20,21)	OC(=O)CCC1=NC(=C(O1)C1=CC=CC=C1)C1=CC=CC=C1	C18H15NO3	C07356	D00463	4614	46506429	7822	CHEMBL1071	BJ6	4453	50002861
DB00992	Methyl aminolevulinate	33320-16-0	approved; investigational	YUUAYBAIHCDHHD-UHFFFAOYSA-N	InChI=1S/C6H11NO3/c1-10-6(9)3-2-5(8)4-7/h2-4,7H2,1H3	COC(=O)CCC(=O)CN	C6H11NO3		D08204	157922	46507004	724125	CHEMBL1096562		138950
DB00993	Azathioprine	446-86-6	approved	LMEKQMALGUDUQG-UHFFFAOYSA-N	InChI=1S/C9H7N7O2S/c1-15-4-14-7(16(17)18)9(15)19-8-5-6(11-2-10-5)12-3-13-8/h2-4H,1H3,(H,10,11,12,13)	CN1C=NC(=C1SC1=NC=NC2=C1NC=N2)[N+]([O-])=O	C9H7N7O2S	C06837	D00238	2265	46508252	2948	CHEMBL1542		2178	50373919
DB00994	Neomycin	1404-04-2	approved; vet_approved					C00384	D08260		46505525	7507		CNY
DB00995	Auranofin	34031-32-8	approved; investigational	AUJRCFUBUPVWSZ-XTZHGVARSA-M	InChI=1S/C14H20O9S.C6H15P.Au/c1-6(15)19-5-10-11(20-7(2)16)12(21-8(3)17)13(14(24)23-10)22-9(4)18;1-4-7(5-2)6-3;/h10-14,24H,5H2,1-4H3;4-6H2,1-3H3;/q;;+1/p-1/t10-,11-,12+,13-,14+;;/m1../s1	CCP(CC)(CC)=[Au]S[C@@H]1O[C@H](COC(C)=O)[C@@H](OC(C)=O)[C@H](OC(C)=O)[C@H]1OC(C)=O	C20H34AuO9PS		D00237	70788951	46507010	2922	CHEMBL1366		5293650	50153291
DB00996	Gabapentin	60142-96-3	approved; investigational	UGJMXCAKCUNAIE-UHFFFAOYSA-N	InChI=1S/C9H17NO2/c10-7-9(6-8(11)12)4-2-1-3-5-9/h1-7,10H2,(H,11,12)	NCC1(CC(O)=O)CCCCC1	C9H17NO2		D00332	3446	46506529	42797	CHEMBL940	GBN	3328	50080153
DB00997	Doxorubicin	23214-92-8	approved; investigational	AOJJSUZBOXZQNB-TZSSRYMLSA-N	InChI=1S/C27H29NO11/c1-10-22(31)13(28)6-17(38-10)39-15-8-27(36,16(30)9-29)7-12-19(15)26(35)21-20(24(12)33)23(32)11-4-3-5-14(37-2)18(11)25(21)34/h3-5,10,13,15,17,22,29,31,33,35-36H,6-9,28H2,1-2H3/t10-,13-,15-,17-,22+,27-/m0/s1	COC1=CC=CC2=C1C(=O)C1=C(O)C3=C(C[C@](O)(C[C@@H]3O[C@H]3C[C@H](N)[C@H](O)[C@H](C)O3)C(=O)CO)C(O)=C1C2=O	C27H29NO11	C01661	D03899	31703	46507641	28748	CHEMBL53463	DM2	29400	32022
DB00998	Frovatriptan	158747-02-5	approved; investigational	XPSQPHWEGNHMSK-SECBINFHSA-N	InChI=1S/C14H17N3O/c1-16-9-3-5-13-11(7-9)10-6-8(14(15)18)2-4-12(10)17-13/h2,4,6,9,16-17H,3,5,7H2,1H3,(H2,15,18)/t9-/m1/s1	CN[C@@H]1CCC2=C(C1)C1=C(N2)C=CC(=C1)C(N)=O	C14H17N3O		D07997	77992	46506288	134991	CHEMBL1279		70378	50073689
DB00999	Hydrochlorothiazide	58-93-5	approved; vet_approved	JZUFKLXOESDKRF-UHFFFAOYSA-N	InChI=1S/C7H8ClN3O4S2/c8-4-1-5-7(2-6(4)16(9,12)13)17(14,15)11-3-10-5/h1-2,10-11H,3H2,(H2,9,12,13)	NS(=O)(=O)C1=C(Cl)C=C2NCNS(=O)(=O)C2=C1	C7H8ClN3O4S2	C07041	D00340	3639	46504440	5778	CHEMBL435	HCZ	3513	13076
DB01000	Cyclacillin	3485-14-1	approved	HGBLNBBNRORJKI-WCABBAIRSA-N	InChI=1S/C15H23N3O4S/c1-14(2)9(12(20)21)18-10(19)8(11(18)23-14)17-13(22)15(16)6-4-3-5-7-15/h8-9,11H,3-7,16H2,1-2H3,(H,17,22)(H,20,21)/t8-,9+,11-/m1/s1	[H][C@]12SC(C)(C)[C@@H](N1C(=O)[C@H]2NC(=O)C1(N)CCCCC1)C(O)=O	C15H23N3O4S	C12766	D01334	19003	46508073	31444	CHEMBL1200356		17941	50350474
DB01001	Salbutamol	18559-94-9	approved; vet_approved	NDAUXUAQIAJITI-UHFFFAOYSA-N	InChI=1S/C13H21NO3/c1-13(2,3)14-7-12(17)9-4-5-11(16)10(6-9)8-15/h4-6,12,14-17H,7-8H2,1-3H3	CC(C)(C)NCC(O)C1=CC(CO)=C(O)C=C1	C13H21NO3		D02147	2083	46505312	2549	CHEMBL714		1999	25769
DB01002	Levobupivacaine	27262-47-1	approved; investigational	LEBVLXFERQHONN-INIZCTEOSA-N	InChI=1S/C18H28N2O/c1-4-5-12-20-13-7-6-11-16(20)18(21)19-17-14(2)9-8-10-15(17)3/h8-10,16H,4-7,11-13H2,1-3H3,(H,19,21)/t16-/m0/s1	CCCCN1CCCC[C@H]1C(=O)NC1=C(C)C=CC=C1C	C18H28N2O	C07887	D08116	92253	46505295	6149	CHEMBL1201193	OJ0	83289	50417951
DB01003	Cromoglicic acid	16110-51-3	approved	IMZMKUWMOSJXDT-UHFFFAOYSA-N	InChI=1S/C23H16O11/c24-11(9-31-14-3-1-5-16-20(14)12(25)7-18(33-16)22(27)28)10-32-15-4-2-6-17-21(15)13(26)8-19(34-17)23(29)30/h1-8,11,24H,9-10H2,(H,27,28)(H,29,30)	OC(COC1=CC=CC2=C1C(=O)C=C(O2)C(O)=O)COC1=CC=CC2=C1C(=O)C=C(O2)C(O)=O	C23H16O11	C06928	D07753	2882	46504509	59773	CHEMBL428880		2779	50440033
DB01004	Ganciclovir	82410-32-0	approved; investigational	IRSCQMHQWWYFCW-UHFFFAOYSA-N	InChI=1S/C9H13N5O4/c10-9-12-7-6(8(17)13-9)11-3-14(7)4-18-5(1-15)2-16/h3,5,15-16H,1-2,4H2,(H3,10,12,13,17)	NC1=NC2=C(N=CN2COC(CO)CO)C(=O)N1	C9H13N5O4		D00333	3454	46507294	465284	CHEMBL182	GA2	3336	50237614
DB01005	Hydroxyurea	127-07-1	approved	VSNHCAURESNICA-UHFFFAOYSA-N	InChI=1S/CH4N2O2/c2-1(4)3-5/h5H,(H3,2,3,4)	NC(=O)NO	CH4N2O2	C07044	D00341	3657	46506927	44423	CHEMBL467	NHY	3530	50017811
DB01006	Letrozole	112809-51-5	approved; investigational	HPJKCIUCZWXJDR-UHFFFAOYSA-N	InChI=1S/C17H11N5/c18-9-13-1-5-15(6-2-13)17(22-12-20-11-21-22)16-7-3-14(10-19)4-8-16/h1-8,11-12,17H	N#CC1=CC=C(C=C1)C(N1C=NC=N1)C1=CC=C(C=C1)C#N	C17H11N5	C08163	D00964	3902	46504610	6413	CHEMBL1444		3765	13061
DB01007	Tioconazole	65899-73-2	approved	QXHHHPZILQDDPS-UHFFFAOYSA-N	InChI=1S/C16H13Cl3N2OS/c17-12-1-2-13(14(18)7-12)15(8-21-5-4-20-10-21)22-9-11-3-6-23-16(11)19/h1-7,10,15H,8-9H2	ClC1=C(COC(CN2C=CN=C2)C2=C(Cl)C=C(Cl)C=C2)C=CS1	C16H13Cl3N2OS	C08082	D00890	5482	46508604	77898	CHEMBL1200438		5282	50370218
DB01008	Busulfan	55-98-1	approved; investigational	COVZYZSDYWQREU-UHFFFAOYSA-N	InChI=1S/C6H14O6S2/c1-13(7,8)11-5-3-4-6-12-14(2,9)10/h3-6H2,1-2H3	CS(=O)(=O)OCCCCOS(C)(=O)=O	C6H14O6S2	C06862	D00248	2478	46506234	28901	CHEMBL820		2384	50237623
DB01009	Ketoprofen	22071-15-4	approved; vet_approved	DKYWVDODHFEZIM-UHFFFAOYSA-N	InChI=1S/C16H14O3/c1-11(16(18)19)13-8-5-9-14(10-13)15(17)12-6-3-2-4-7-12/h2-11H,1H3,(H,18,19)	CC(C(O)=O)C1=CC(=CC=C1)C(=O)C1=CC=CC=C1	C16H14O3	C01716	D00132	3825	46505715	6128	CHEMBL571		3693	50022271
DB01010	Edrophonium	312-48-1	approved	VWLHWLSRQJQWRG-UHFFFAOYSA-O	InChI=1S/C10H15NO/c1-4-11(2,3)9-6-5-7-10(12)8-9/h5-8H,4H2,1-3H3/p+1	CC[N+](C)(C)C1=CC(O)=CC=C1	C10H16NO	C06976		3202	46507530	251408	CHEMBL1104	EDR	3090	120262
DB01011	Metyrapone	54-36-4	approved; investigational	FJLBFSROUSIWMA-UHFFFAOYSA-N	InChI=1S/C14H14N2O/c1-14(2,12-6-4-8-16-10-12)13(17)11-5-3-7-15-9-11/h3-10H,1-2H3	CC(C)(C(=O)C1=CN=CC=C1)C1=CC=CN=C1	C14H14N2O	C07205	D00410	4174	46504862	44241	CHEMBL934	MYT	4030	50028166
DB01012	Cinacalcet	226256-56-0	approved	VDHAWDNDOKGFTD-MRXNPFEDSA-N	InChI=1S/C22H22F3N/c1-16(20-13-5-10-18-9-2-3-12-21(18)20)26-14-6-8-17-7-4-11-19(15-17)22(23,24)25/h2-5,7,9-13,15-16,26H,6,8,14H2,1H3/t16-/m1/s1	C[C@@H](NCCCC1=CC(=CC=C1)C(F)(F)F)C1=CC=CC2=CC=CC=C12	C22H22F3N		D03504	156419	46506315	48390	CHEMBL1201284	YP4	137743	50416875
DB01013	Clobetasol propionate	25122-46-7	approved	CBGUOGMQLZIXBE-XGQKBEPLSA-N	InChI=1S/C25H32ClFO5/c1-5-21(31)32-25(20(30)13-26)14(2)10-18-17-7-6-15-11-16(28)8-9-22(15,3)24(17,27)19(29)12-23(18,25)4/h8-9,11,14,17-19,29H,5-7,10,12-13H2,1-4H3/t14-,17-,18-,19-,22-,23-,24-,25-/m0/s1	[H][C@@]12C[C@H](C)[C@](OC(=O)CC)(C(=O)CCl)[C@@]1(C)C[C@H](O)[C@@]1(F)[C@@]2([H])CCC2=CC(=O)C=C[C@]12C	C25H32ClFO5		D01272	32798	46505670	31414	CHEMBL1159650	XRD	30399	39347
DB01014	Balsalazide	80573-04-2	approved; investigational	IPOKCKJONYRRHP-FMQUCBEESA-N	InChI=1S/C17H15N3O6/c21-14-6-5-12(9-13(14)17(25)26)20-19-11-3-1-10(2-4-11)16(24)18-8-7-15(22)23/h1-6,9,21H,7-8H2,(H,18,24)(H,22,23)(H,25,26)/b20-19+	OC(=O)CCNC(=O)C1=CC=C(C=C1)\N=N\C1=CC=C(O)C(=C1)C(O)=O	C17H15N3O6		D07488	6335412	46505592	267413	CHEMBL1201346		10662422
DB01015	Sulfamethoxazole	723-46-6	approved	JLKIGFTWXXRPMT-UHFFFAOYSA-N	InChI=1S/C10H11N3O3S/c1-7-6-10(12-16-7)13-17(14,15)9-4-2-8(11)3-5-9/h2-6H,11H2,1H3,(H,12,13)	CC1=CC(NS(=O)(=O)C2=CC=C(N)C=C2)=NO1	C10H11N3O3S	C07315	D00447	5329	46508111	9332	CHEMBL443	08D	5138	50029770
DB01016	Glyburide	10238-21-8	approved	ZNNLBTZKUZBEKO-UHFFFAOYSA-N	InChI=1S/C23H28ClN3O5S/c1-32-21-12-9-17(24)15-20(21)22(28)25-14-13-16-7-10-19(11-8-16)33(30,31)27-23(29)26-18-5-3-2-4-6-18/h7-12,15,18H,2-6,13-14H2,1H3,(H,25,28)(H2,26,27,29)	COC1=C(C=C(Cl)C=C1)C(=O)NCCC1=CC=C(C=C1)S(=O)(=O)NC(=O)NC1CCCCC1	C23H28ClN3O5S	C07022	D00336	3488	46509154	5441	CHEMBL472	GBM	3368	50012957
DB01017	Minocycline	10118-90-8	approved; investigational	DYKFCLLONBREIL-KVUCHLLUSA-N	InChI=1S/C23H27N3O7/c1-25(2)12-5-6-13(27)15-10(12)7-9-8-11-17(26(3)4)19(29)16(22(24)32)21(31)23(11,33)20(30)14(9)18(15)28/h5-6,9,11,17,27,29-30,33H,7-8H2,1-4H3,(H2,24,32)/t9-,11-,17-,23-/m0/s1	[H][C@@]12CC3=C(C(O)=CC=C3N(C)C)C(=O)C1=C(O)[C@]1(O)C(=O)C(C(N)=O)=C(O)[C@@H](N(C)C)[C@]1([H])C2	C23H27N3O7	C07225	D05045	54675783	46504772	50694	CHEMBL1434	MIY	16735907	50103599
DB01018	Guanfacine	29110-47-2	approved; investigational	INJOMKTZOLKMBF-UHFFFAOYSA-N	InChI=1S/C9H9Cl2N3O/c10-6-2-1-3-7(11)5(6)4-8(15)14-9(12)13/h1-3H,4H2,(H4,12,13,14,15)	NC(=N)NC(=O)CC1=C(Cl)C=CC=C1Cl	C9H9Cl2N3O	C07037	D08031	3519	46506169	5558	CHEMBL862		3399	81984
DB01019	Bethanechol	674-38-4	approved	NZUPCNDJBJXXRF-UHFFFAOYSA-O	InChI=1S/C7H16N2O2/c1-6(11-7(8)10)5-9(2,3)4/h6H,5H2,1-4H3,(H-,8,10)/p+1	CC(C[N+](C)(C)C)OC(N)=O	C7H17N2O2	C06850		2370	46507707	3084	CHEMBL1482		2280	39342
DB01020	Isosorbide mononitrate	16051-77-7	approved	YWXYYJSYQOXTPL-SLPGGIOYSA-N	InChI=1S/C6H9NO6/c8-3-1-11-6-4(13-7(9)10)2-12-5(3)6/h3-6,8H,1-2H2/t3-,4+,5+,6+/m0/s1	[H][C@]12OC[C@@H](O[N+]([O-])=O)[C@@]1([H])OC[C@@H]2O	C6H9NO6	C07714	D00630	27661	46506594	6062	CHEMBL1311		25736
DB01021	Trichlormethiazide	133-67-5	approved; vet_approved	LMJSLTNSBFUCMU-UHFFFAOYSA-N	InChI=1S/C8H8Cl3N3O4S2/c9-3-1-4-6(2-5(3)19(12,15)16)20(17,18)14-8(13-4)7(10)11/h1-2,7-8,13-14H,(H2,12,15,16)	NS(=O)(=O)C1=C(Cl)C=C2NC(NS(=O)(=O)C2=C1)C(Cl)Cl	C8H8Cl3N3O4S2	C07767	D00658	5560	46508880	9683	CHEMBL1054		5359	26998
DB01022	Phylloquinone	84-80-0	approved; investigational	MBWXNTAXLNYFJB-NKFFZRIASA-N	InChI=1S/C31H46O2/c1-22(2)12-9-13-23(3)14-10-15-24(4)16-11-17-25(5)20-21-27-26(6)30(32)28-18-7-8-19-29(28)31(27)33/h7-8,18-20,22-24H,9-17,21H2,1-6H3/b25-20+/t23-,24-/m1/s1	CC(C)CCC[C@@H](C)CCC[C@@H](C)CCC\C(C)=C\CC1=C(C)C(=O)C2=C(C=CC=C2)C1=O	C31H46O2	C02059	D00148	5284607	46504528	18067	CHEMBL1550	PQN	4447652	24782
DB01023	Felodipine	72509-76-3	approved; investigational	RZTAMFZIAATZDJ-UHFFFAOYSA-N	InChI=1S/C18H19Cl2NO4/c1-5-25-18(23)14-10(3)21-9(2)13(17(22)24-4)15(14)11-7-6-8-12(19)16(11)20/h6-8,15,21H,5H2,1-4H3	CCOC(=O)C1=C(C)NC(C)=C(C1C1=C(Cl)C(Cl)=CC=C1)C(=O)OC	C18H19Cl2NO4		D00319	3333	46506968	585948	CHEMBL1480		3216	189379
DB01024	Mycophenolic acid	24280-93-1	approved; investigational	HPNSFSBZBAHARI-RUDMXATFSA-N	InChI=1S/C17H20O6/c1-9(5-7-13(18)19)4-6-11-15(20)14-12(8-23-17(14)21)10(2)16(11)22-3/h4,20H,5-8H2,1-3H3,(H,18,19)/b9-4+	COC1=C(C\C=C(/C)CCC(O)=O)C(O)=C2C(=O)OCC2=C1C	C17H20O6			446541	46504559	168396	CHEMBL866	MOA	393865	19264
DB01025	Amlexanox	68302-57-8	approved; investigational; withdrawn	SGRYPYWGNKJSDL-UHFFFAOYSA-N	InChI=1S/C16H14N2O4/c1-7(2)8-3-4-12-9(5-8)13(19)10-6-11(16(20)21)14(17)18-15(10)22-12/h3-7H,1-2H3,(H2,17,18)(H,20,21)	CC(C)C1=CC2=C(OC3=NC(N)=C(C=C3C2=O)C(O)=O)C=C1	C16H14N2O4		D01828	2161	46504508	31205	CHEMBL1096	ANW	2076	357857
DB01026	Ketoconazole	65277-42-1	approved; investigational	XMAYWYJOQHXEEK-UHFFFAOYSA-N	InChI=1S/C26H28Cl2N4O4/c1-19(33)31-10-12-32(13-11-31)21-3-5-22(6-4-21)34-15-23-16-35-26(36-23,17-30-9-8-29-18-30)24-7-2-20(27)14-25(24)28/h2-9,14,18,23H,10-13,15-17H2,1H3	CC(=O)N1CCN(CC1)C1=CC=C(OCC2COC(CN3C=CN=C3)(O2)C2=CC=C(Cl)C=C2Cl)C=C1	C26H28Cl2N4O4		D00351	3823	46506746	48339	CHEMBL157101	KTN	3691	151585
DB01028	Methoxyflurane	76-38-0	approved; investigational; vet_approved; withdrawn	RFKMCNOHBTXSMU-UHFFFAOYSA-N	InChI=1S/C3H4Cl2F2O/c1-8-3(6,7)2(4)5/h2H,1H3	COC(F)(F)C(Cl)Cl	C3H4Cl2F2O	C07517	D00544	4116	46508879	6843	CHEMBL1341		3973
DB01029	Irbesartan	138402-11-6	approved; investigational	YOSHYTLCDANDAN-UHFFFAOYSA-N	InChI=1S/C25H28N6O/c1-2-3-10-22-26-25(15-6-7-16-25)24(32)31(22)17-18-11-13-19(14-12-18)20-8-4-5-9-21(20)23-27-29-30-28-23/h4-5,8-9,11-14H,2-3,6-7,10,15-17H2,1H3,(H,27,28,29,30)	CCCCC1=NC2(CCCC2)C(=O)N1CC1=CC=C(C=C1)C1=CC=CC=C1C1=NNN=N1	C25H28N6O	C07469	D00523	3749	46506575	5959	CHEMBL1513		3618	50042235
DB01030	Topotecan	123948-87-8	approved; investigational	UCFGDBYHRUNTLO-QHCPKHFHSA-N	InChI=1S/C23H23N3O5/c1-4-23(30)16-8-18-20-12(9-26(18)21(28)15(16)11-31-22(23)29)7-13-14(10-25(2)3)19(27)6-5-17(13)24-20/h5-8,27,30H,4,9-11H2,1-3H3/t23-/m0/s1	CC[C@@]1(O)C(=O)OCC2=C1C=C1N(CC3=CC4=C(C=CC(O)=C4CN(C)C)N=C13)C2=O	C23H23N3O5	C11158	D08618	60700	46505204	63632	CHEMBL84	TTC	54705	50008935
DB01031	Ethinamate	126-52-3	approved; illicit; withdrawn	GXRZIMHKGDIBEW-UHFFFAOYSA-N	InChI=1S/C9H13NO2/c1-2-9(12-8(10)11)6-4-3-5-7-9/h1H,3-7H2,(H2,10,11)	NC(=O)OC1(CCCCC1)C#C	C9H13NO2	C07832	D00703	3284	46507468	4884	CHEMBL1576		3169
DB01032	Probenecid	57-66-9	approved; investigational	DBABZHXKTCFAPX-UHFFFAOYSA-N	InChI=1S/C13H19NO4S/c1-3-9-14(10-4-2)19(17,18)12-7-5-11(6-8-12)13(15)16/h5-8H,3-4,9-10H2,1-2H3,(H,15,16)	CCCN(CCC)S(=O)(=O)C1=CC=C(C=C1)C(O)=O	C13H19NO4S	C07372	D00475	4911	46506554	8426	CHEMBL897	RTO	4742	50206509
DB01033	Mercaptopurine	50-44-2	approved	GLVAUDGFNGKCSF-UHFFFAOYSA-N	InChI=1S/C5H4N4S/c10-5-3-4(7-1-6-3)8-2-9-5/h1-2H,(H2,6,7,8,9,10)	S=C1N=CNC2=C1NC=N2	C5H4N4S	C02380	D04931	667490	46506988	50667	CHEMBL1425	PM6	580869	50423778
DB01034	Cerulenin	17397-89-6	experimental	GVEZIHKRYBHEFX-NQQPLRFYSA-N	InChI=1S/C12H17NO3/c1-2-3-4-5-6-7-8-9(14)10-11(16-10)12(13)15/h2-3,5-6,10-11H,4,7-8H2,1H3,(H2,13,15)/b3-2+,6-5+/t10-,11-/m1/s1	[H][C@]1(O[C@]1([H])C(=O)CC\C=C\C\C=C\C)C(N)=O	C12H17NO3	C12058		28517	46508217	171741	CHEMBL45627	1X9	4445281	50009248
DB01035	Procainamide	51-06-9	approved	REQCZEXYDRLIBE-UHFFFAOYSA-N	InChI=1S/C13H21N3O/c1-3-16(4-2)10-9-15-13(17)11-5-7-12(14)8-6-11/h5-8H,3-4,9-10,14H2,1-2H3,(H,15,17)	CCN(CC)CCNC(=O)C1=CC=C(N)C=C1	C13H21N3O	C07401		4913	46507313	8428	CHEMBL640		4744	39344
DB01036	Tolterodine	124937-51-5	approved; investigational	OOGJQPCLVADCPB-HXUWFJFHSA-N	InChI=1S/C22H31NO/c1-16(2)23(17(3)4)14-13-20(19-9-7-6-8-10-19)21-15-18(5)11-12-22(21)24/h6-12,15-17,20,24H,13-14H2,1-5H3/t20-/m1/s1	CC(C)N(CC[C@H](C1=CC=CC=C1)C1=C(O)C=CC(C)=C1)C(C)C	C22H31NO	C07750	D00646	443879	46508059	9622	CHEMBL1382		391967	50165008
DB01037	Selegiline	14611-51-9	approved; investigational; vet_approved	MEZLKOACVSPNER-GFCCVEGCSA-N	InChI=1S/C13H17N/c1-4-10-14(3)12(2)11-13-8-6-5-7-9-13/h1,5-9,12H,10-11H2,2-3H3/t12-/m1/s1	C[C@H](CC1=CC=CC=C1)N(C)CC#C	C13H17N	C07245	D03731	26757	46507655	9086	CHEMBL972		24930	15579
DB01038	Carphenazine	2622-30-2	withdrawn	XZSMZRXAEFNJCU-UHFFFAOYSA-N	InChI=1S/C24H31N3O2S/c1-2-22(29)19-8-9-24-21(18-19)27(20-6-3-4-7-23(20)30-24)11-5-10-25-12-14-26(15-13-25)16-17-28/h3-4,6-9,18,28H,2,5,10-17H2,1H3	CCC(=O)C1=CC=C2SC3=C(C=CC=C3)N(CCCN3CCN(CCO)CC3)C2=C1	C24H31N3O2S			18104	46505936	51235	CHEMBL1201328		17100
DB01039	Fenofibrate	49562-28-9	approved	YMTINGFKWWXKFG-UHFFFAOYSA-N	InChI=1S/C20H21ClO4/c1-13(2)24-19(23)20(3,4)25-17-11-7-15(8-12-17)18(22)14-5-9-16(21)10-6-14/h5-13H,1-4H3	CC(C)OC(=O)C(C)(C)OC1=CC=C(C=C1)C(=O)C1=CC=C(Cl)C=C1	C20H21ClO4	C07586	D00565	3339	46507371	5001	CHEMBL672	J3O	3222	50085042
DB01041	Thalidomide	50-35-1	approved; investigational; withdrawn	UEJJHQNACJXSKW-UHFFFAOYSA-N	InChI=1S/C13H10N2O4/c16-10-6-5-9(11(17)14-10)15-12(18)7-3-1-2-4-8(7)13(15)19/h1-4,9H,5-6H2,(H,14,16,17)	O=C1N(C2CCC(=O)NC2=O)C(=O)C2=CC=CC=C12	C13H10N2O4	C07910	D00754	5426	46505665	74947	CHEMBL468		5233	50070114
DB01042	Melphalan	148-82-3	approved	SGDBTWWWUNNDEQ-LBPRGKRZSA-N	InChI=1S/C13H18Cl2N2O2/c14-5-7-17(8-6-15)11-3-1-10(2-4-11)9-12(16)13(18)19/h1-4,12H,5-9,16H2,(H,18,19)/t12-/m0/s1	N[C@@H](CC1=CC=C(C=C1)N(CCCl)CCCl)C(O)=O	C13H18Cl2N2O2	C07122	D00369	460612	46509130	28876	CHEMBL852		405297	50025837
DB01043	Memantine	19982-08-2	approved; investigational	BUGYDGFZZOZRHP-UHFFFAOYSA-N	InChI=1S/C12H21N/c1-10-3-9-4-11(2,6-10)8-12(13,5-9)7-10/h9H,3-8,13H2,1-2H3	CC12CC3CC(C)(C1)CC(N)(C3)C2	C12H21N	C13736	D08174	4054	46506702	64312	CHEMBL807		3914	50062599
DB01044	Gatifloxacin	112811-59-3	approved; investigational; withdrawn	XUBOMFCQGDBHNK-UHFFFAOYSA-N	InChI=1S/C19H22FN3O4/c1-10-8-22(6-5-21-10)16-14(20)7-12-15(18(16)27-2)23(11-3-4-11)9-13(17(12)24)19(25)26/h7,9-11,21H,3-6,8H2,1-2H3,(H,25,26)	COC1=C2N(C=C(C(O)=O)C(=O)C2=CC(F)=C1N1CCNC(C)C1)C1CC1	C19H22FN3O4	C07661	D08011	5379	46506159	5280	CHEMBL31		5186	50117914
DB01045	Rifampicin	13292-46-1	approved	JQXXHWHPUNPDRT-WLSIYKJHSA-N	InChI=1S/C43H58N4O12/c1-21-12-11-13-22(2)42(55)45-33-28(20-44-47-17-15-46(9)16-18-47)37(52)30-31(38(33)53)36(51)26(6)40-32(30)41(54)43(8,59-40)57-19-14-29(56-10)23(3)39(58-27(7)48)25(5)35(50)24(4)34(21)49/h11-14,19-21,23-25,29,34-35,39,49-53H,15-18H2,1-10H3,(H,45,55)/b12-11+,19-14+,22-13-,44-20+/t21-,23+,24+,25+,29-,34-,35+,39+,43-/m0/s1	CO[C@H]1\C=C\O[C@@]2(C)OC3=C(C2=O)C2=C(O)C(\C=N\N4CCN(C)CC4)=C(NC(=O)\C(C)=C/C=C/[C@H](C)[C@H](O)[C@@H](C)[C@@H](O)[C@@H](C)[C@H](OC(C)=O)[C@@H]1C)C(O)=C2C(O)=C3C	C43H58N4O12	C06688	D00211	5381226	46506170	71365	CHEMBL374478	RFP	10468813	50370232
DB01046	Lubiprostone	136790-76-6	approved; investigational	WGFOBBZOWHGYQH-MXHNKVEKSA-N	InChI=1S/C20H32F2O5/c1-2-3-11-19(21,22)20(26)12-10-15-14(16(23)13-17(15)27-20)8-6-4-5-7-9-18(24)25/h14-15,17,26H,2-13H2,1H3,(H,24,25)/t14-,15-,17-,20-/m1/s1	[H][C@@]12CC(=O)[C@H](CCCCCCC(O)=O)[C@@]1([H])CC[C@@](O)(O2)C(F)(F)CCCC	C20H32F2O5	C13707	D04790	157920	46505874		CHEMBL1201134		138948
DB01047	Fluocinonide	356-12-7	approved; investigational	WJOHZNCJWYWUJD-IUGZLZTKSA-N	InChI=1S/C26H32F2O7/c1-13(29)33-12-20(32)26-21(34-22(2,3)35-26)10-15-16-9-18(27)17-8-14(30)6-7-23(17,4)25(16,28)19(31)11-24(15,26)5/h6-8,15-16,18-19,21,31H,9-12H2,1-5H3/t15-,16-,18-,19-,21+,23-,24-,25-,26+/m0/s1	[H][C@@]12C[C@@]3([H])[C@]4([H])C[C@H](F)C5=CC(=O)C=C[C@]5(C)[C@@]4(F)[C@@H](O)C[C@]3(C)[C@@]1(OC(C)(C)O2)C(=O)COC(C)=O	C26H32F2O7		D00325	9642	46504523	5109	CHEMBL1501		9265
DB01048	Abacavir	136470-78-5	approved; investigational	MCGSCOLBFJQGHM-SCZZXKLOSA-N	InChI=1S/C14H18N6O/c15-14-18-12(17-9-2-3-9)11-13(19-14)20(7-16-11)10-4-1-8(5-10)6-21/h1,4,7-10,21H,2-3,5-6H2,(H3,15,17,18,19)/t8-,10+/m1/s1	NC1=NC2=C(N=CN2[C@@H]2C[C@H](CO)C=C2)C(NC2CC2)=N1	C14H18N6O	C07624	D07057	441300	46505718	421707	CHEMBL1380	1KX	390063	50366816
DB01049	Ergoloid mesylate	8067-24-1	approved					C14055	D02268		46505963	34706			60600935
DB01050	Ibuprofen	15687-27-1	approved	HEFNNWSXXWATRW-UHFFFAOYSA-N	InChI=1S/C13H18O2/c1-9(2)8-11-4-6-12(7-5-11)10(3)13(14)15/h4-7,9-10H,8H2,1-3H3,(H,14,15)	CC(C)CC1=CC=C(C=C1)C(C)C(O)=O	C13H18O2	C01588	D00126	3672	46507255	5855	CHEMBL521		3544	50009859
DB01051	Novobiocin	303-81-1	approved; investigational; vet_approved; withdrawn	YJQPYGGHQPGBLI-KGSXXDOSSA-N	InChI=1S/C31H36N2O11/c1-14(2)7-8-16-13-17(9-11-19(16)34)27(37)33-21-22(35)18-10-12-20(15(3)24(18)42-28(21)38)41-29-23(36)25(43-30(32)39)26(40-6)31(4,5)44-29/h7,9-13,23,25-26,29,34-36H,8H2,1-6H3,(H2,32,39)(H,33,37)/t23-,25+,26-,29-/m1/s1	CO[C@@H]1[C@@H](OC(N)=O)[C@@H](O)[C@H](OC2=C(C)C3=C(C=C2)C(O)=C(NC(=O)C2=CC=C(O)C(CC=C(C)C)=C2)C(=O)O3)OC1(C)C	C31H36N2O11	C05080		54675769	46507250	28368	CHEMBL36506	NOV	10226117	50226181
DB01053	Benzylpenicillin	61-33-6	approved; vet_approved	JGSARLDLIJGVTE-MBNYWOFBSA-N	InChI=1S/C16H18N2O4S/c1-16(2)12(15(21)22)18-13(20)11(14(18)23-16)17-10(19)8-9-6-4-3-5-7-9/h3-7,11-12,14H,8H2,1-2H3,(H,17,19)(H,21,22)/t11-,12+,14-/m1/s1	[H][C@]12SC(C)(C)[C@@H](N1C(=O)[C@H]2NC(=O)CC1=CC=CC=C1)C(O)=O	C16H18N2O4S	C05551	D02336	5904	46506778	18208	CHEMBL29	PNN	5693	50022787
DB01054	Nitrendipine	39562-70-4	approved; investigational	PVHUJELLJLJGLN-UHFFFAOYSA-N	InChI=1S/C18H20N2O6/c1-5-26-18(22)15-11(3)19-10(2)14(17(21)25-4)16(15)12-7-6-8-13(9-12)20(23)24/h6-9,16,19H,5H2,1-4H3	CCOC(=O)C1=C(C)NC(C)=C(C1C1=CC(=CC=C1)[N+]([O-])=O)C(=O)OC	C18H20N2O6	C07713	D00629	4507	46508817	7582	CHEMBL475534		4351	50237611
DB01055	Mimosine	500-44-7	experimental	WZNJWVWKTVETCG-YFKPBYRVSA-N	InChI=1S/C8H10N2O4/c9-5(8(13)14)3-10-2-1-6(11)7(12)4-10/h1-2,4-5,12H,3,9H2,(H,13,14)/t5-/m0/s1	N[C@@H](CN1C=CC(=O)C(O)=C1)C(O)=O	C8H10N2O4	C04771		440473	46505895	77689	CHEMBL245416	MMS	389405	50198715
DB01056	Tocainide	41708-72-9	approved	BUJAGSGYPOAWEI-UHFFFAOYSA-N	InChI=1S/C11H16N2O/c1-7-5-4-6-8(2)10(7)13-11(14)9(3)12/h4-6,9H,12H2,1-3H3,(H,13,14)	CC(N)C(=O)NC1=C(C)C=CC=C1C	C11H16N2O	C07142	D06172	38945	46505385	9611	CHEMBL1762		35632	50092595
DB01057	Echothiophate	04/03/36	approved	BJOLKYGKSZKIGU-UHFFFAOYSA-N	InChI=1S/C9H23NO3PS/c1-6-12-14(11,13-7-2)15-9-8-10(3,4)5/h6-9H2,1-5H3/q+1	CCOP(=O)(OCC)SCC[N+](C)(C)C	C9H23NO3PS	C06975	D02193	10548	46505944	4753	CHEMBL1201341		10108
DB01058	Praziquantel	55268-74-1	approved; investigational; vet_approved	FSVJFNAIGNNGKK-UHFFFAOYSA-N	InChI=1S/C19H24N2O2/c22-18-13-20(19(23)15-7-2-1-3-8-15)12-17-16-9-5-4-6-14(16)10-11-21(17)18/h4-6,9,15,17H,1-3,7-8,10-13H2	O=C(C1CCCCC1)N1CC2N(CCC3=CC=CC=C23)C(=O)C1	C19H24N2O2	C07367	D00471	4891	46507082	91583	CHEMBL976		4722	74574
DB01059	Norfloxacin	70458-96-7	approved	OGJPXUAPXNRGGI-UHFFFAOYSA-N	InChI=1S/C16H18FN3O3/c1-2-19-9-11(16(22)23)15(21)10-7-12(17)14(8-13(10)19)20-5-3-18-4-6-20/h7-9,18H,2-6H2,1H3,(H,22,23)	CCN1C=C(C(O)=O)C(=O)C2=CC(F)=C(C=C12)N1CCNCC1	C16H18FN3O3	C06687	D00210	4539	46508634	100246	CHEMBL9		4380	50045000
DB01060	Amoxicillin	26787-78-0	approved; vet_approved	LSQZJLSUYDQPKJ-NJBDSQKTSA-N	InChI=1S/C16H19N3O5S/c1-16(2)11(15(23)24)19-13(22)10(14(19)25-16)18-12(21)9(17)7-3-5-8(20)6-4-7/h3-6,9-11,14,20H,17H2,1-2H3,(H,18,21)(H,23,24)/t9-,10-,11+,14-/m1/s1	[H][C@]12SC(C)(C)[C@@H](N1C(=O)[C@H]2NC(=O)[C@H](N)C1=CC=C(O)C=C1)C(O)=O	C16H19N3O5S	C06827	D07452	33613	46507578	2676	CHEMBL1082		31006	50350464
DB01061	Azlocillin	37091-66-0	approved	JTWOMNBEOCYFNV-NFFDBFGFSA-N	InChI=1S/C20H23N5O6S/c1-20(2)13(17(28)29)25-15(27)12(16(25)32-20)22-14(26)11(10-6-4-3-5-7-10)23-19(31)24-9-8-21-18(24)30/h3-7,11-13,16H,8-9H2,1-2H3,(H,21,30)(H,22,26)(H,23,31)(H,28,29)/t11-,12-,13+,16-/m1/s1	[H][C@](NC(=O)N1CCNC1=O)(C(=O)N[C@@H]1C(=O)N2[C@@H](C(O)=O)C(C)(C)S[C@]12[H])C1=CC=CC=C1	C20H23N5O6S	C06839	D02339	6479523	46506654	2956	CHEMBL1537		4980416
DB01062	Oxybutynin	5633-20-5	approved; investigational	XIQVNETUBQGFHX-UHFFFAOYSA-N	InChI=1S/C22H31NO3/c1-3-23(4-2)17-11-12-18-26-21(24)22(25,19-13-7-5-8-14-19)20-15-9-6-10-16-20/h5,7-8,13-14,20,25H,3-4,6,9-10,15-18H2,1-2H3	CCN(CC)CC#CCOC(=O)C(O)(C1CCCCC1)C1=CC=CC=C1	C22H31NO3	C07360	D00465	4634	46508005	7856	CHEMBL1231		4473	50165019
DB01063	Acetophenazine	2751-68-0	approved	WNTYBHLDCKXEOT-UHFFFAOYSA-N	InChI=1S/C23H29N3O2S/c1-18(28)19-7-8-23-21(17-19)26(20-5-2-3-6-22(20)29-23)10-4-9-24-11-13-25(14-12-24)15-16-27/h2-3,5-8,17,27H,4,9-16H2,1H3	CC(=O)C1=CC=C2SC3=C(C=CC=C3)N(CCCN3CCN(CCO)CC3)C2=C1	C23H29N3O2S	C06807		17676	46507036	2401	CHEMBL1085		16708	82475
DB01064	Isoprenaline	7683-59-2	approved; investigational	JWZZKOKVBUJMES-UHFFFAOYSA-N	InChI=1S/C11H17NO3/c1-7(2)12-6-11(15)8-3-4-9(13)10(14)5-8/h3-5,7,11-15H,6H2,1-2H3	CC(C)NCC(O)C1=CC(O)=C(O)C=C1	C11H17NO3	C07056		3779	46507323	64317	CHEMBL434		3647	25392
DB01065	Melatonin	73-31-4	approved; nutraceutical; vet_approved	DRLFMBDRBRZALE-UHFFFAOYSA-N	InChI=1S/C13H16N2O2/c1-9(16)14-6-5-10-8-15-13-4-3-11(17-2)7-12(10)13/h3-4,7-8,15H,5-6H2,1-2H3,(H,14,16)	COC1=CC2=C(NC=C2CCNC(C)=O)C=C1	C13H16N2O2	C01598	D08170	896	46509101	16796	CHEMBL45	ML1	872	9019
DB01066	Cefditoren	104145-95-1	approved; investigational	KMIPKYQIOVAHOP-YLGJWRNMSA-N	InChI=1S/C19H18N6O5S3/c1-8-11(33-7-21-8)4-3-9-5-31-17-13(16(27)25(17)14(9)18(28)29)23-15(26)12(24-30-2)10-6-32-19(20)22-10/h3-4,6-7,13,17H,5H2,1-2H3,(H2,20,22)(H,23,26)(H,28,29)/b4-3-,24-12-/t13-,17-/m1/s1	[H][C@]12SCC(\C=C/C3=C(C)N=CS3)=C(N1C(=O)[C@H]2NC(=O)C(=N/OC)\C1=CSC(N)=N1)C(O)=O	C19H18N6O5S3		D01628	9870843	46505471	59343	CHEMBL1743		8046534
DB01067	Glipizide	29094-61-9	approved; investigational	ZJJXGWJIGJFDTL-UHFFFAOYSA-N	InChI=1S/C21H27N5O4S/c1-15-13-24-19(14-23-15)20(27)22-12-11-16-7-9-18(10-8-16)31(29,30)26-21(28)25-17-5-3-2-4-6-17/h7-10,13-14,17H,2-6,11-12H2,1H3,(H,22,27)(H2,25,26,28)	CC1=NC=C(N=C1)C(=O)NCCC1=CC=C(C=C1)S(=O)(=O)NC(=O)NC1CCCCC1	C21H27N5O4S		D00335	3478	46505865	5384	CHEMBL1073		3359	50012956
DB01068	Clonazepam	1622-61-3	approved; illicit	DGBIGWXXNGSACT-UHFFFAOYSA-N	InChI=1S/C15H10ClN3O3/c16-12-4-2-1-3-10(12)15-11-7-9(19(21)22)5-6-13(11)18-14(20)8-17-15/h1-7H,8H2,(H,18,20)	[O-][N+](=O)C1=CC2=C(NC(=O)CN=C2C2=CC=CC=C2Cl)C=C1	C15H10ClN3O3		D00280	2802	46507677	3756	CHEMBL452		2700	50019213
DB01069	Promethazine	60-87-7	approved; investigational	PWWVAXIEGOYWEE-UHFFFAOYSA-N	InChI=1S/C17H20N2S/c1-13(18(2)3)12-19-14-8-4-6-10-16(14)20-17-11-7-5-9-15(17)19/h4-11,13H,12H2,1-3H3	CC(CN1C2=CC=CC=C2SC2=CC=CC=C12)N(C)C	C17H20N2S	C07404	D00494	4927	46507798	8461	CHEMBL643		4758	50017696
DB01070	Dihydrotachysterol	67-96-9	approved	ILYCWAKSDCYMBB-OPCMSESCSA-N	InChI=1S/C28H46O/c1-19(2)20(3)9-10-22(5)26-15-16-27-23(8-7-17-28(26,27)6)12-13-24-18-25(29)14-11-21(24)4/h9-10,12-13,19-22,25-27,29H,7-8,11,14-18H2,1-6H3/b10-9+,23-12+,24-13+/t20-,21-,22+,25-,26+,27-,28+/m0/s1	CC(C)[C@@H](C)\C=C\[C@@H](C)[C@@]1([H])CC[C@@]2([H])\C(CCC[C@]12C)=C\C=C1/C[C@@H](O)CC[C@@H]1C	C28H46O	C06957	D00299	5311071	46507699	4591	CHEMBL2356023		4470607
DB01071	Mequitazine	29216-28-2	experimental	HOKDBMAJZXIPGC-UHFFFAOYSA-N	InChI=1S/C20H22N2S/c1-3-7-19-17(5-1)22(18-6-2-4-8-20(18)23-19)14-16-13-21-11-9-15(16)10-12-21/h1-8,15-16H,9-14H2	C(C1CN2CCC1CC2)N1C2=CC=CC=C2SC2=CC=CC=C12	C20H22N2S	C12755	D01324	4066	46505779	31821	CHEMBL73451		3926	430669
DB01072	Atazanavir	198904-31-3	approved; investigational	AXRYRYVKAWYZBR-GASGPIRDSA-N	InChI=1S/C38H52N6O7/c1-37(2,3)31(41-35(48)50-7)33(46)40-29(22-25-14-10-9-11-15-25)30(45)24-44(43-34(47)32(38(4,5)6)42-36(49)51-8)23-26-17-19-27(20-18-26)28-16-12-13-21-39-28/h9-21,29-32,45H,22-24H2,1-8H3,(H,40,46)(H,41,48)(H,42,49)(H,43,47)/t29-,30-,31+,32+/m0/s1	COC(=O)N[C@H](C(=O)N[C@@H](CC1=CC=CC=C1)[C@@H](O)CN(CC1=CC=C(C=C1)C1=CC=CC=N1)NC(=O)[C@@H](NC(=O)OC)C(C)(C)C)C(C)(C)C	C38H52N6O7		D07471	148192	46508504	37924	CHEMBL1163	DR7	130642	13934
DB01073	Fludarabine	21679-14-1	approved	HBUBKKRHXORPQB-FJFJXFQQSA-N	InChI=1S/C10H12FN5O4/c11-10-14-7(12)4-8(15-10)16(2-13-4)9-6(19)5(18)3(1-17)20-9/h2-3,5-6,9,17-19H,1H2,(H2,12,14,15)/t3-,5-,6+,9-/m1/s1	NC1=NC(F)=NC2=C1N=CN2[C@@H]1O[C@H](CO)[C@@H](O)[C@@H]1O	C10H12FN5O4		D01907	657237	46507525	94701	CHEMBL1568		571392	68391
DB01074	Perhexiline	6621-47-2	approved; investigational	CYXKNKQEMFBLER-UHFFFAOYSA-N	InChI=1S/C19H35N/c1-3-9-16(10-4-1)19(17-11-5-2-6-12-17)15-18-13-7-8-14-20-18/h16-20H,1-15H2	C(C(C1CCCCC1)C1CCCCC1)C1CCCCN1	C19H35N			4746	46504471	35553	CHEMBL75880		4584	61402
DB01075	Diphenhydramine	58-73-1	approved; investigational	ZZVUWRFHKOJYTH-UHFFFAOYSA-N	InChI=1S/C17H21NO/c1-18(2)13-14-19-17(15-9-5-3-6-10-15)16-11-7-4-8-12-16/h3-12,17H,13-14H2,1-2H3	CN(C)CCOC(C1=CC=CC=C1)C1=CC=CC=C1	C17H21NO	C06960	D00300	3100	46505484	4636	CHEMBL657	2PM	2989	50017674
DB01076	Atorvastatin	134523-00-5	approved	XUKUURHRXDUEBC-KAYWLYCHSA-N	InChI=1S/C33H35FN2O5/c1-21(2)31-30(33(41)35-25-11-7-4-8-12-25)29(22-9-5-3-6-10-22)32(23-13-15-24(34)16-14-23)36(31)18-17-26(37)19-27(38)20-28(39)40/h3-16,21,26-27,37-38H,17-20H2,1-2H3,(H,35,41)(H,39,40)/t26-,27-/m1/s1	CC(C)C1=C(C(=O)NC2=CC=CC=C2)C(=C(N1CC[C@@H](O)C[C@@H](O)CC(O)=O)C1=CC=C(F)C=C1)C1=CC=CC=C1	C33H35FN2O5	C06834	D07474	60823	46506188	39548	CHEMBL1487	117	54810	22164
DB01077	Etidronic acid	2809-21-4	approved	DBVJJBKOTRCVKF-UHFFFAOYSA-N	InChI=1S/C2H8O7P2/c1-2(3,10(4,5)6)11(7,8)9/h3H,1H3,(H2,4,5,6)(H2,7,8,9)	CC(O)(P(O)(O)=O)P(O)(O)=O	C2H8O7P2	C07736	D02373	3305	46507694	4907	CHEMBL871	911	3189	50115102
DB01078	Deslanoside	17598-65-1	approved	OBATZBGFDSVCJD-LALPQLPRSA-N	InChI=1S/C47H74O19/c1-20-41(64-36-16-30(50)42(21(2)60-36)65-37-17-31(51)43(22(3)61-37)66-44-40(56)39(55)38(54)32(18-48)63-44)29(49)15-35(59-20)62-25-8-10-45(4)24(13-25)6-7-27-28(45)14-33(52)46(5)26(9-11-47(27,46)57)23-12-34(53)58-19-23/h12,20-22,24-33,35-44,48-52,54-57H,6-11,13-19H2,1-5H3/t20-,21-,22-,24-,25+,26-,27-,28+,29+,30+,31+,32-,33-,35+,36+,37+,38-,39+,40-,41-,42-,43-,44+,45+,46+,47+/m1/s1	C[C@H]1O[C@H](C[C@H](O)[C@@H]1O[C@H]1C[C@H](O)[C@H](O[C@H]2C[C@H](O)[C@H](O[C@@H]3O[C@H](CO)[C@@H](O)[C@H](O)[C@H]3O)[C@@H](C)O2)[C@@H](C)O1)O[C@H]1CC[C@@]2(C)[C@H](CC[C@@H]3[C@@H]2C[C@@H](O)[C@]2(C)[C@H](CC[C@]32O)C2=CC(=O)OC2)C1	C47H74O19		D01240	28620	46507176	31468	CHEMBL1614		26618
DB01079	Tegaserod	145158-71-0	approved; investigational; withdrawn	IKBKZGMPCYNSLU-RGVLZGJSSA-N	InChI=1S/C16H23N5O/c1-3-4-5-8-18-16(17)21-20-11-12-10-19-15-7-6-13(22-2)9-14(12)15/h6-7,9-11,19H,3-5,8H2,1-2H3,(H3,17,18,21)/b20-11+	CCCCCNC(=N)N\N=C\C1=CNC2=C1C=C(OC)C=C2	C16H23N5O		D06056	5362436	46506519	51043	CHEMBL76370		10609889	79022
DB01080	Vigabatrin	68506-86-5	approved	PJDFLNIOAUIZSL-UHFFFAOYSA-N	InChI=1S/C6H11NO2/c1-2-5(7)3-4-6(8)9/h2,5H,1,3-4,7H2,(H,8,9)	NC(CCC(O)=O)C=C	C6H11NO2	C07500	D00535	5665	46507052	63638	CHEMBL89598		5463	50118886
DB01081	Diphenoxylate	915-30-0	approved; illicit	HYPPXZBJBPSRLK-UHFFFAOYSA-N	InChI=1S/C30H32N2O2/c1-2-34-28(33)29(25-12-6-3-7-13-25)18-21-32(22-19-29)23-20-30(24-31,26-14-8-4-9-15-26)27-16-10-5-11-17-27/h3-17H,2,18-23H2,1H3	CCOC(=O)C1(CCN(CCC(C#N)(C2=CC=CC=C2)C2=CC=CC=C2)CC1)C1=CC=CC=C1	C30H32N2O2	C07872	D00301	13505	46507130	4639	CHEMBL1201294		12919	50401672
DB01082	Streptomycin	57-92-1	approved; vet_approved	UCSJYZPVAKXKNQ-HZYVHMACSA-N	InChI=1S/C21H39N7O12/c1-5-21(36,4-30)16(40-17-9(26-2)13(34)10(31)6(3-29)38-17)18(37-5)39-15-8(28-20(24)25)11(32)7(27-19(22)23)12(33)14(15)35/h4-18,26,29,31-36H,3H2,1-2H3,(H4,22,23,27)(H4,24,25,28)/t5-,6-,7+,8-,9-,10-,11+,12-,13-,14+,15+,16-,17-,18-,21+/m0/s1	CN[C@H]1[C@H](O)[C@@H](O)[C@H](CO)O[C@H]1O[C@H]1[C@H](O[C@H]2[C@H](O)[C@@H](O)[C@H](NC(N)=N)[C@@H](O)[C@@H]2NC(N)=N)O[C@@H](C)[C@]1(O)C=O	C21H39N7O12	C00413		19649	46506845	17076	CHEMBL372795	SRY	18508	50103513
DB01083	Orlistat	96829-58-2	approved; investigational	AHLBNYSZXLDEJQ-FWEHEUNISA-N	InChI=1S/C29H53NO5/c1-5-7-9-11-12-13-14-15-16-18-24(34-29(33)26(30-22-31)20-23(3)4)21-27-25(28(32)35-27)19-17-10-8-6-2/h22-27H,5-21H2,1-4H3,(H,30,31)/t24-,25-,26-,27-/m0/s1	CCCCCCCCCCC[C@@H](C[C@@H]1OC(=O)[C@H]1CCCCCC)OC(=O)[C@H](CC(C)C)NC=O	C29H53NO5			3034010	46508309	94686	CHEMBL175247		2298564	24567
DB01084	Emedastine	87233-61-2	approved	KBUZBQVCBVDWKX-UHFFFAOYSA-N	InChI=1S/C17H26N4O/c1-3-22-14-13-21-16-8-5-4-7-15(16)18-17(21)20-10-6-9-19(2)11-12-20/h4-5,7-8H,3,6,9-14H2,1-2H3	CCOCCN1C(=NC2=CC=CC=C12)N1CCCN(C)CC1	C17H26N4O	C07785	D07890	3219	46505109	4779	CHEMBL594		3106	50019624
DB01085	Pilocarpine	92-13-7	approved; investigational	QCHFTSOMWOSFHM-WPRPVWTQSA-N	InChI=1S/C11H16N2O2/c1-3-10-8(6-15-11(10)14)4-9-5-12-7-13(9)2/h5,7-8,10H,3-4,6H2,1-2H3/t8-,10-/m0/s1	CC[C@H]1[C@@H](CC2=CN=CN2C)COC1=O	C11H16N2O2	C07474	D00525	5910	46507475	8207	CHEMBL550	9PL	5699	50008072
DB01086	Benzocaine	94-09-7	approved; investigational	BLFLLBZGZJTVJG-UHFFFAOYSA-N	InChI=1S/C9H11NO2/c1-2-12-9(11)7-3-5-8(10)6-4-7/h3-6H,2,10H2,1H3	CCOC(=O)C1=CC=C(N)C=C1	C9H11NO2	C07527	D00552	2337	46508891	116735	CHEMBL278172		13854242	197282
DB01087	Primaquine	90-34-6	approved	INDBQLZJXZLFIT-UHFFFAOYSA-N	InChI=1S/C15H21N3O/c1-11(5-3-7-16)18-14-10-13(19-2)9-12-6-4-8-17-15(12)14/h4,6,8-11,18H,3,5,7,16H2,1-2H3	COC1=CC(NC(C)CCCN)=C2N=CC=CC2=C1	C15H21N3O	C07627		4908	46508222	8405	CHEMBL506		4739	71542
DB01088	Iloprost	78919-13-8	approved; investigational	HIFJCPQKFCZDDL-ACWOEMLNSA-N	InChI=1S/C22H32O4/c1-3-4-7-15(2)20(23)11-10-18-19-13-16(8-5-6-9-22(25)26)12-17(19)14-21(18)24/h8,10-11,15,17-21,23-24H,5-7,9,12-14H2,1-2H3,(H,25,26)/b11-10+,16-8+/t15?,17-,18+,19-,20+,21+/m0/s1	[H][C@]12C[C@@H](O)[C@H](\C=C\[C@@H](O)C(C)CC#CC)[C@@]1([H])C\C(C2)=C\CCCC(O)=O	C22H32O4			5311181	46507818	63916	CHEMBL494		4470703	23954
DB01089	Deserpidine	131-01-1	approved	CVBMAZKKCSYWQR-WCGOZPBSSA-N	InChI=1S/C32H38N2O8/c1-37-24-12-17(13-25(38-2)29(24)39-3)31(35)42-26-14-18-16-34-11-10-20-19-8-6-7-9-22(19)33-28(20)23(34)15-21(18)27(30(26)40-4)32(36)41-5/h6-9,12-13,18,21,23,26-27,30,33H,10-11,14-16H2,1-5H3/t18-,21+,23-,26-,27+,30+/m1/s1	[H][C@]12C[C@@H](OC(=O)C3=CC(OC)=C(OC)C(OC)=C3)[C@H](OC)[C@@H](C(=O)OC)[C@@]1([H])C[C@@]1([H])N(CCC3=C1NC1=CC=CC=C31)C2	C32H38N2O8	C06541	D08194	8550	46505311	27478	CHEMBL1200515		8232
DB01090	Pentolinium	144-44-5	approved	XSBSKEQEUFOSDD-UHFFFAOYSA-N	InChI=1S/C15H32N2/c1-16(12-6-7-13-16)10-4-3-5-11-17(2)14-8-9-15-17/h3-15H2,1-2H3/q+2	C[N+]1(CCCCC[N+]2(C)CCCC2)CCCC1	C15H32N2			5850	46507977	347401	CHEMBL1271		5641	50084945
DB01091	Butenafine	101828-21-1	approved	ABJKWBDEJIDSJZ-UHFFFAOYSA-N	InChI=1S/C23H27N/c1-23(2,3)21-14-12-18(13-15-21)16-24(4)17-20-10-7-9-19-8-5-6-11-22(19)20/h5-15H,16-17H2,1-4H3	CN(CC1=CC=C(C=C1)C(C)(C)C)CC1=CC=CC2=CC=CC=C12	C23H27N	C08067	D07596	2484	46506191	3238	CHEMBL990		2390	50436713
DB01092	Ouabain	630-60-4	approved	LPMXVESGRSUGHW-HBYQJFLCSA-N	InChI=1S/C29H44O12/c1-13-22(34)23(35)24(36)25(40-13)41-15-8-19(32)28(12-30)21-17(3-5-27(28,37)9-15)29(38)6-4-16(14-7-20(33)39-11-14)26(29,2)10-18(21)31/h7,13,15-19,21-25,30-32,34-38H,3-6,8-12H2,1-2H3/t13-,15-,16+,17+,18+,19+,21+,22-,23+,24+,25-,26+,27-,28+,29-/m0/s1	[H][C@@]12CC[C@]3(O)C[C@H](C[C@@H](O)[C@]3(CO)[C@@]1([H])[C@H](O)C[C@]1(C)[C@H](CC[C@]21O)C1=CC(=O)OC1)O[C@@H]1O[C@@H](C)[C@H](O)[C@@H](O)[C@H]1O	C29H44O12	C01443	D00112	439501	46505479	472805	CHEMBL222863	OBN	388599	50286739
DB01093	Dimethyl sulfoxide	67-68-5	approved; vet_approved	IAZDPXIOMUYVGZ-UHFFFAOYSA-N	InChI=1S/C2H6OS/c1-4(2)3/h1-2H3	CS(C)=O	C2H6OS	C11143	D01043	679	46505009	28262	CHEMBL504	DMS	659	50026472
DB01094	Hesperetin	520-33-2	experimental	AIONOLUJZLIMTK-AWEZNQCLSA-N	InChI=1S/C16H14O6/c1-21-13-3-2-8(4-10(13)18)14-7-12(20)16-11(19)5-9(17)6-15(16)22-14/h2-6,14,17-19H,7H2,1H3/t14-/m0/s1	COC1=C(O)C=C(C=C1)[C@@H]1CC(=O)C2=C(O)C=C(O)C=C2O1	C16H14O6	C01709		72281	46507998	28230	CHEMBL399121	6JP	65234	23418
DB01095	Fluvastatin	93957-54-1	approved	FJLGEFLZQAZZCD-VAWYXSNFSA-N	InChI=1S/C24H26FNO4/c1-15(2)26-21-6-4-3-5-20(21)24(16-7-9-17(25)10-8-16)22(26)12-11-18(27)13-19(28)14-23(29)30/h3-12,15,18-19,27-28H,13-14H2,1-2H3,(H,29,30)/b12-11+	CC(C)N1C(\C=C\C(O)CC(O)CC(O)=O)=C(C2=CC=CC=C12)C1=CC=C(F)C=C1	C24H26FNO4	C07014	D07983	1548972	46505668	38562	CHEMBL2220442	115	4510159	50248235
DB01096	Oxamniquine	21738-42-1	approved	XCGYUJZMCCFSRP-UHFFFAOYSA-N	InChI=1S/C14H21N3O3/c1-9(2)15-7-12-4-3-10-5-11(8-18)14(17(19)20)6-13(10)16-12/h5-6,9,12,15-16,18H,3-4,7-8H2,1-2H3	CC(C)NCC1CCC2=CC(CO)=C(C=C2N1)[N+]([O-])=O	C14H21N3O3	C07341	D00460	4612	46508789	78416	CHEMBL847		4451
DB01097	Leflunomide	75706-12-6	approved; investigational	VHOGYURTWQBHIL-UHFFFAOYSA-N	InChI=1S/C12H9F3N2O2/c1-7-10(6-16-19-7)11(18)17-9-4-2-8(3-5-9)12(13,14)15/h2-6H,1H3,(H,17,18)	CC1=C(C=NO1)C(=O)NC1=CC=C(C=C1)C(F)(F)F	C12H9F3N2O2	C07905	D00749	3899	46506013	6402	CHEMBL960		3762	50054601
DB01098	Rosuvastatin	287714-41-4	approved	BPRHUIZQVSMCRT-VEUZHWNKSA-N	InChI=1S/C22H28FN3O6S/c1-13(2)20-18(10-9-16(27)11-17(28)12-19(29)30)21(14-5-7-15(23)8-6-14)25-22(24-20)26(3)33(4,31)32/h5-10,13,16-17,27-28H,11-12H2,1-4H3,(H,29,30)/b10-9+/t16-,17-/m1/s1	CC(C)C1=NC(=NC(C2=CC=C(F)C=C2)=C1\C=C\[C@@H](O)C[C@@H](O)CC(=O)O)N(C)S(C)(=O)=O	C22H28FN3O6S		D08492	446157	46509022	38545	CHEMBL1496	FBI	393589	18372
DB01099	Flucytosine	2022-85-7	approved; investigational	XRECTZIEBJDKEO-UHFFFAOYSA-N	InChI=1S/C4H4FN3O/c5-2-1-7-4(9)8-3(2)6/h1H,(H3,6,7,8,9)	NC1=C(F)C=NC(=O)N1	C4H4FN3O		D00323	3366	46504735	5100	CHEMBL1463	1LD	3249	50248003
DB01100	Pimozide	2062-78-4	approved	YVUQSNJEYSNKRX-UHFFFAOYSA-N	InChI=1S/C28H29F2N3O/c29-22-11-7-20(8-12-22)25(21-9-13-23(30)14-10-21)4-3-17-32-18-15-24(16-19-32)33-27-6-2-1-5-26(27)31-28(33)34/h1-2,5-14,24-25H,3-4,15-19H2,(H,31,34)	FC1=CC=C(C=C1)C(CCCN1CCC(CC1)N1C(=O)NC2=CC=CC=C12)C1=CC=C(F)C=C1	C28H29F2N3O	C07566	D00560	16362	46507096	8212	CHEMBL1423	1II	15520	50334150
DB01101	Capecitabine	154361-50-9	approved; investigational	GAGWJHPBXLXJQN-UORFTKCHSA-N	InChI=1S/C15H22FN3O6/c1-3-4-5-6-24-15(23)18-12-9(16)7-19(14(22)17-12)13-11(21)10(20)8(2)25-13/h7-8,10-11,13,20-21H,3-6H2,1-2H3,(H,17,18,22,23)/t8-,10-,11-,13-/m1/s1	CCCCCOC(=O)NC1=NC(=O)N(C=C1F)[C@@H]1O[C@H](C)[C@@H](O)[C@H]1O	C15H22FN3O6	C12650	D01223	60953	46508686	31348	CHEMBL1773		54916
DB01102	Arbutamine	128470-16-6	approved	IIRWWTKISYTTBL-SFHVURJKSA-N	InChI=1S/C18H23NO4/c20-15-7-4-13(5-8-15)3-1-2-10-19-12-18(23)14-6-9-16(21)17(22)11-14/h4-9,11,18-23H,1-3,10,12H2/t18-/m0/s1	O[C@@H](CNCCCCC1=CC=C(O)C=C1)C1=CC(O)=C(O)C=C1	C18H23NO4		D02976	60789	46509010	50580	CHEMBL1201251		54785
DB01103	Quinacrine	83-89-6	investigational	GPKJTRJOBQGKQK-UHFFFAOYSA-N	InChI=1S/C23H30ClN3O/c1-5-27(6-2)13-7-8-16(3)25-23-19-11-9-17(24)14-22(19)26-21-12-10-18(28-4)15-20(21)23/h9-12,14-16H,5-8,13H2,1-4H3,(H,25,26)	CCN(CC)CCCC(C)NC1=C2C=C(OC)C=CC2=NC2=C1C=CC(Cl)=C2	C23H30ClN3O	C07339	D08179	237	46507828	8711	CHEMBL7568		232	50015214
DB01104	Sertraline	79617-96-2	approved	VGKDLMBJGBXTGI-SJCJKPOMSA-N	InChI=1S/C17H17Cl2N/c1-20-17-9-7-12(13-4-2-3-5-14(13)17)11-6-8-15(18)16(19)10-11/h2-6,8,10,12,17,20H,7,9H2,1H3/t12-,17-/m0/s1	CN[C@H]1CC[C@@H](C2=CC(Cl)=C(Cl)C=C2)C2=CC=CC=C12	C17H17Cl2N	C07246	D02360	68617	46505341	9123	CHEMBL809	SRE	61881	50028094
DB01105	Sibutramine	106650-56-0	approved; illicit; investigational; withdrawn	UNAANXDKBXWMLN-UHFFFAOYSA-N	InChI=1S/C17H26ClN/c1-13(2)12-16(19(3)4)17(10-5-11-17)14-6-8-15(18)9-7-14/h6-9,13,16H,5,10-12H2,1-4H3	CC(C)CC(N(C)C)C1(CCC1)C1=CC=C(Cl)C=C1	C17H26ClN	C07247	D08513	5210	46507740	9137	CHEMBL1419		5021	84742
DB01106	Levocabastine	79516-68-0	approved; investigational	ZCGOMHNNNFPNMX-KYTRFIICSA-N	InChI=1S/C26H29FN2O2/c1-19-17-29(16-15-26(19,24(30)31)21-5-3-2-4-6-21)23-11-13-25(18-28,14-12-23)20-7-9-22(27)10-8-20/h2-10,19,23H,11-17H2,1H3,(H,30,31)/t19-,23-,25-,26-/m1/s1	C[C@@H]1CN(CC[C@]1(C(O)=O)C1=CC=CC=C1)[C@H]1CC[C@](CC1)(C#N)C1=CC=C(F)C=C1	C26H29FN2O2		D01717	54385	46505909	135679	CHEMBL1615438		16736421	50019405
DB01107	Methyprylon	125-64-4	approved; illicit; withdrawn	SIDLZWOQUZRBRU-UHFFFAOYSA-N	InChI=1S/C10H17NO2/c1-4-10(5-2)8(12)7(3)6-11-9(10)13/h7H,4-6H2,1-3H3,(H,11,13)	CCC1(CC)C(=O)NCC(C)C1=O	C10H17NO2		D01150	4162	46506891	31837	CHEMBL1200790		4018
DB01108	Trilostane	13647-35-3	approved; investigational; vet_approved; withdrawn	KVJXBPDAXMEYOA-CXANFOAXSA-N	InChI=1S/C20H27NO3/c1-18-7-6-14-12(13(18)3-4-15(18)22)5-8-20-17(24-20)16(23)11(10-21)9-19(14,20)2/h12-15,17,22-23H,3-9H2,1-2H3/t12-,13-,14-,15-,17+,18-,19+,20+/m0/s1	[H][C@@]12CC[C@H](O)[C@@]1(C)CC[C@@]1([H])[C@@]2([H])CC[C@@]23O[C@@H]2C(O)=C(C[C@]13C)C#N	C20H27NO3	C12580	D01180	656583	46507062	32260	CHEMBL1200907		570949
DB01109	Heparin	9005-49-6	approved; investigational					C00374			46507594	28304	CHEMBL1909300
DB01110	Miconazole	22916-47-8	approved; investigational; vet_approved	BYBLEWFAAKGYCD-UHFFFAOYSA-N	InChI=1S/C18H14Cl4N2O/c19-13-2-1-12(16(21)7-13)10-25-18(9-24-6-5-23-11-24)15-4-3-14(20)8-17(15)22/h1-8,11,18H,9-10H2	ClC1=CC(Cl)=C(COC(CN2C=CN=C2)C2=C(Cl)C=C(Cl)C=C2)C=C1	C18H14Cl4N2O	C08070	D00882	4189	46506017	82892	CHEMBL91		4044	31772
DB01111	Colistimethate	12705-41-8	approved; vet_approved	BSSIRFLGSWHWDE-UHFFFAOYSA-I	InChI=1S/C58H110N16O28S5/c1-9-35(6)12-10-11-13-46(77)65-38(14-20-59-28-103(88,89)90)53(82)74-48(37(8)76)58(87)70-41(17-23-62-31-106(97,98)99)50(79)68-43-19-25-64-57(86)47(36(7)75)73-54(83)42(18-24-63-32-107(100,101)102)67-49(78)39(15-21-60-29-104(91,92)93)69-55(84)44(26-33(2)3)72-56(85)45(27-34(4)5)71-52(81)40(66-51(43)80)16-22-61-30-105(94,95)96/h33-45,47-48,59-63,75-76H,9-32H2,1-8H3,(H,64,86)(H…	CCC(C)CCCCC(=O)NC(CCNCS([O-])(=O)=O)C(=O)NC(C(C)O)C(=O)NC(CCNCS([O-])(=O)=O)C(=O)NC1CCNC(=O)C(NC(=O)C(CCNCS([O-])(=O)=O)NC(=O)C(CCNCS([O-])(=O)=O)NC(=O)C(CC(C)C)NC(=O)C(CC(C)C)NC(=O)C(CCNCS([O-])(=O)=O)NC1=O)C(C)O	C58H105N16O28S5			70789202	46508586	59662			26329515
DB01112	Cefuroxime	55268-75-2	approved	JFPVXVDWJQMJEE-IZRZKJBUSA-N	InChI=1S/C16H16N4O8S/c1-26-19-9(8-3-2-4-27-8)12(21)18-10-13(22)20-11(15(23)24)7(5-28-16(17)25)6-29-14(10)20/h2-4,10,14H,5-6H2,1H3,(H2,17,25)(H,18,21)(H,23,24)/b19-9-/t10-,14-/m1/s1	[H][C@]12SCC(COC(N)=O)=C(N1C(=O)[C@H]2NC(=O)C(=N/OC)\C1=CC=CO1)C(O)=O	C16H16N4O8S	C06894	D00262	5479529	46506681	3515	CHEMBL1436	KOV	4586393	50422689
DB01113	Papaverine	58-74-2	approved; investigational	XQYZDYMELSJDRZ-UHFFFAOYSA-N	InChI=1S/C20H21NO4/c1-22-17-6-5-13(10-18(17)23-2)9-16-15-12-20(25-4)19(24-3)11-14(15)7-8-21-16/h5-8,10-12H,9H2,1-4H3	COC1=C(OC)C=C(CC2=NC=CC3=CC(OC)=C(OC)C=C23)C=C1	C20H21NO4	C06533	D07425	4680	46508003	28241	CHEMBL19224	EV1	4518	14754
DB01114	Chlorpheniramine	132-22-9	approved	SOYKEARSMXGVTM-UHFFFAOYSA-N	InChI=1S/C16H19ClN2/c1-19(2)12-10-15(16-5-3-4-11-18-16)13-6-8-14(17)9-7-13/h3-9,11,15H,10,12H2,1-2H3	CN(C)CCC(C1=CC=C(Cl)C=C1)C1=CC=CC=N1	C16H19ClN2	C06905	D07398	2725	46508253	52010	CHEMBL505		2624	35938
DB01115	Nifedipine	21829-25-4	approved	HYIMSNHJOBLJNT-UHFFFAOYSA-N	InChI=1S/C17H18N2O6/c1-9-13(16(20)24-3)15(14(10(2)18-9)17(21)25-4)11-7-5-6-8-12(11)19(22)23/h5-8,15,18H,1-4H3	COC(=O)C1=C(C)NC(C)=C(C1C1=CC=CC=C1[N+]([O-])=O)C(=O)OC	C17H18N2O6	C07266	D00437	4485	46505103	7565	CHEMBL193	C5U	4330	50101817
DB01116	Trimethaphan	7187-66-8	approved; investigational	CHQOEHPMXSHGCL-UHFFFAOYSA-N	InChI=1S/C22H25N2OS/c25-22-23(14-17-8-3-1-4-9-17)19-16-26-13-7-12-20(26)21(19)24(22)15-18-10-5-2-6-11-18/h1-6,8-11,19-21H,7,12-16H2/q+1	O=C1N(CC2=CC=CC=C2)C2C[S+]3CCCC3C2N1CC1=CC=CC=C1	C22H25N2OS	C07174		23576	46508994	9728	CHEMBL1201329		22044	82545
DB01117	Atovaquone	95233-18-4	approved	KUCQYCKVKVOKAY-CTYIDZIISA-N	InChI=1S/C22H19ClO3/c23-16-11-9-14(10-12-16)13-5-7-15(8-6-13)19-20(24)17-3-1-2-4-18(17)21(25)22(19)26/h1-4,9-13,15,26H,5-8H2/t13-,15-	OC1=C([C@H]2CC[C@@H](CC2)C2=CC=C(Cl)C=C2)C(=O)C2=CC=CC=C2C1=O	C22H19ClO3	C06835	D00236	74989	46507298	575568	CHEMBL1450	AOQ	10482034	16301
DB01118	Amiodarone	1951-25-3	approved; investigational	IYIKLHRQXLHMJQ-UHFFFAOYSA-N	InChI=1S/C25H29I2NO3/c1-4-7-11-22-23(18-10-8-9-12-21(18)31-22)24(29)17-15-19(26)25(20(27)16-17)30-14-13-28(5-2)6-3/h8-10,12,15-16H,4-7,11,13-14H2,1-3H3	CCCCC1=C(C(=O)C2=CC(I)=C(OCCN(CC)CC)C(I)=C2)C2=C(O1)C=CC=C2	C25H29I2NO3	C06823	D02910	2157	46507387	2663	CHEMBL633	BBI	2072	18957
DB01119	Diazoxide	364-98-7	approved	GDLBFKVLRPITMI-UHFFFAOYSA-N	InChI=1S/C8H7ClN2O2S/c1-5-10-7-3-2-6(9)4-8(7)14(12,13)11-5/h2-4H,1H3,(H,10,11)	CC1=NS(=O)(=O)C2=C(N1)C=CC(Cl)=C2	C8H7ClN2O2S	C06949	D00294	3019	46508027	4495	CHEMBL181	20J	2911	86248
DB01120	Gliclazide	21187-98-4	approved	BOVGTQGAOIONJV-BETUJISGSA-N	InChI=1S/C15H21N3O3S/c1-11-5-7-14(8-6-11)22(20,21)17-15(19)16-18-9-12-3-2-4-13(12)10-18/h5-8,12-13H,2-4,9-10H2,1H3,(H2,16,17,19)/t12-,13+	[H][C@@]12CCC[C@]1([H])CN(C2)NC(=O)NS(=O)(=O)C1=CC=C(C)C=C1	C15H21N3O3S		D01599	3475	46505475	31654	CHEMBL427216	GCZ	580820	50103512
DB01121	Phenacemide	63-98-9	approved	XPFRXWCVYUEORT-UHFFFAOYSA-N	InChI=1S/C9H10N2O2/c10-9(13)11-8(12)6-7-4-2-1-3-5-7/h1-5H,6H2,(H3,10,11,12,13)	NC(=O)NC(=O)CC1=CC=CC=C1	C9H10N2O2	C07428	D00504	4753	46508400	8049	CHEMBL918		4589	50240044
DB01122	Ambenonium	7648-98-8	approved	OMHBPUNFVFNHJK-UHFFFAOYSA-P	InChI=1S/C28H40Cl2N4O2/c1-5-33(6-2,21-23-13-9-11-15-25(23)29)19-17-31-27(35)28(36)32-18-20-34(7-3,8-4)22-24-14-10-12-16-26(24)30/h9-16H,5-8,17-22H2,1-4H3/p+2	CC[N+](CC)(CCNC(=O)C(=O)NCC[N+](CC)(CC)CC1=CC=CC=C1Cl)CC1=CC=CC=C1Cl	C28H42Cl2N4O2	C07773		2131	46508143	2627	CHEMBL1652		2046	50262988
DB01123	Proflavine	92-62-6	approved	WDVSHHCDHLJJJR-UHFFFAOYSA-N	InChI=1S/C13H11N3/c14-10-3-1-8-5-9-2-4-11(15)7-13(9)16-12(8)6-10/h1-7H,14-15H2	NC1=CC2=NC3=C(C=CC(N)=C3)C=C2C=C1	C13H11N3	C11181		7099	46505401	8452	CHEMBL55400	PRL	6832	12590
DB01124	Tolbutamide	64-77-7	approved; investigational	JLRGJRBPOGGCBT-UHFFFAOYSA-N	InChI=1S/C12H18N2O3S/c1-3-4-9-13-12(15)14-18(16,17)11-7-5-10(2)6-8-11/h5-8H,3-4,9H2,1-2H3,(H2,13,14,15)	CCCCNC(=O)NS(=O)(=O)C1=CC=C(C)C=C1	C12H18N2O3S	C07148	D00380	5505	46508421	27999	CHEMBL782		5304	50027886
DB01125	Anisindione	117-37-3	approved	XRCFXMGQEVUZFC-UHFFFAOYSA-N	InChI=1S/C16H12O3/c1-19-11-8-6-10(7-9-11)14-15(17)12-4-2-3-5-13(12)16(14)18/h2-9,14H,1H3	COC1=CC=C(C=C1)C1C(=O)C2=CC=CC=C2C1=O	C16H12O3		D07457	2197	46504660	133809	CHEMBL712		2112	50280155
DB01126	Dutasteride	164656-23-9	approved; investigational	JWJOTENAMICLJG-QWBYCMEYSA-N	InChI=1S/C27H30F6N2O2/c1-24-11-9-17-15(4-8-21-25(17,2)12-10-22(36)35-21)16(24)6-7-19(24)23(37)34-20-13-14(26(28,29)30)3-5-18(20)27(31,32)33/h3,5,10,12-13,15-17,19,21H,4,6-9,11H2,1-2H3,(H,34,37)(H,35,36)/t15-,16-,17-,19+,21+,24-,25+/m0/s1	[H][C@@]1(CC[C@@]2([H])[C@]3([H])CC[C@@]4([H])NC(=O)C=C[C@]4(C)[C@@]3([H])CC[C@]12C)C(=O)NC1=CC(=CC=C1C(F)(F)F)C(F)(F)F	C27H30F6N2O2		D03820	6918296	46504830	521033	CHEMBL1200969		5293502	50340481
DB01127	Econazole	27220-47-9	approved	LEZWWPYKPKIXLL-UHFFFAOYSA-N	InChI=1S/C18H15Cl3N2O/c19-14-3-1-13(2-4-14)11-24-18(10-23-8-7-22-12-23)16-6-5-15(20)9-17(16)21/h1-9,12,18H,10-11H2	ClC1=CC=C(COC(CN2C=CN=C2)C2=C(Cl)C=C(Cl)C=C2)C=C1	C18H15Cl3N2O	C08068	D03936	3198	46508881	82873	CHEMBL808		3086	31773
DB01128	Bicalutamide	90357-06-5	approved	LKJPYSCBVHEWIU-UHFFFAOYSA-N	InChI=1S/C18H14F4N2O4S/c1-17(26,10-29(27,28)14-6-3-12(19)4-7-14)16(25)24-13-5-2-11(9-23)15(8-13)18(20,21)22/h2-8,26H,10H2,1H3,(H,24,25)	CC(O)(CS(=O)(=O)C1=CC=C(F)C=C1)C(=O)NC1=CC(=C(C=C1)C#N)C(F)(F)F	C18H14F4N2O4S	C08160	D00961	2375	46505386	144093	CHEMBL409		2284	18525
DB01129	Rabeprazole	117976-89-3	approved; investigational	YREYEVIYCVEVJK-UHFFFAOYSA-N	InChI=1S/C18H21N3O3S/c1-13-16(19-9-8-17(13)24-11-5-10-23-2)12-25(22)18-20-14-6-3-4-7-15(14)21-18/h3-4,6-9H,5,10-12H2,1-2H3,(H,20,21)	COCCCOC1=C(C)C(CS(=O)C2=NC3=CC=CC=C3N2)=NC=C1	C18H21N3O3S	C07864	D08463	5029	46506366	8768	CHEMBL1219		4853	50070209
DB01130	Prednicarbate	73771-04-7	approved; investigational	FNPXMHRZILFCKX-KAJVQRHHSA-N	InChI=1S/C27H36O8/c1-5-22(31)34-15-21(30)27(35-24(32)33-6-2)12-10-19-18-8-7-16-13-17(28)9-11-25(16,3)23(18)20(29)14-26(19,27)4/h9,11,13,18-20,23,29H,5-8,10,12,14-15H2,1-4H3/t18-,19-,20-,23+,25-,26-,27-/m0/s1	[H][C@@]12CC[C@](OC(=O)OCC)(C(=O)COC(=O)CC)[C@@]1(C)C[C@H](O)[C@@]1([H])[C@@]2([H])CCC2=CC(=O)C=C[C@]12C	C27H36O8			6714002	46506799	135791	CHEMBL1200386		5145991
DB01131	Proguanil	500-92-5	approved	SSOLNOMRVKKSON-UHFFFAOYSA-N	InChI=1S/C11H16ClN5/c1-7(2)15-10(13)17-11(14)16-9-5-3-8(12)4-6-9/h3-7H,1-2H3,(H5,13,14,15,16,17)	CC(C)NC(=N)NC(=N)NC1=CC=C(Cl)C=C1	C11H16ClN5	C07631		4923	46506228	8455	CHEMBL1377	XEW	4754	50227829
DB01132	Pioglitazone	111025-46-8	approved; investigational	HYAFETHFCAUJAY-UHFFFAOYSA-N	InChI=1S/C19H20N2O3S/c1-2-13-3-6-15(20-12-13)9-10-24-16-7-4-14(5-8-16)11-17-18(22)21-19(23)25-17/h3-8,12,17H,2,9-11H2,1H3,(H,21,22,23)	CCC1=CN=C(CCOC2=CC=C(CC3SC(=O)NC3=O)C=C2)C=C1	C19H20N2O3S	C07675	D08378	4829	46507136	8228	CHEMBL595		4663	50103521
DB01133	Tiludronic acid	89987-06-4	approved; investigational; vet_approved	DKJJVAGXPKPDRL-UHFFFAOYSA-N	InChI=1S/C7H9ClO6P2S/c8-5-1-3-6(4-2-5)17-7(15(9,10)11)16(12,13)14/h1-4,7H,(H2,9,10,11)(H2,12,13,14)	OP(O)(=O)C(SC1=CC=C(Cl)C=C1)P(O)(O)=O	C7H9ClO6P2S	C08141		60937	46505302	9598	CHEMBL1350		54905	50442524
DB01134	Desoxycorticosterone pivalate	808-48-0	experimental; vet_approved	VVOIQBFMTVCINR-WWMZEODYSA-N	InChI=1S/C26H38O4/c1-24(2,3)23(29)30-15-22(28)21-9-8-19-18-7-6-16-14-17(27)10-12-25(16,4)20(18)11-13-26(19,21)5/h14,18-21H,6-13,15H2,1-5H3/t18-,19-,20-,21+,25-,26-/m0/s1	[H][C@@]1(CC[C@@]2([H])[C@]3([H])CCC4=CC(=O)CC[C@]4(C)[C@@]3([H])CC[C@]12C)C(=O)COC(=O)C(C)(C)C	C26H38O4			11876263	46506381	50782	CHEMBL1200592		10050591
DB01135	Doxacurium	106791-39-3	approved	GBLRQXKSCRCLBZ-UHFFFAOYSA-N	InChI=1S/C56H78N2O16/c1-57(23-19-37-33-45(65-7)53(69-11)55(71-13)49(37)39(57)27-35-29-41(61-3)51(67-9)42(30-35)62-4)21-15-25-73-47(59)17-18-48(60)74-26-16-22-58(2)24-20-38-34-46(66-8)54(70-12)56(72-14)50(38)40(58)28-36-31-43(63-5)52(68-10)44(32-36)64-6/h29-34,39-40H,15-28H2,1-14H3/q+2	COC1=CC(CC2C3=C(OC)C(OC)=C(OC)C=C3CC[N+]2(C)CCCOC(=O)CCC(=O)OCCC[N+]2(C)CCC3=CC(OC)=C(OC)C(OC)=C3C2CC2=CC(OC)=C(OC)C(OC)=C2)=CC(OC)=C1OC	C56H78N2O16	C07549	D00760	5284551	46506733	59819	CHEMBL1237123		54249
DB01136	Carvedilol	72956-09-3	approved; investigational	OGHNVEJMJSYVRP-UHFFFAOYSA-N	InChI=1S/C24H26N2O4/c1-28-21-10-4-5-11-22(21)29-14-13-25-15-17(27)16-30-23-12-6-9-20-24(23)18-7-2-3-8-19(18)26-20/h2-12,17,25-27H,13-16H2,1H3	COC1=CC=CC=C1OCCNCC(O)COC1=CC=CC2=C1C1=CC=CC=C1N2	C24H26N2O4	C06875	D00255	2585	46505146	3441	CHEMBL723		2487	25759
DB01137	Levofloxacin	100986-85-4	approved; investigational	GSDSWSVVBLHKDQ-JTQLQIEISA-N	InChI=1S/C18H20FN3O4/c1-10-9-26-17-14-11(16(23)12(18(24)25)8-22(10)14)7-13(19)15(17)21-5-3-20(2)4-6-21/h7-8,10H,3-6,9H2,1-2H3,(H,24,25)/t10-/m0/s1	C[C@H]1COC2=C3N1C=C(C(O)=O)C(=O)C3=CC(F)=C2N1CCN(C)CC1	C18H20FN3O4	C07660	D08120	149096	46505134	63598	CHEMBL33	LFX	131410	50366826
DB01138	Sulfinpyrazone	57-96-5	approved	MBGGBVCUIVRRBF-UHFFFAOYSA-N	InChI=1S/C23H20N2O3S/c26-22-21(16-17-29(28)20-14-8-3-9-15-20)23(27)25(19-12-6-2-7-13-19)24(22)18-10-4-1-5-11-18/h1-15,21H,16-17H2	O=C1C(CCS(=O)C2=CC=CC=C2)C(=O)N(N1C1=CC=CC=C1)C1=CC=CC=C1	C23H20N2O3S	C07317	D00449	5342	46504918	9342	CHEMBL832		5149	50237626
DB01139	Cefapirin	21593-23-7	approved; vet_approved	UQLLWWBDSUHNEB-CZUORRHYSA-N	InChI=1S/C17H17N3O6S2/c1-9(21)26-6-10-7-28-16-13(15(23)20(16)14(10)17(24)25)19-12(22)8-27-11-2-4-18-5-3-11/h2-5,13,16H,6-8H2,1H3,(H,19,22)(H,24,25)/t13-,16-/m1/s1	[H][C@]12SCC(COC(C)=O)=C(N1C(=O)[C@H]2NC(=O)CSC1=CC=NC=C1)C(O)=O	C17H17N3O6S2	C06896		30699	46505227	554446	CHEMBL1599		28486	50370592
DB01140	Cefadroxil	50370-12-2	approved; vet_approved; withdrawn	BOEGTKLJZSQCCD-UEKVPHQBSA-N	InChI=1S/C16H17N3O5S/c1-7-6-25-15-11(14(22)19(15)12(7)16(23)24)18-13(21)10(17)8-2-4-9(20)5-3-8/h2-5,10-11,15,20H,6,17H2,1H3,(H,18,21)(H,23,24)/t10-,11-,15-/m1/s1	[H][C@]12SCC(C)=C(N1C(=O)[C@H]2NC(=O)[C@H](N)C1=CC=C(O)C=C1)C(O)=O	C16H17N3O5S	C06878	D00257	47965	46509128	3479	CHEMBL1644		43630	50350467
DB01141	Micafungin	235114-32-6	approved; investigational	PIEUQSKUWLMALL-YABMTYFHSA-N	InChI=1S/C56H71N9O23S/c1-4-5-6-17-86-32-14-11-28(12-15-32)39-21-33(63-87-39)27-7-9-29(10-8-27)49(75)58-34-20-38(70)52(78)62-54(80)45-46(72)25(2)23-65(45)56(82)43(37(69)22-41(57)71)60-53(79)44(48(74)47(73)30-13-16-36(68)40(18-30)88-89(83,84)85)61-51(77)35-19-31(67)24-64(35)55(81)42(26(3)66)59-50(34)76/h7-16,18,21,25-26,31,34-35,37-38,42-48,52,66-70,72-74,78H,4-6,17,19-20,22-24H2,1-3H3,(H2,57,71)(H…	CCCCCOC1=CC=C(C=C1)C1=CC(=NO1)C1=CC=C(C=C1)C(=O)N[C@H]1C[C@@H](O)[C@@H](O)NC(=O)[C@@H]2[C@@H](O)[C@@H](C)CN2C(=O)[C@@H](NC(=O)[C@@H](NC(=O)[C@@H]2C[C@@H](O)CN2C(=O)[C@@H](NC1=O)[C@@H](C)O)[C@H](O)[C@@H](O)C1=CC(OS(O)(=O)=O)=C(O)C=C1)[C@H](O)CC(N)=O	C56H71N9O23S	C15819	D02465	477468	46508208	600520	CHEMBL457547		419105	50478216
DB01142	Doxepin	1668-19-5	approved; investigational	ODQWQRRAPPTVAG-UHFFFAOYSA-N	InChI=1S/C19H21NO/c1-20(2)13-7-11-17-16-9-4-3-8-15(16)14-21-19-12-6-5-10-18(17)19/h3-6,8-12H,7,13-14H2,1-2H3	[H]C(CCN(C)C)=C1C2=CC=CC=C2COC2=CC=CC=C12	C19H21NO	C06971	D07875	667468	46505232	4710	CHEMBL1628227		3046	50225488
DB01143	Amifostine	20537-88-6	approved; investigational	JKOQGQFVAUAYPM-UHFFFAOYSA-N	InChI=1S/C5H15N2O3PS/c6-2-1-3-7-4-5-12-11(8,9)10/h7H,1-6H2,(H2,8,9,10)	NCCCNCCSP(O)(O)=O	C5H15N2O3PS	C06819		2141	46505305	2636	CHEMBL1006		2056
DB01144	Diclofenamide	120-97-8	approved; investigational	GJQPMPFPNINLKP-UHFFFAOYSA-N	InChI=1S/C6H6Cl2N2O4S2/c7-4-1-3(15(9,11)12)2-5(6(4)8)16(10,13)14/h1-2H,(H2,9,11,12)(H2,10,13,14)	NS(=O)(=O)C1=CC(=C(Cl)C(Cl)=C1)S(N)(=O)=O	C6H6Cl2N2O4S2	C07459	D00518	3038	46505039	101085	CHEMBL17	I7A	2930	10883
DB01145	Sulfoxone	144-76-3	approved	NEDPPCHNEOMTJV-UHFFFAOYSA-N	InChI=1S/C14H16N2O6S3/c17-23(18)9-15-11-1-5-13(6-2-11)25(21,22)14-7-3-12(4-8-14)16-10-24(19)20/h1-8,15-16H,9-10H2,(H,17,18)(H,19,20)	OS(=O)CNC1=CC=C(C=C1)S(=O)(=O)C1=CC=C(NCS(O)=O)C=C1	C14H16N2O6S3			5351	46507392	135651	CHEMBL1570		5158
DB01146	Diphenylpyraline	147-20-6	approved; investigational	OWQUZNMMYNAXSL-UHFFFAOYSA-N	InChI=1S/C19H23NO/c1-20-14-12-18(13-15-20)21-19(16-8-4-2-5-9-16)17-10-6-3-7-11-17/h2-11,18-19H,12-15H2,1H3	CN1CCC(CC1)OC(C1=CC=CC=C1)C1=CC=CC=C1	C19H23NO		D07862	3103	46504936	59788	CHEMBL1492		2992	50241333
DB01147	Cloxacillin	61-72-3	approved; investigational; vet_approved	LQOLIRLGBULYKD-JKIFEVAISA-N	InChI=1S/C19H18ClN3O5S/c1-8-11(12(22-28-8)9-6-4-5-7-10(9)20)15(24)21-13-16(25)23-14(18(26)27)19(2,3)29-17(13)23/h4-7,13-14,17H,1-3H3,(H,21,24)(H,26,27)/t13-,14+,17-/m1/s1	[H][C@]12SC(C)(C)[C@@H](N1C(=O)[C@H]2NC(=O)C1=C(C)ON=C1C1=CC=CC=C1Cl)C(O)=O	C19H18ClN3O5S	C06923		6098	46507109	49566	CHEMBL891	CXN	5873	50022788
DB01148	Flavoxate	15301-69-6	approved	SPIUTQOUKAMGCX-UHFFFAOYSA-N	InChI=1S/C24H25NO4/c1-17-21(26)19-11-8-12-20(23(19)29-22(17)18-9-4-2-5-10-18)24(27)28-16-15-25-13-6-3-7-14-25/h2,4-5,8-12H,3,6-7,13-16H2,1H3	CC1=C(OC2=C(C=CC=C2C(=O)OCCN2CCCCC2)C1=O)C1=CC=CC=C1	C24H25NO4	C07809		3354	46505138	5088	CHEMBL1493	HWL	3237
DB01149	Nefazodone	83366-66-9	approved; withdrawn	VRBKIVRKKCLPHA-UHFFFAOYSA-N	InChI=1S/C25H32ClN5O2/c1-2-24-27-31(25(32)30(24)18-19-33-23-10-4-3-5-11-23)13-7-12-28-14-16-29(17-15-28)22-9-6-8-21(26)20-22/h3-6,8-11,20H,2,7,12-19H2,1H3	CCC1=NN(CCCN2CCN(CC2)C2=CC(Cl)=CC=C2)C(=O)N1CCOC1=CC=CC=C1	C25H32ClN5O2	C07256	D08257	4449	46508323	7494	CHEMBL623		4294	50069447
DB01150	Cefprozil	92665-29-7	approved	WDLWHQDACQUCJR-PBFPGSCMSA-N	InChI=1S/C18H19N3O5S/c1-2-3-10-8-27-17-13(16(24)21(17)14(10)18(25)26)20-15(23)12(19)9-4-6-11(22)7-5-9/h2-7,12-13,17,22H,8,19H2,1H3,(H,20,23)(H,25,26)/t12-,13-,17-/m1/s1	[H][C@]12SCC(C=CC)=C(N1C(=O)[C@@]2([H])NC(=O)[C@H](N)C1=CC=C(O)C=C1)C(O)=O	C18H19N3O5S	C06888		5281006	46504903	3506	CHEMBL3301800		56685
DB01151	Desipramine	50-47-5	approved; investigational	HCYAFALTSJYZDH-UHFFFAOYSA-N	InChI=1S/C18H22N2/c1-19-13-6-14-20-17-9-4-2-7-15(17)11-12-16-8-3-5-10-18(16)20/h2-5,7-10,19H,6,11-14H2,1H3	CNCCCN1C2=CC=CC=C2CCC2=CC=CC=C12	C18H22N2	C06943	D07791	2995	46504624	47781	CHEMBL72	DSM	2888	35229
DB01152	Candicidin	1403-17-4	approved; withdrawn	OPGSFDUODIJJGF-JBUZINEHSA-N	InChI=1S/C59H84N2O18/c1-35-18-15-13-11-9-7-5-6-8-10-12-14-16-21-47(78-59-56(74)54(61)55(73)38(4)77-59)33-51(71)53(58(75)76)50(70)31-46(67)30-45(66)29-44(65)28-43(64)27-41(62)19-17-20-42(63)32-52(72)79-57(35)37(3)26-36(2)48(68)34-49(69)39-22-24-40(60)25-23-39/h5-16,18,21-25,35-38,43-45,47-48,50-51,53-57,59,64-66,68,70-71,73-74H,17,19-20,26-34,60-61H2,1-4H3,(H,75,76)/b6-5+,9-7+,10-8+,13-11+,14-12+,…	CC(CC(C)C1OC(=O)CC(=O)CCCC(=O)CC(O)CC(O)CC(O)CC(=O)CC(O)C(C(O)CC(OC2O[C@H](C)[C@@H](O)[C@H](N)[C@@H]2O)\C=C\C=C\C=C\C=C\C=C\C=C\C=C\C1C)C(O)=O)C(O)CC(=O)C1=CC=C(N)C=C1	C59H84N2O18	C06690	D03347		46504812	3349	CHEMBL1200647		8255412
DB01153	Sertaconazole	99592-32-2	approved; investigational	JLGKQTAYUIMGRK-UHFFFAOYSA-N	InChI=1S/C20H15Cl3N2OS/c21-14-4-5-16(18(23)8-14)19(9-25-7-6-24-12-25)26-10-13-11-27-20-15(13)2-1-3-17(20)22/h1-8,11-12,19H,9-10H2	ClC1=CC(Cl)=C(C=C1)C(CN1C=CN=C1)OCC1=CSC2=C1C=CC=C2Cl	C20H15Cl3N2OS			65863	46507290	83682	CHEMBL1201196		59273	50051842
DB01154	Thiamylal	77-27-0	approved; vet_approved	XLOMZPUITCYLMJ-UHFFFAOYSA-N	InChI=1S/C12H18N2O2S/c1-4-6-8(3)12(7-5-2)9(15)13-11(17)14-10(12)16/h5,8H,2,4,6-7H2,1,3H3,(H2,13,14,15,16,17)	CCCC(C)C1(CC=C)C(=O)NC(=S)NC1=O	C12H18N2O2S	C07846	D06106	3032285	46506261	9536	CHEMBL440		2297298
DB01155	Gemifloxacin	175463-14-6	approved; investigational	ZRCVYEYHRGVLOC-HYARGMPZSA-N	InChI=1S/C18H20FN5O4/c1-28-22-14-8-23(6-9(14)5-20)17-13(19)4-11-15(25)12(18(26)27)7-24(10-2-3-10)16(11)21-17/h4,7,9-10H,2-3,5-6,8,20H2,1H3,(H,26,27)/b22-14+	CO\N=C1/CN(CC1CN)C1=NC2=C(C=C1F)C(=O)C(=CN2C1CC1)C(O)=O	C18H20FN5O4		D08012	9571107	46507905	101853	CHEMBL430		7845573	50178917
DB01156	Bupropion	34911-55-2	approved	SNPPWIUOZRMYNY-UHFFFAOYSA-N	InChI=1S/C13H18ClNO/c1-9(15-13(2,3)4)12(16)10-6-5-7-11(14)8-10/h5-9,15H,1-4H3	CC(NC(C)(C)C)C(=O)C1=CC(Cl)=CC=C1	C13H18ClNO	C06860	D07591	444	46506896	3219	CHEMBL894		431	50048392
DB01157	Trimetrexate	52128-35-5	approved; investigational	NOYPYLRCIDNJJB-UHFFFAOYSA-N	InChI=1S/C19H23N5O3/c1-10-11(5-6-13-16(10)18(20)24-19(21)23-13)9-22-12-7-14(25-2)17(27-4)15(8-12)26-3/h5-8,22H,9H2,1-4H3,(H4,20,21,23,24)	COC1=CC(NCC2=C(C)C3=C(C=C2)N=C(N)N=C3N)=CC(OC)=C1OC	C19H23N5O3	C11154	D06238	5583	46505247	9737	CHEMBL119	TMQ	5381	18268
DB01158	Bretylium	59-41-6	approved	AAQOQKQBGPPFNS-UHFFFAOYSA-N	InChI=1S/C11H17BrN/c1-4-13(2,3)9-10-7-5-6-8-11(10)12/h5-8H,4,9H2,1-3H3/q+1	CC[N+](C)(C)CC1=CC=CC=C1Br	C11H17BrN	C06855	D00645	2431	46505320	3172	CHEMBL1199080		2337	50239966
DB01159	Halothane	151-67-7	approved; vet_approved	BCQZXOMGPXTTIC-UHFFFAOYSA-N	InChI=1S/C2HBrClF3/c3-1(4)2(5,6)7/h1H	[H]C(Cl)(Br)C(F)(F)F	C2HBrClF3	C07515	D00542	3562	46506589	5615	CHEMBL931	HLT	3441	50112212
DB01160	Dinoprost tromethamine	38562-01-5	approved; vet_approved	IYGXEHDCSOYNKY-RZHHZEQLSA-N	InChI=1S/C20H34O5.C4H11NO3/c1-2-3-6-9-15(21)12-13-17-16(18(22)14-19(17)23)10-7-4-5-8-11-20(24)25;5-4(1-6,2-7)3-8/h4,7,12-13,15-19,21-23H,2-3,5-6,8-11,14H2,1H3,(H,24,25);6-8H,1-3,5H2/b7-4-,13-12+;/t15-,16+,17+,18-,19+;/m0./s1	NC(CO)(CO)CO.CCCCC[C@H](O)\C=C\[C@H]1[C@H](O)C[C@H](O)[C@@H]1C\C=C/CCCC(O)=O	C24H45NO8	C12786	D01352	5282415	46509164	31502	CHEMBL1200896		4445570
DB01161	Chloroprocaine	133-16-4	approved; investigational	VDANGULDQQJODZ-UHFFFAOYSA-N	InChI=1S/C13H19ClN2O2/c1-3-16(4-2)7-8-18-13(17)11-6-5-10(15)9-12(11)14/h5-6,9H,3-4,7-8,15H2,1-2H3	CCN(CC)CCOC(=O)C1=C(Cl)C=C(N)C=C1	C13H19ClN2O2	C07877	D07678	8612	46508245	3636	CHEMBL1179047		8293	50239963
DB01162	Terazosin	63590-64-7	approved	VCKUSRYTPJJLNI-UHFFFAOYSA-N	InChI=1S/C19H25N5O4/c1-26-15-10-12-13(11-16(15)27-2)21-19(22-17(12)20)24-7-5-23(6-8-24)18(25)14-4-3-9-28-14/h10-11,14H,3-9H2,1-2H3,(H2,20,21,22)	COC1=C(OC)C=C2C(N)=NC(=NC2=C1)N1CCN(CC1)C(=O)C1CCCO1	C19H25N5O4	C07127	D08569	5401	46509129	9445	CHEMBL611		5208	50033111
DB01163	Amdinocillin	32887-01-7	investigational; withdrawn	BWWVAEOLVKTZFQ-ISVUSNJMSA-N	InChI=1S/C15H23N3O3S/c1-15(2)11(14(20)21)18-12(19)10(13(18)22-15)16-9-17-7-5-3-4-6-8-17/h9-11,13H,3-8H2,1-2H3,(H,20,21)/b16-9+/t10-,11+,13-/m1/s1	[H]C(=N[C@@H]1C(=O)N2[C@@H](C(O)=O)C(C)(C)S[C@]12[H])N1CCCCCC1	C15H23N3O3S		D02888	36273	46508450	51208	CHEMBL530		33357
DB01164	Calcium chloride	10043-52-4	approved	UXVMQQNJUSDDNG-UHFFFAOYSA-L	InChI=1S/Ca.2ClH/h;2*1H/q+2;;/p-2	[Cl-].[Cl-].[Ca++]	CaCl2	C08130		5284359	46507257	3312	CHEMBL1200668		23237
DB01165	Ofloxacin	82419-36-1	approved	GSDSWSVVBLHKDQ-UHFFFAOYSA-N	InChI=1S/C18H20FN3O4/c1-10-9-26-17-14-11(16(23)12(18(24)25)8-22(10)14)7-13(19)15(17)21-5-3-20(2)4-6-21/h7-8,10H,3-6,9H2,1-2H3,(H,24,25)	CC1COC2=C3N1C=C(C(O)=O)C(=O)C3=CC(F)=C2N1CCN(C)CC1	C18H20FN3O4	C07321	D00453	4583	46507574	7731	CHEMBL4		4422	50045004
DB01166	Cilostazol	73963-72-1	approved; investigational	RRGUKTPIGVIEKM-UHFFFAOYSA-N	InChI=1S/C20H27N5O2/c26-20-12-9-15-14-17(10-11-18(15)21-20)27-13-5-4-8-19-22-23-24-25(19)16-6-2-1-3-7-16/h10-11,14,16H,1-9,12-13H2,(H,21,26)	O=C1CCC2=C(N1)C=CC(OCCCCC1=NN=NN1C1CCCCC1)=C2	C20H27N5O2		D01896	2754	46506317	31401	CHEMBL799		2652	50225508
DB01167	Itraconazole	84625-61-6	approved; investigational	VHVPQPYKVGDNFY-ZPGVKDDISA-N	InChI=1S/C35H38Cl2N8O4/c1-3-25(2)45-34(46)44(24-40-45)29-7-5-27(6-8-29)41-14-16-42(17-15-41)28-9-11-30(12-10-28)47-19-31-20-48-35(49-31,21-43-23-38-22-39-43)32-13-4-26(36)18-33(32)37/h4-13,18,22-25,31H,3,14-17,19-21H2,1-2H3/t25?,31-,35-/m0/s1	CCC(C)N1N=CN(C1=O)C1=CC=C(C=C1)N1CCN(CC1)C1=CC=C(OC[C@H]2CO[C@@](CN3C=NC=N3)(O2)C2=C(Cl)C=C(Cl)C=C2)C=C1	C35H38Cl2N8O4		D00350	55283	46505954	6076	CHEMBL22587		49927	50127138
DB01168	Procarbazine	671-16-9	approved; investigational	CPTBDICYNRMXFX-UHFFFAOYSA-N	InChI=1S/C12H19N3O/c1-9(2)15-12(16)11-6-4-10(5-7-11)8-14-13-3/h4-7,9,13-14H,8H2,1-3H3,(H,15,16)	CNNCC1=CC=C(C=C1)C(=O)NC(C)C	C12H19N3O	C07402	D08423	4915	46507706	71417	CHEMBL1321		4746
DB01169	Arsenic trioxide	1327-53-3	approved; investigational	IKWTVSLWAPBBKU-UHFFFAOYSA-N	InChI=1S/As2O3/c3-1-5-2-4	O=[As]O[As]=O	As2O3		D02106	261004	46506448		CHEMBL1200978		229103
DB01170	Guanethidine	55-65-2	approved	ACGDKVXYNVEAGU-UHFFFAOYSA-N	InChI=1S/C10H22N4/c11-10(12)13-6-9-14-7-4-2-1-3-5-8-14/h1-9H2,(H4,11,12,13)	NC(N)=NCCN1CCCCCCC1	C10H22N4	C07036	D02237	3518	46507567	5557	CHEMBL765		3398	50239969
DB01171	Moclobemide	71320-77-9	approved; investigational	YHXISWVBGDMDLQ-UHFFFAOYSA-N	InChI=1S/C13H17ClN2O2/c14-12-3-1-11(2-4-12)13(17)15-5-6-16-7-9-18-10-8-16/h1-4H,5-10H2,(H,15,17)	ClC1=CC=C(C=C1)C(=O)NCCN1CCOCC1	C13H17ClN2O2		D02561	4235	46504667	83531	CHEMBL86304		4087	15613
DB01172	Kanamycin	59-01-8	approved; investigational; vet_approved	SBUJHOSQTJFQJX-NOAMYHISSA-N	InChI=1S/C18H36N4O11/c19-2-6-10(25)12(27)13(28)18(30-6)33-16-5(21)1-4(20)15(14(16)29)32-17-11(26)8(22)9(24)7(3-23)31-17/h4-18,23-29H,1-3,19-22H2/t4-,5+,6-,7-,8+,9-,10-,11-,12+,13-,14-,15+,16-,17-,18-/m1/s1	NC[C@H]1O[C@H](O[C@@H]2[C@@H](N)C[C@@H](N)[C@H](O[C@H]3O[C@H](CO)[C@@H](O)[C@H](N)[C@H]3O)[C@H]2O)[C@H](O)[C@@H](O)[C@@H]1O	C18H36N4O11	C01822		6032	46508178	17630	CHEMBL1384	KAN	5810	50031282
DB01173	Orphenadrine	83-98-7	approved	QVYRGXJJSLMXQH-UHFFFAOYSA-N	InChI=1S/C18H23NO/c1-15-9-7-8-12-17(15)18(20-14-13-19(2)3)16-10-5-4-6-11-16/h4-12,18H,13-14H2,1-3H3	CN(C)CCOC(C1=CC=CC=C1)C1=CC=CC=C1C	C18H23NO	C07935	D08305	4601	46506085	7789	CHEMBL900		4440	50062614
DB01174	Phenobarbital	50-06-6	approved; investigational	DDBREPKUVSBGFI-UHFFFAOYSA-N	InChI=1S/C12H12N2O3/c1-2-12(8-6-4-3-5-7-8)9(15)13-11(17)14-10(12)16/h3-7H,2H2,1H3,(H2,13,14,15,16,17)	CCC1(C(=O)NC(=O)NC1=O)C1=CC=CC=C1	C12H12N2O3	C07434	D00506	4763	46505776	8069	CHEMBL40	UQA	4599	50021437
DB01175	Escitalopram	128196-01-0	approved	WSEQXVZVJXJVFP-FQEVSTJZSA-N	InChI=1S/C20H21FN2O/c1-23(2)11-3-10-20(17-5-7-18(21)8-6-17)19-9-4-15(13-22)12-16(19)14-24-20/h4-9,12H,3,10-11,14H2,1-2H3/t20-/m0/s1	CN(C)CCC[C@]1(OCC2=C1C=CC(=C2)C#N)C1=CC=C(F)C=C1	C20H21FN2O			146570	46507040	36791	CHEMBL1508	68P	129277	50302225
DB01176	Cyclizine	82-92-8	approved	UVKZSORBKUEBAZ-UHFFFAOYSA-N	InChI=1S/C18H22N2/c1-19-12-14-20(15-13-19)18(16-8-4-2-5-9-16)17-10-6-3-7-11-17/h2-11,18H,12-15H2,1H3	CN1CCN(CC1)C(C1=CC=CC=C1)C1=CC=CC=C1	C18H22N2	C06930	D03621	6726	46506232	3994	CHEMBL648		6470
DB01177	Idarubicin	58957-92-9	approved	XDXDZDZNSLXDNA-TZNDIEGXSA-N	InChI=1S/C26H27NO9/c1-10-21(29)15(27)7-17(35-10)36-16-9-26(34,11(2)28)8-14-18(16)25(33)20-19(24(14)32)22(30)12-5-3-4-6-13(12)23(20)31/h3-6,10,15-17,21,29,32-34H,7-9,27H2,1-2H3/t10-,15-,16-,17-,21+,26-/m0/s1	C[C@@H]1O[C@H](C[C@H](N)[C@@H]1O)O[C@H]1C[C@@](O)(CC2=C1C(O)=C1C(=O)C3=CC=CC=C3C(=O)C1=C2O)C(C)=O	C26H27NO9			42890	46506973	42068	CHEMBL1117	DM5	39117	58490
DB01178	Chlormezanone	80-77-3	approved; investigational; withdrawn	WEQAYVWKMWHEJO-UHFFFAOYSA-N	InChI=1S/C11H12ClNO3S/c1-13-10(14)6-7-17(15,16)11(13)8-2-4-9(12)5-3-8/h2-5,11H,6-7H2,1H3	CN1C(C2=CC=C(Cl)C=C2)S(=O)(=O)CCC1=O	C11H12ClNO3S		D00268	2717	46505352	3619	CHEMBL1200714		2616
DB01179	Podofilox	518-28-5	approved	YJGVMLPVUAXIQN-XVVDYKMHSA-N	InChI=1S/C22H22O8/c1-25-16-4-10(5-17(26-2)21(16)27-3)18-11-6-14-15(30-9-29-14)7-12(11)20(23)13-8-28-22(24)19(13)18/h4-7,13,18-20,23H,8-9H2,1-3H3/t13-,18+,19-,20-/m0/s1	[H][C@]12COC(=O)[C@]1([H])[C@H](C1=CC(OC)=C(OC)C(OC)=C1)C1=CC3=C(OCO3)C=C1[C@@H]2O	C22H22O8	C10874		10607	46505716	50305	CHEMBL61	POD	10162	50035218
DB01180	Rescinnamine	24815-24-5	approved	SZLZWPPUNLXJEA-QEGASFHISA-N	InChI=1S/C35H42N2O9/c1-40-21-8-9-22-23-11-12-37-18-20-15-29(46-30(38)10-7-19-13-27(41-2)33(43-4)28(14-19)42-3)34(44-5)31(35(39)45-6)24(20)17-26(37)32(23)36-25(22)16-21/h7-10,13-14,16,20,24,26,29,31,34,36H,11-12,15,17-18H2,1-6H3/b10-7+/t20-,24+,26-,29-,31+,34+/m1/s1	[H][C@]12C[C@@H](OC(=O)C=CC3=CC(OC)=C(OC)C(OC)=C3)[C@H](OC)[C@@H](C(=O)OC)[C@@]1([H])C[C@@]1([H])N(CCC3=C1NC1=C3C=CC(OC)=C1)C2	C35H42N2O9	C06540	D00198	32681	46507786	28572	CHEMBL1668		4444446
DB01181	Ifosfamide	3778-73-2	approved	HOMGKSMUEGBAAB-UHFFFAOYSA-N	InChI=1S/C7H15Cl2N2O2P/c8-2-4-10-14(12)11(6-3-9)5-1-7-13-14/h1-7H2,(H,10,12)	ClCCNP1(=O)OCCCN1CCCl	C7H15Cl2N2O2P	C07047	D00343	3690	46508335	5864	CHEMBL1024		3562	189358
DB01182	Propafenone	54063-53-5	approved	JWHAUXFOSRPERK-UHFFFAOYSA-N	InChI=1S/C21H27NO3/c1-2-14-22-15-18(23)16-25-21-11-7-6-10-19(21)20(24)13-12-17-8-4-3-5-9-17/h3-11,18,22-23H,2,12-16H2,1H3	CCCNCC(O)COC1=C(C=CC=C1)C(=O)CCC1=CC=CC=C1	C21H27NO3	C07381	D08435	4932	46504529	63619	CHEMBL631		4763	50067133
DB01183	Naloxone	465-65-6	approved; vet_approved	UZHSEJADLWPNLE-GRGSLBFTSA-N	InChI=1S/C19H21NO4/c1-2-8-20-9-7-18-15-11-3-4-12(21)16(15)24-17(18)13(22)5-6-19(18,23)14(20)10-11/h2-4,14,17,21,23H,1,5-10H2/t14-,17+,18+,19-/m1/s1	OC1=CC=C2C[C@H]3N(CC=C)CC[C@@]45[C@@H](OC1=C24)C(=O)CC[C@@]35O	C19H21NO4	C07252	D08249	5284596	46508816	7459	CHEMBL80		4447644	54795
DB01184	Domperidone	57808-66-9	approved; investigational; vet_approved	FGXWKSZFVQUSTL-UHFFFAOYSA-N	InChI=1S/C22H24ClN5O2/c23-15-6-7-20-18(14-15)25-22(30)28(20)16-8-12-26(13-9-16)10-3-11-27-19-5-2-1-4-17(19)24-21(27)29/h1-2,4-7,14,16H,3,8-13H2,(H,24,29)(H,25,30)	ClC1=CC2=C(C=C1)N(C1CCN(CCCN3C(=O)NC4=CC=CC=C34)CC1)C(=O)N2	C22H24ClN5O2		D01745	3151	46508314	31515	CHEMBL219916		3039	50241107
DB01185	Fluoxymesterone	76-43-7	approved; illicit	YLRFCQOZQXIBAB-RBZZARIASA-N	InChI=1S/C20H29FO3/c1-17-8-6-13(22)10-12(17)4-5-15-14-7-9-19(3,24)18(14,2)11-16(23)20(15,17)21/h10,14-16,23-24H,4-9,11H2,1-3H3/t14-,15-,16-,17-,18-,19-,20-/m0/s1	[H][C@@]12CC[C@](C)(O)[C@@]1(C)C[C@H](O)[C@@]1(F)[C@@]2([H])CCC2=CC(=O)CC[C@]12C	C20H29FO3		D00327	6446	46508867	5120	CHEMBL1445		6205	18189
DB01186	Pergolide	66104-22-1	approved; investigational; vet_approved; withdrawn	YEHCICAEULNIGD-MZMPZRCHSA-N	InChI=1S/C19H26N2S/c1-3-7-21-11-13(12-22-2)8-16-15-5-4-6-17-19(15)14(10-20-17)9-18(16)21/h4-6,10,13,16,18,20H,3,7-9,11-12H2,1-2H3/t13-,16-,18-/m1/s1	[H][C@@]12CC3=CNC4=CC=CC(=C34)[C@@]1([H])C[C@@H](CSC)CN2CCC	C19H26N2S	C07425		47811	46507604	63617	CHEMBL531		43503	50028421
DB01187	Iophendylate	99-79-6	approved	IWRUDYQZPTVTPA-UHFFFAOYSA-N	InChI=1S/C19H29IO2/c1-3-22-19(21)15-9-7-5-4-6-8-12-16(2)17-13-10-11-14-18(17)20/h10-11,13-14,16H,3-9,12,15H2,1-2H3	CCOC(=O)CCCCCCCCC(C)C1=CC=CC=C1I	C19H29IO2			3037234	46508391		CHEMBL951		2301035
DB01188	Ciclopirox	29342-05-0	approved; investigational	SCKYRAXSEDYPSA-UHFFFAOYSA-N	InChI=1S/C12H17NO2/c1-9-7-11(13(15)12(14)8-9)10-5-3-2-4-6-10/h7-8,10,15H,2-6H2,1H3	CC1=CC(=O)N(O)C(=C1)C1CCCCC1	C12H17NO2		D03488	2749	46506333	453011	CHEMBL1413	B4O	2647	66087
DB01189	Desflurane	57041-67-5	approved	DPYMFVXJLLWWEU-UHFFFAOYSA-N	InChI=1S/C3H2F6O/c4-1(3(7,8)9)10-2(5)6/h1-2H	FC(F)OC(F)C(F)(F)F	C3H2F6O	C07519	D00546	42113	46505270	4445	CHEMBL1200733		38403
DB01190	Clindamycin	18323-44-9	approved; vet_approved	KDLRVYVGXIQJDK-AWPVFWJPSA-N	InChI=1S/C18H33ClN2O5S/c1-5-6-10-7-11(21(3)8-10)17(25)20-12(9(2)19)16-14(23)13(22)15(24)18(26-16)27-4/h9-16,18,22-24H,5-8H2,1-4H3,(H,20,25)/t9-,10+,11-,12+,13-,14+,15+,16+,18+/m0/s1	[H][C@@](NC(=O)[C@@H]1C[C@@H](CCC)CN1C)([C@H](C)Cl)[C@@]1([H])O[C@H](SC)[C@H](O)[C@@H](O)[C@H]1O	C18H33ClN2O5S	C06914	D00277	446598	46506073	3745	CHEMBL1753	CLY	393915
DB01191	Dexfenfluramine	3239-44-9	approved; illicit; investigational; withdrawn	DBGIVFWFUFKIQN-VIFPVBQESA-N	InChI=1S/C12H16F3N/c1-3-16-9(2)7-10-5-4-6-11(8-10)12(13,14)15/h4-6,8-9,16H,3,7H2,1-2H3/t9-/m0/s1	CCN[C@@H](C)CC1=CC=CC(=C1)C(F)(F)F	C12H16F3N		D07805	66265	46508388	439329	CHEMBL248702		59646	85596
DB01192	Oxymorphone	76-41-5	approved; investigational; vet_approved	UQCNKQCJZOAFTQ-ISWURRPUSA-N	InChI=1S/C17H19NO4/c1-18-7-6-16-13-9-2-3-10(19)14(13)22-15(16)11(20)4-5-17(16,21)12(18)8-9/h2-3,12,15,19,21H,4-8H2,1H3/t12-,15+,16+,17-/m1/s1	[H][C@@]12OC3=C(O)C=CC4=C3[C@@]11CCN(C)[C@]([H])(C4)[C@]1(O)CCC2=O	C17H19NO4	C08019	D08323	5284604	46505296	7865	CHEMBL963		4447650	50001707
DB01193	Acebutolol	37517-30-9	approved; investigational	GOEMGAFJFRBGGG-UHFFFAOYSA-N	InChI=1S/C18H28N2O4/c1-5-6-18(23)20-14-7-8-17(16(9-14)13(4)21)24-11-15(22)10-19-12(2)3/h7-9,12,15,19,22H,5-6,10-11H2,1-4H3,(H,20,23)	CCCC(=O)NC1=CC=C(OCC(O)CNC(C)C)C(=C1)C(C)=O	C18H28N2O4	C06803	D02338	1978	46509113	2379	CHEMBL642		1901	25755
DB01194	Brinzolamide	138890-62-7	approved	HCRKCZRJWPKOAR-JTQLQIEISA-N	InChI=1S/C12H21N3O5S3/c1-3-14-10-8-15(5-4-6-20-2)23(18,19)12-9(10)7-11(21-12)22(13,16)17/h7,10,14H,3-6,8H2,1-2H3,(H2,13,16,17)/t10-/m0/s1	CCN[C@H]1CN(CCCOC)S(=O)(=O)C2=C1C=C(S2)S(N)(=O)=O	C12H21N3O5S3	C07760	D00652	68844	46507071	3176	CHEMBL220491	BZ1	62077	10885
DB01195	Flecainide	54143-55-4	approved; withdrawn	DJBNUMBKLMJRSA-UHFFFAOYSA-N	InChI=1S/C17H20F6N2O3/c18-16(19,20)9-27-12-4-5-14(28-10-17(21,22)23)13(7-12)15(26)25-8-11-3-1-2-6-24-11/h4-5,7,11,24H,1-3,6,8-10H2,(H,25,26)	FC(F)(F)COC1=CC(C(=O)NCC2CCCCN2)=C(OCC(F)(F)F)C=C1	C17H20F6N2O3	C07001	D07962	3356	46508078	75984	CHEMBL652		3239	50131434
DB01196	Estramustine	2998-57-4	approved; investigational	FRPJXPJMRWBBIH-RBRWEJTLSA-N	InChI=1S/C23H31Cl2NO3/c1-23-9-8-18-17-5-3-16(29-22(28)26(12-10-24)13-11-25)14-15(17)2-4-19(18)20(23)6-7-21(23)27/h3,5,14,18-21,27H,2,4,6-13H2,1H3/t18-,19-,20+,21+,23+/m1/s1	[H][C@@]12CC[C@H](O)[C@@]1(C)CC[C@]1([H])C3=CC=C(OC(=O)N(CCCl)CCCl)C=C3CC[C@@]21[H]	C23H31Cl2NO3	C11228	D04066	259331	46508765	4868	CHEMBL1575		227635	50333646
DB01197	Captopril	62571-86-2	approved	FAKRSMQSSFJEIM-RQJHMYQMSA-N	InChI=1S/C9H15NO3S/c1-6(5-14)8(11)10-4-2-3-7(10)9(12)13/h6-7,14H,2-5H2,1H3,(H,12,13)/t6-,7+/m1/s1	C[C@H](CS)C(=O)N1CCC[C@H]1C(O)=O	C9H15NO3S		D00251	44093	46506879	3380	CHEMBL1560	X8Z	40130	21642
DB01198	Zopiclone	43200-80-2	approved	GBBSUAFBMRNDJC-UHFFFAOYSA-N	InChI=1S/C17H17ClN6O3/c1-22-6-8-23(9-7-22)17(26)27-16-14-13(19-4-5-20-14)15(25)24(16)12-3-2-11(18)10-21-12/h2-5,10,16H,6-9H2,1H3	CN1CCN(CC1)C(=O)OC1N(C(=O)C2=NC=CN=C12)C1=NC=C(Cl)C=C1	C17H17ClN6O3		D01372	5735	46505233	32315	CHEMBL135400		5533	50054136
DB01199	Tubocurarine	57-95-4	approved	JFJZZMVDLULRGK-URLMMPGGSA-O	InChI=1S/C37H40N2O6/c1-38-14-12-24-19-32(42-4)33-21-27(24)28(38)16-22-6-9-26(10-7-22)44-37-35-25(20-34(43-5)36(37)41)13-15-39(2,3)29(35)17-23-8-11-30(40)31(18-23)45-33/h6-11,18-21,28-29H,12-17H2,1-5H3,(H-,40,41)/p+1/t28-,29+/m0/s1	[H][C@@]12CC3=CC=C(OC4=C5C(CC[N+](C)(C)[C@]5([H])CC5=CC(OC6=C(OC)C=C(CCN1C)C2=C6)=C(O)C=C5)=CC(OC)=C4O)C=C3	C37H41N2O6	C07547		6000	46505279	9774	CHEMBL339427		5778	50366799
DB01200	Bromocriptine	25614-03-3	approved; investigational; withdrawn	OZVBMTJYIDMWIL-AYFBDAFISA-N	InChI=1S/C32H40BrN5O5/c1-16(2)12-24-29(40)37-11-7-10-25(37)32(42)38(24)30(41)31(43-32,17(3)4)35-28(39)18-13-20-19-8-6-9-22-26(19)21(27(33)34-22)14-23(20)36(5)15-18/h6,8-9,13,16-18,23-25,34,42H,7,10-12,14-15H2,1-5H3,(H,35,39)/t18-,23-,24+,25+,31-,32+/m1/s1	[H][C@@]12CCCN1C(=O)[C@H](CC(C)C)N1C(=O)[C@](NC(=O)[C@H]3CN(C)[C@]4([H])CC5=C(Br)NC6=CC=CC(=C56)C4=C3)(O[C@@]21O)C(C)C	C32H40BrN5O5	C06856	D03165	31101	46505504	3181	CHEMBL493	08Y	28858	81993
DB01201	Rifapentine	61379-65-5	approved; investigational	WDZCUPBHRAEYDL-GZAUEHORSA-N	InChI=1S/C47H64N4O12/c1-24-13-12-14-25(2)46(59)49-37-32(23-48-51-20-18-50(19-21-51)31-15-10-11-16-31)41(56)34-35(42(37)57)40(55)29(6)44-36(34)45(58)47(8,63-44)61-22-17-33(60-9)26(3)43(62-30(7)52)28(5)39(54)27(4)38(24)53/h12-14,17,22-24,26-28,31,33,38-39,43,53-57H,10-11,15-16,18-21H2,1-9H3,(H,49,59)/b13-12+,22-17+,25-14-,48-23+/t24-,26+,27+,28+,33-,38-,39+,43+,47-/m0/s1	CO[C@H]1\C=C\O[C@@]2(C)OC3=C(C2=O)C2=C(C(O)=C3C)C(O)=C(NC(=O)\C(C)=C/C=C/[C@H](C)[C@H](O)[C@@H](C)[C@@H](O)[C@@H](C)[C@H](OC(C)=O)[C@@H]1C)C(\C=N\N1CCN(CC1)C1CCCC1)=C2O	C47H64N4O12	C08059	D00879	6323497	46507322	45304	CHEMBL1660	RPT	10482075
DB01202	Levetiracetam	102767-28-2	approved	HPHUVLMMVZITSG-LURJTMIESA-N	InChI=1S/C8H14N2O2/c1-2-6(8(9)12)10-5-3-4-7(10)11/h6H,2-5H2,1H3,(H2,9,12)/t6-/m0/s1	CC[C@H](N1CCCC1=O)C(N)=O	C8H14N2O2	C07841	D00709	5284583	46508406	6437	CHEMBL1286		4447633	50422542
DB01203	Nadolol	42200-33-9	approved	VWPOSFSPZNDTMJ-UCWKZMIHSA-N	InChI=1S/C17H27NO4/c1-17(2,3)18-9-12(19)10-22-16-6-4-5-11-7-14(20)15(21)8-13(11)16/h4-6,12,14-15,18-21H,7-10H2,1-3H3/t12?,14-,15+/m1/s1	CC(C)(C)NCC(O)COC1=CC=CC2=C1C[C@H](O)[C@H](O)C2	C17H27NO4		D00432	39147	46505509	7444	CHEMBL649		35815	25766
DB01204	Mitoxantrone	65271-80-9	approved; investigational	KKZJGLLVHKMTCM-UHFFFAOYSA-N	InChI=1S/C22H28N4O6/c27-11-9-23-5-7-25-13-1-2-14(26-8-6-24-10-12-28)18-17(13)21(31)19-15(29)3-4-16(30)20(19)22(18)32/h1-4,23-30H,5-12H2	OCCNCCNC1=CC=C(NCCNCCO)C2=C1C(=O)C1=C(C(O)=CC=C1O)C2=O	C22H28N4O6	C11195	D08224	4212	46504608	50729	CHEMBL58	MIX	4067	67690
DB01205	Flumazenil	78755-81-4	approved	OFBIFZUFASYYRE-UHFFFAOYSA-N	InChI=1S/C15H14FN3O3/c1-3-22-15(21)13-12-7-18(2)14(20)10-6-9(16)4-5-11(10)19(12)8-17-13/h4-6,8H,3,7H2,1-2H3	CCOC(=O)C1=C2CN(C)C(=O)C3=C(C=CC(F)=C3)N2C=N1	C15H14FN3O3	C07825	D00697	3373	46507438	5103	CHEMBL407	FYP	3256	26263
DB01206	Lomustine	13010-47-4	approved; investigational	GQYIWUVLTXOXAJ-UHFFFAOYSA-N	InChI=1S/C9H16ClN3O2/c10-6-7-13(12-15)9(14)11-8-4-2-1-3-5-8/h8H,1-7H2,(H,11,14)	ClCCN(N=O)C(=O)NC1CCCCC1	C9H16ClN3O2	C07079	D00363	3950	46506562	6520	CHEMBL514		3813	50247919
DB01207	Ridogrel	110140-89-1	experimental	GLLPUTYLZIKEGF-HAVVHWLPSA-N	InChI=1S/C18H17F3N2O3/c19-18(20,21)15-7-3-5-13(11-15)17(14-6-4-9-22-12-14)23-26-10-2-1-8-16(24)25/h3-7,9,11-12H,1-2,8,10H2,(H,24,25)/b23-17+	OC(=O)CCCCO\N=C(\C1=CN=CC=C1)C1=CC(=CC=C1)C(F)(F)F	C18H17F3N2O3			5362391	46506774	135542	CHEMBL280728		4515025	50003795
DB01208	Sparfloxacin	110871-86-8	approved; investigational; withdrawn	DZZWHBIBMUVIIW-DTORHVGOSA-N	InChI=1S/C19H22F2N4O3/c1-8-5-24(6-9(2)23-8)17-13(20)15(22)12-16(14(17)21)25(10-3-4-10)7-11(18(12)26)19(27)28/h7-10,23H,3-6,22H2,1-2H3,(H,27,28)/t8-,9+	C[C@H]1CN(C[C@@H](C)N1)C1=C(F)C(N)=C2C(=O)C(=CN(C3CC3)C2=C1F)C(O)=O	C19H22F2N4O3	C07662	D00590	60464	46506453	9212	CHEMBL850		54517	50366822
DB01209	Dezocine	53648-55-8	approved; investigational	VTMVHDZWSFQSQP-VBNZEHGJSA-N	InChI=1S/C16H23NO/c1-16-8-4-2-3-5-12(15(16)17)9-11-6-7-13(18)10-14(11)16/h6-7,10,12,15,18H,2-5,8-9,17H2,1H3/t12-,15-,16+/m0/s1	[H][C@@]12CC3=CC=C(O)C=C3[C@@](C)(CCCCC1)[C@H]2N	C16H23NO	C08010	D00838	3033053	46508770	4474	CHEMBL1685		2297867	50276568
DB01210	Levobunolol	47141-42-4	approved	IXHBTMCLRNMKHZ-LBPRGKRZSA-N	InChI=1S/C17H25NO3/c1-17(2,3)18-10-12(19)11-21-16-9-5-6-13-14(16)7-4-8-15(13)20/h5-6,9,12,18-19H,4,7-8,10-11H2,1-3H3/t12-/m0/s1	CC(C)(C)NC[C@H](O)COC1=CC=CC2=C1CCCC2=O	C17H25NO3	C07914		39468	46507518	6438	CHEMBL1201237		36089
DB01211	Clarithromycin	81103-11-9	approved	AGOYDEPGAOXOCK-KCBOHYOISA-N	InChI=1S/C38H69NO13/c1-15-26-38(10,45)31(42)21(4)28(40)19(2)17-37(9,47-14)33(52-35-29(41)25(39(11)12)16-20(3)48-35)22(5)30(23(6)34(44)50-26)51-27-18-36(8,46-13)32(43)24(7)49-27/h19-27,29-33,35,41-43,45H,15-18H2,1-14H3/t19-,20-,21+,22+,23-,24+,25+,26-,27+,29-,30+,31-,32+,33-,35+,36-,37-,38-/m1/s1	[H][C@@]1(C[C@@](C)(OC)[C@@H](O)[C@H](C)O1)O[C@H]1[C@H](C)[C@@H](O[C@]2([H])O[C@H](C)C[C@@H]([C@H]2O)N(C)C)[C@@](C)(C[C@@H](C)C(=O)[C@H](C)[C@@H](O)[C@](C)(O)[C@@H](CC)OC(=O)[C@@H]1C)OC	C38H69NO13	C06912	D00276	84029	46506489	3732	CHEMBL1741	CTY	10342604	50404044
DB01212	Ceftriaxone	73384-59-5	approved	VAAUVRVFOQPIGI-SPQHTLEESA-N	InChI=1S/C18H18N8O7S3/c1-25-18(22-12(28)13(29)23-25)36-4-6-3-34-15-9(14(30)26(15)10(6)16(31)32)21-11(27)8(24-33-2)7-5-35-17(19)20-7/h5,9,15H,3-4H2,1-2H3,(H2,19,20)(H,21,27)(H,23,29)(H,31,32)/b24-8-/t9-,15-/m1/s1	[H][C@]12SCC(CSC3=NC(=O)C(=O)NN3C)=C(N1C(=O)[C@H]2NC(=O)C(=N/OC)\C1=CSC(N)=N1)C(O)=O	C18H18N8O7S3	C06683	D07659	5479530	46506458	29007	CHEMBL161		4586394	50103601
DB01213	Fomepizole	7554-65-6	approved; vet_approved	RIKMMFOAQPJVMX-UHFFFAOYSA-N	InChI=1S/C4H6N2/c1-4-2-5-6-3-4/h2-3H,1H3,(H,5,6)	CC1=CNN=C1	C4H6N2	C07837	D00707	3406	46508566	5141	CHEMBL1308	4PZ	3289	50226186
DB01214	Metipranolol	22664-55-7	approved	BQIPXWYNLPYNHW-UHFFFAOYSA-N	InChI=1S/C17H27NO4/c1-10(2)18-8-15(20)9-21-16-7-11(3)17(22-14(6)19)13(5)12(16)4/h7,10,15,18,20H,8-9H2,1-6H3	CC(C)NCC(O)COC1=C(C)C(C)=C(OC(C)=O)C(C)=C1	C17H27NO4	C07915	D02374	31477	46505935	6897	CHEMBL1291		29193
DB01215	Estazolam	29975-16-4	approved; illicit	CDCHDCWJMGXXRH-UHFFFAOYSA-N	InChI=1S/C16H11ClN4/c17-12-6-7-14-13(8-12)16(11-4-2-1-3-5-11)18-9-15-20-19-10-21(14)15/h1-8,10H,9H2	ClC1=CC2=C(C=C1)N1C=NN=C1CN=C2C1=CC=CC=C1	C16H11ClN4	C06981	D00311	3261	46507430	4858	CHEMBL285674		3146	50240450
DB01216	Finasteride	98319-26-7	approved	DBEPLOCGEIEOCV-WSBQPABSSA-N	InChI=1S/C23H36N2O2/c1-21(2,3)25-20(27)17-8-7-15-14-6-9-18-23(5,13-11-19(26)24-18)16(14)10-12-22(15,17)4/h11,13-18H,6-10,12H2,1-5H3,(H,24,26)(H,25,27)/t14-,15-,16-,17+,18+,22-,23+/m0/s1	[H][C@@]12CC[C@H](C(=O)NC(C)(C)C)[C@@]1(C)CC[C@@]1([H])[C@@]2([H])CC[C@@]2([H])NC(=O)C=C[C@]12C	C23H36N2O2		D00321	57363	46507645	5062	CHEMBL710	FIT	51714	50334788
DB01217	Anastrozole	120511-73-1	approved; investigational	YBBLVLTVTVSKRW-UHFFFAOYSA-N	InChI=1S/C17H19N5/c1-16(2,9-18)14-5-13(8-22-12-20-11-21-22)6-15(7-14)17(3,4)10-19/h5-7,11-12H,8H2,1-4H3	CC(C)(C#N)C1=CC(=CC(CN2C=NC=N2)=C1)C(C)(C)C#N	C17H19N5	C08159	D00960	2187	46504987	2704	CHEMBL1399		2102	10015
DB01218	Halofantrine	69756-53-2	approved	FOHHNHSLJDZUGQ-UHFFFAOYSA-N	InChI=1S/C26H30Cl2F3NO/c1-3-5-10-32(11-6-4-2)12-9-25(33)23-16-22-21(14-18(27)15-24(22)28)20-13-17(26(29,30)31)7-8-19(20)23/h7-8,13-16,25,33H,3-6,9-12H2,1-2H3	CCCCN(CCCC)CCC(O)C1=C2C=CC(=CC2=C2C=C(Cl)C=C(Cl)C2=C1)C(F)(F)F	C26H30Cl2F3NO	C07634		37393	46506753	94392	CHEMBL1107		34303	79214
DB01219	Dantrolene	7261-97-4	approved; investigational	OZOMQRBLCMDCEG-VIZOYTHASA-N	InChI=1S/C14H10N4O5/c19-13-8-17(14(20)16-13)15-7-11-5-6-12(23-11)9-1-3-10(4-2-9)18(21)22/h1-7H,8H2,(H,16,19,20)/b15-7+	[O-][N+](=O)C1=CC=C(C=C1)C1=CC=C(O1)\C=N\N1CC(=O)NC1=O	C14H10N4O5	C06939	D02347	6914273	46504976	4317	CHEMBL1201288		5290202	50198767
DB01220	Rifaximin	80621-81-4	approved; investigational	NZCRJKRKKOLAOJ-XRCRFVBUSA-N	InChI=1S/C43H51N3O11/c1-19-14-16-46-28(18-19)44-32-29-30-37(50)25(7)40-31(29)41(52)43(9,57-40)55-17-15-27(54-10)22(4)39(56-26(8)47)24(6)36(49)23(5)35(48)20(2)12-11-13-21(3)42(53)45-33(34(32)46)38(30)51/h11-18,20,22-24,27,35-36,39,48-51H,1-10H3,(H,45,53)/b12-11+,17-15+,21-13-/t20-,22+,23+,24+,27-,35-,36+,39+,43-/m0/s1	CO[C@H]1\C=C\O[C@@]2(C)OC3=C(C)C(O)=C4C(O)=C(NC(=O)\C(C)=C/C=C/[C@H](C)[C@H](O)[C@@H](C)[C@@H](O)[C@@H](C)[C@H](OC(C)=O)[C@@H]1C)C1=C(N=C5C=C(C)C=CN15)C4=C3C2=O	C43H51N3O11		D02554	6436173	46508705	75246	CHEMBL1617	RXM	10482302	50347620
DB01221	Ketamine	6740-88-1	approved; vet_approved	YQEZLKZALYSWHR-UHFFFAOYSA-N	InChI=1S/C13H16ClNO/c1-15-13(9-5-4-8-12(13)16)10-6-2-3-7-11(10)14/h2-3,6-7,15H,4-5,8-9H2,1H3	CNC1(CCCCC1=O)C1=CC=CC=C1Cl	C13H16ClNO	C07525	D08098	3821	46508295	6121	CHEMBL742		3689	50044140
DB01222	Budesonide	51333-22-3	approved	VOVIALXJUBGFJZ-KWVAZRHASA-N	InChI=1S/C25H34O6/c1-4-5-21-30-20-11-17-16-7-6-14-10-15(27)8-9-23(14,2)22(16)18(28)12-24(17,3)25(20,31-21)19(29)13-26/h8-10,16-18,20-22,26,28H,4-7,11-13H2,1-3H3/t16-,17-,18-,20+,21?,22+,23-,24-,25+/m0/s1	[H][C@@]12C[C@H]3OC(CCC)O[C@@]3(C(=O)CO)[C@@]1(C)C[C@H](O)[C@@]1([H])[C@@]2([H])CCC2=CC(=O)C=C[C@]12C	C25H34O6		D00246	5281004	46504869	3207	CHEMBL1370		4444479	50354850
DB01223	Aminophylline	317-34-0	approved	FQPFAHBPWDRTLU-UHFFFAOYSA-N	InChI=1S/2C7H8N4O2.C2H8N2/c2*1-10-5-4(8-3-9-5)6(12)11(2)7(10)13;3-1-2-4/h2*3H,1-2H3,(H,8,9);1-4H2	NCCN.CN1C2=C(NC=N2)C(=O)N(C)C1=O.CN1C2=C(NC=N2)C(=O)N(C)C1=O	C16H24N10O4		D00227	9433	46508784	2659	CHEMBL1370561		9062
DB01224	Quetiapine	111974-69-7	approved	URKOMYMAXPYINW-UHFFFAOYSA-N	InChI=1S/C21H25N3O2S/c25-14-16-26-15-13-23-9-11-24(12-10-23)21-17-5-1-3-7-19(17)27-20-8-4-2-6-18(20)22-21/h1-8,25H,9-16H2	OCCOCCN1CCN(CC1)C1=NC2=CC=CC=C2SC2=CC=CC=C12	C21H25N3O2S	C07397	D08456	5002	46504800	8707	CHEMBL716		4827	50095890
DB01225	Enoxaparin	9005-49-6	approved						D07510		46507450		CHEMBL1201685		751
DB01226	Mivacurium	133814-19-4	approved	ILVYCEVXHALBSC-OTBYEXOQSA-N	InChI=1S/C58H80N2O14/c1-59(25-21-41-35-47(63-3)49(65-5)37-43(41)45(59)29-39-31-51(67-7)57(71-11)52(32-39)68-8)23-17-27-73-55(61)19-15-13-14-16-20-56(62)74-28-18-24-60(2)26-22-42-36-48(64-4)50(66-6)38-44(42)46(60)30-40-33-53(69-9)58(72-12)54(34-40)70-10/h13-14,31-38,45-46H,15-30H2,1-12H3/q+2/b14-13+/t45-,46-,59?,60?/m1/s1	COC1=CC(C[C@@H]2C3=CC(OC)=C(OC)C=C3CC[N+]2(C)CCCOC(=O)CC\C=C\CCC(=O)OCCC[N+]2(C)CCC3=CC(OC)=C(OC)C=C3[C@H]2CC2=CC(OC)=C(OC)C(OC)=C2)=CC(OC)=C1OC	C58H80N2O14	C07550		5281042	46505071	6958	CHEMBL1182833		4444509
DB01227	Levacetylmethadol	1477-40-3	approved; investigational; withdrawn	XBMIVRRWGCYBTQ-AVRDEDQJSA-N	InChI=1S/C23H31NO2/c1-6-22(26-19(3)25)23(17-18(2)24(4)5,20-13-9-7-10-14-20)21-15-11-8-12-16-21/h7-16,18,22H,6,17H2,1-5H3/t18-,22-/m0/s1	CC[C@H](OC(C)=O)C(C[C@H](C)N(C)C)(C1=CC=CC=C1)C1=CC=CC=C1	C23H31NO2	C08012	D04716	15130	46507749	6441	CHEMBL1514		14401
DB01228	Encainide	66778-36-7	approved; investigational; withdrawn	PJWPNDMDCLXCOM-UHFFFAOYSA-N	InChI=1S/C22H28N2O2/c1-24-16-6-5-8-19(24)13-10-17-7-3-4-9-21(17)23-22(25)18-11-14-20(26-2)15-12-18/h3-4,7,9,11-12,14-15,19H,5-6,8,10,13,16H2,1-2H3,(H,23,25)	COC1=CC=C(C=C1)C(=O)NC1=CC=CC=C1CCC1CCCCN1C	C22H28N2O2	C06978	D07894	48041	46504470	4788	CHEMBL315838		43697
DB01229	Paclitaxel	33069-62-4	approved; vet_approved	RCINICONZNJXQF-MZXODVADSA-N	InChI=1S/C47H51NO14/c1-25-31(60-43(56)36(52)35(28-16-10-7-11-17-28)48-41(54)29-18-12-8-13-19-29)23-47(57)40(61-42(55)30-20-14-9-15-21-30)38-45(6,32(51)22-33-46(38,24-58-33)62-27(3)50)39(53)37(59-26(2)49)34(25)44(47,4)5/h7-21,31-33,35-38,40,51-52,57H,22-24H2,1-6H3,(H,48,54)/t31-,32-,33+,35-,36+,37+,38-,40-,45+,46-,47+/m0/s1	[H][C@]12[C@H](OC(=O)C3=CC=CC=C3)[C@]3(O)C[C@H](OC(=O)[C@H](O)[C@@H](NC(=O)C4=CC=CC=C4)C4=CC=CC=C4)C(C)=C([C@@H](OC(C)=O)C(=O)[C@]1(C)[C@@H](O)C[C@H]1OC[C@@]21OC(C)=O)C3(C)C	C47H51NO14	C07394	D00491	36314	46506910	45863	CHEMBL428647	TA1	10368587	50001839
DB01230	Pemoline	2152-34-3	approved; illicit; investigational; withdrawn	NRNCYVBFPDDJNE-UHFFFAOYSA-N	InChI=1S/C9H8N2O2/c10-9-11-8(12)7(13-9)6-4-2-1-3-5-6/h1-5,7H,(H2,10,11,12)	NC1=NC(=O)C(O1)C1=CC=CC=C1	C9H8N2O2	C07899	D00744	4723	46509085	7953	CHEMBL1177		4561
DB01231	Diphenidol	972-02-1	approved; investigational; withdrawn	OGAKLTJNUQRZJU-UHFFFAOYSA-N	InChI=1S/C21H27NO/c23-21(19-11-4-1-5-12-19,20-13-6-2-7-14-20)15-10-18-22-16-8-3-9-17-22/h1-2,4-7,11-14,23H,3,8-10,15-18H2	OC(CCCN1CCCCC1)(C1=CC=CC=C1)C1=CC=CC=C1	C21H27NO	C06961	D03858	3055	46506486	4638	CHEMBL936		2947	50225701
DB01232	Saquinavir	127779-20-8	approved; investigational	QWAXKHKRTORLEM-UGJKXSETSA-N	InChI=1S/C38H50N6O5/c1-38(2,3)43-37(49)32-20-26-14-7-8-15-27(26)22-44(32)23-33(45)30(19-24-11-5-4-6-12-24)41-36(48)31(21-34(39)46)42-35(47)29-18-17-25-13-9-10-16-28(25)40-29/h4-6,9-13,16-18,26-27,30-33,45H,7-8,14-15,19-23H2,1-3H3,(H2,39,46)(H,41,48)(H,42,47)(H,43,49)/t26-,27+,30-,31-,32-,33+/m0/s1	[H][C@@]12CCCC[C@]1([H])CN(C[C@@H](O)[C@H](CC1=CC=CC=C1)NC(=O)[C@H](CC(N)=O)NC(=O)C1=NC3=C(C=CC=C3)C=C1)[C@@H](C2)C(=O)NC(C)(C)C	C38H50N6O5		D00429	441243	46508726	63621	CHEMBL114	ROC	390016	519
DB01233	Metoclopramide	364-62-5	approved; investigational	TTWJBBZEZQICBI-UHFFFAOYSA-N	InChI=1S/C14H22ClN3O2/c1-4-18(5-2)7-6-17-14(19)10-8-11(15)12(16)9-13(10)20-3/h8-9H,4-7,16H2,1-3H3,(H,17,19)	CCN(CC)CCNC(=O)C1=CC(Cl)=C(N)C=C1OC	C14H22ClN3O2	C07868	D00726	4168	46505631	107736	CHEMBL86		4024	48320
DB01234	Dexamethasone	50-02-2	approved; investigational; vet_approved	UREBDLICKHMUKA-CXSFZGCWSA-N	InChI=1S/C22H29FO5/c1-12-8-16-15-5-4-13-9-14(25)6-7-19(13,2)21(15,23)17(26)10-20(16,3)22(12,28)18(27)11-24/h6-7,9,12,15-17,24,26,28H,4-5,8,10-11H2,1-3H3/t12-,15+,16+,17+,19+,20+,21+,22+/m1/s1	[H][C@@]12C[C@@H](C)[C@](O)(C(=O)CO)[C@@]1(C)C[C@H](O)[C@@]1(F)[C@@]2([H])CCC2=CC(=O)C=C[C@]12C	C22H29FO5	C15643	D00292	5743	46508930	41879	CHEMBL384467	DEX	5541	18207
DB01235	Levodopa	59-92-7	approved	WTDRDQBEARUVNC-LURJTMIESA-N	InChI=1S/C9H11NO4/c10-6(9(13)14)3-5-1-2-7(11)8(12)4-5/h1-2,4,6,11-12H,3,10H2,(H,13,14)/t6-/m0/s1	N[C@@H](CC1=CC(O)=C(O)C=C1)C(O)=O	C9H11NO4	C00355	D00059	6047	46508120	15765	CHEMBL1009	DAH	5824	60928
DB01236	Sevoflurane	28523-86-6	approved; vet_approved	DFEYYRMXOJXZRJ-UHFFFAOYSA-N	InChI=1S/C4H3F7O/c5-1-12-2(3(6,7)8)4(9,10)11/h2H,1H2	FCOC(C(F)(F)F)C(F)(F)F	C4H3F7O	C07520	D00547	5206	46508591	9130	CHEMBL1200694		5017
DB01237	Bromodiphenhydramine	118-23-0	approved	NUNIWXHYABYXKF-UHFFFAOYSA-N	InChI=1S/C17H20BrNO/c1-19(2)12-13-20-17(14-6-4-3-5-7-14)15-8-10-16(18)11-9-15/h3-11,17H,12-13H2,1-2H3	CN(C)CCOC(C1=CC=CC=C1)C1=CC=C(Br)C=C1	C17H20BrNO			2444	46506082	59177	CHEMBL1201245		2350	81465
DB01238	Aripiprazole	129722-12-9	approved; investigational	CEUORZQYGODEFX-UHFFFAOYSA-N	InChI=1S/C23H27Cl2N3O2/c24-19-4-3-5-21(23(19)25)28-13-11-27(12-14-28)10-1-2-15-30-18-8-6-17-7-9-22(29)26-20(17)16-18/h3-6,8,16H,1-2,7,9-15H2,(H,26,29)	ClC1=CC=CC(N2CCN(CCCCOC3=CC4=C(CCC(=O)N4)C=C3)CC2)=C1Cl	C23H27Cl2N3O2	C12564	D01164	60795	46505745	31236	CHEMBL1112	9SC	54790	50130293
DB01239	Chlorprothixene	113-59-7	approved; experimental; investigational; withdrawn	WSPOMRSOLSGNFJ-AUWJEWJLSA-N	InChI=1S/C18H18ClNS/c1-20(2)11-5-7-14-15-6-3-4-8-17(15)21-18-10-9-13(19)12-16(14)18/h3-4,6-10,12H,5,11H2,1-2H3/b14-7-	CN(C)CC\C=C1\C2=CC=CC=C2SC2=CC=C(Cl)C=C12	C18H18ClNS	C07953	D00790	667466	46508957	50931	CHEMBL908		580849	50240514
DB01240	Epoprostenol	35121-78-9	approved	KAQKFAOMNZTLHT-OZUDYXHBSA-N	InChI=1S/C20H32O5/c1-2-3-4-7-14(21)10-11-16-17-12-15(8-5-6-9-20(23)24)25-19(17)13-18(16)22/h8,10-11,14,16-19,21-22H,2-7,9,12-13H2,1H3,(H,23,24)/b11-10+,15-8-/t14-,16+,17+,18+,19-/m0/s1	[H][C@]12C[C@@H](O)[C@H](\C=C\[C@@H](O)CCCCC)[C@@]1([H])C\C(O2)=C\CCCC(O)=O	C20H32O5	C01312	D00106	5280427	46507362	15552	CHEMBL1139		4445566
DB01241	Gemfibrozil	25812-30-0	approved	HEMJJKBWTPKOJG-UHFFFAOYSA-N	InChI=1S/C15H22O3/c1-11-6-7-12(2)13(10-11)18-9-5-8-15(3,4)14(16)17/h6-7,10H,5,8-9H2,1-4H3,(H,16,17)	CC1=CC(OCCCC(C)(C)C(O)=O)=C(C)C=C1	C15H22O3	C07020	D00334	3463	46508264	5296	CHEMBL457	4TX	3345	50110590
DB01242	Clomipramine	303-49-1	approved; investigational; vet_approved	GDLIGKIOYRNHDA-UHFFFAOYSA-N	InChI=1S/C19H23ClN2/c1-21(2)12-5-13-22-18-7-4-3-6-15(18)8-9-16-10-11-17(20)14-19(16)22/h3-4,6-7,10-11,14H,5,8-9,12-13H2,1-2H3	CN(C)CCCN1C2=CC=CC=C2CCC2=C1C=C(Cl)C=C2	C19H23ClN2	C06918	D00811	2801	46505157	47780	CHEMBL415	CXX	2699	77970
DB01243	Chloroxine	773-76-2	approved	WDFKMLRRRCGAKS-UHFFFAOYSA-N	InChI=1S/C9H5Cl2NO/c10-6-4-7(11)9(13)8-5(6)2-1-3-12-8/h1-4,13H	OC1=C(Cl)C=C(Cl)C2=C1N=CC=C2	C9H5Cl2NO		D03472	2722	46508620	59477	CHEMBL1200596		2621	32147
DB01244	Bepridil	64706-54-3	approved; withdrawn	UIEATEWHFDRYRU-UHFFFAOYSA-N	InChI=1S/C24H34N2O/c1-21(2)19-27-20-24(25-15-9-10-16-25)18-26(23-13-7-4-8-14-23)17-22-11-5-3-6-12-22/h3-8,11-14,21,24H,9-10,15-20H2,1-2H3	CC(C)COCC(CN(CC1=CC=CC=C1)C1=CC=CC=C1)N1CCCC1	C24H34N2O	C06847	D07520	2351	46506353	3061	CHEMBL1008	BEP	2261	78577
DB01245	Decamethonium	156-74-1	approved	MTCUAOILFDZKCO-UHFFFAOYSA-N	InChI=1S/C16H38N2/c1-17(2,3)15-13-11-9-7-8-10-12-14-16-18(4,5)6/h7-16H2,1-6H3/q+2	C[N+](C)(C)CCCCCCCCCC[N+](C)(C)C	C16H38N2	C11733		2968	46507737	41934	CHEMBL1190	DME	2862	50060582
DB01246	Alimemazine	84-96-8	approved; vet_approved	ZZHLYYDVIOPZBE-UHFFFAOYSA-N	InChI=1S/C18H22N2S/c1-14(12-19(2)3)13-20-15-8-4-6-10-17(15)21-18-11-7-5-9-16(18)20/h4-11,14H,12-13H2,1-3H3	CC(CN(C)C)CN1C2=CC=CC=C2SC2=CC=CC=C12	C18H22N2S	C07172	D07125	5574	46508449	9725	CHEMBL829		5373	50062261
DB01247	Isocarboxazid	59-63-2	approved	XKFPYPQQHFEXRZ-UHFFFAOYSA-N	InChI=1S/C12H13N3O2/c1-9-7-11(15-17-9)12(16)14-13-8-10-5-3-2-4-6-10/h2-7,13H,8H2,1H3,(H,14,16)	CC1=CC(=NO1)C(=O)NNCC1=CC=CC=C1	C12H13N3O2		D02580	3759	46505330	93635	CHEMBL1201168		3628	163692
DB01248	Docetaxel	114977-28-5	approved; investigational	ZDZOTLJHXYCWBA-VCVYQWHSSA-N	InChI=1S/C43H53NO14/c1-22-26(55-37(51)32(48)30(24-15-11-9-12-16-24)44-38(52)58-39(3,4)5)20-43(53)35(56-36(50)25-17-13-10-14-18-25)33-41(8,34(49)31(47)29(22)40(43,6)7)27(46)19-28-42(33,21-54-28)57-23(2)45/h9-18,26-28,30-33,35,46-48,53H,19-21H2,1-8H3,(H,44,52)/t26-,27-,28+,30-,31+,32+,33-,35-,41+,42-,43+/m0/s1	[H][C@@]1(C[C@@]2(O)[C@@H](OC(=O)C3=CC=CC=C3)[C@]3([H])[C@@]4(CO[C@@H]4C[C@H](O)[C@@]3(C)C(=O)[C@H](O)C(=C1C)C2(C)C)OC(C)=O)OC(=O)[C@H](O)[C@@H](NC(=O)OC(C)(C)C)C1=CC=CC=C1	C43H53NO14	C11231	D02165	148124	46506766	4672	CHEMBL92	TXL	130581	36351
DB01249	Iodixanol	92339-11-2	approved	NBQNWMBBSKPBAY-UHFFFAOYSA-N	InChI=1S/C35H44I6N6O15/c1-13(52)46(30-26(38)20(32(59)42-3-15(54)9-48)24(36)21(27(30)39)33(60)43-4-16(55)10-49)7-19(58)8-47(14(2)53)31-28(40)22(34(61)44-5-17(56)11-50)25(37)23(29(31)41)35(62)45-6-18(57)12-51/h15-19,48-51,54-58H,3-12H2,1-2H3,(H,42,59)(H,43,60)(H,44,61)(H,45,62)	CC(=O)N(CC(O)CN(C(C)=O)C1=C(I)C(C(=O)NCC(O)CO)=C(I)C(C(=O)NCC(O)CO)=C1I)C1=C(I)C(C(=O)NCC(O)CO)=C(I)C(C(=O)NCC(O)CO)=C1I	C35H44I6N6O15		D01474	3724	46504687	31705	CHEMBL1200507		3593
DB01250	Olsalazine	15722-48-2	approved	QQBDLJCYGRGAKP-FOCLMDBBSA-N	InChI=1S/C14H10N2O6/c17-11-3-1-7(5-9(11)13(19)20)15-16-8-2-4-12(18)10(6-8)14(21)22/h1-6,17-18H,(H,19,20)(H,21,22)/b16-15+	OC(=O)C1=CC(=CC=C1O)\N=N\C1=CC=C(O)C(=C1)C(O)=O	C14H10N2O6	C07323	D00727	6003770	46506356		CHEMBL425	JBC	10642377
DB01251	Gliquidone	33342-05-1	approved; investigational	LLJFMFZYVVLQKT-UHFFFAOYSA-N	InChI=1S/C27H33N3O6S/c1-27(2)23-14-11-20(36-3)17-22(23)24(31)30(25(27)32)16-15-18-9-12-21(13-10-18)37(34,35)29-26(33)28-19-7-5-4-6-8-19/h9-14,17,19H,4-8,15-16H2,1-3H3,(H2,28,29,33)	COC1=CC2=C(C=C1)C(C)(C)C(=O)N(CCC1=CC=C(C=C1)S(=O)(=O)NC(=O)NC1CCCCC1)C2=O	C27H33N3O6S		D02430	91610	46508425	93416	CHEMBL383634		82719	50248247
DB01252	Mitiglinide	145375-43-5	investigational	WPGGHFDDFPHPOB-BBWFWOEESA-N	InChI=1S/C19H25NO3/c21-18(20-12-15-8-4-5-9-16(15)13-20)11-17(19(22)23)10-14-6-2-1-3-7-14/h1-3,6-7,15-17H,4-5,8-13H2,(H,22,23)/t15-,16+,17-/m0/s1	[H][C@@](CC(=O)N1C[C@@]2([H])CCCC[C@@]2([H])C1)(CC1=CC=CC=C1)C(O)=O	C19H25NO3		D01854	121891	46506527	135349	CHEMBL471498	9I0	108739
DB01253	Ergometrine	60-79-7	approved	WVVSZNPYNCNODU-XTQGRXLLSA-N	InChI=1S/C19H23N3O2/c1-11(10-23)21-19(24)13-6-15-14-4-3-5-16-18(14)12(8-20-16)7-17(15)22(2)9-13/h3-6,8,11,13,17,20,23H,7,9-10H2,1-2H3,(H,21,24)/t11-,13+,17+/m0/s1	[H][C@@]12CC3=CNC4=CC=CC(=C34)C1=C[C@H](CN2C)C(=O)N[C@@H](C)CO	C19H23N3O2	C07543	D07905	443884	46506922	4822	CHEMBL119443		391970	50390991
DB01254	Dasatinib	302962-49-8	approved; investigational	ZBNZXTGUTAYRHI-UHFFFAOYSA-N	InChI=1S/C22H26ClN7O2S/c1-14-4-3-5-16(23)20(14)28-21(32)17-13-24-22(33-17)27-18-12-19(26-15(2)25-18)30-8-6-29(7-9-30)10-11-31/h3-5,12-13,31H,6-11H2,1-2H3,(H,28,32)(H,24,25,26,27)	CC1=NC(NC2=NC=C(S2)C(=O)NC2=C(C)C=CC=C2Cl)=CC(=N1)N1CCN(CCO)CC1	C22H26ClN7O2S		D03658	3062316	46505143	49375	CHEMBL1421	1N1	2323020	13216
DB01255	Lisdexamfetamine	608137-32-2	approved; investigational	VOBHXZCDAVEXEY-JSGCOSHPSA-N	InChI=1S/C15H25N3O/c1-12(11-13-7-3-2-4-8-13)18-15(19)14(17)9-5-6-10-16/h2-4,7-8,12,14H,5-6,9-11,16-17H2,1H3,(H,18,19)/t12-,14-/m0/s1	C[C@@H](CC1=CC=CC=C1)NC(=O)[C@@H](N)CCCCN	C15H25N3O			11597698	46505358	135925	CHEMBL1201222		9772458
DB01256	Retapamulin	224452-66-8	approved	STZYTFJPGGDRJD-NHUWBDDWSA-N	InChI=1S/C30H47NO4S/c1-7-28(4)16-24(35-25(33)17-36-22-14-20-8-9-21(15-22)31(20)6)29(5)18(2)10-12-30(19(3)27(28)34)13-11-23(32)26(29)30/h7,18-22,24,26-27,34H,1,8-17H2,2-6H3/t18-,19+,20-,21+,22-,24-,26+,27+,28-,29+,30+/m1/s1	[H][C@@]12C(=O)CC[C@]11CC[C@@H](C)[C@@]2(C)[C@@H](C[C@@](C)(C=C)[C@@H](O)[C@@H]1C)OC(=O)CS[C@H]1C[C@@H]2CC[C@H](C1)N2C	C30H47NO4S			6918462	46509062		CHEMBL1658	G34	25064484
DB01259	Lapatinib	231277-92-2	approved; investigational	BCFGMOOMADDAQU-UHFFFAOYSA-N	InChI=1S/C29H26ClFN4O4S/c1-40(36,37)12-11-32-16-23-7-10-27(39-23)20-5-8-26-24(14-20)29(34-18-33-26)35-22-6-9-28(25(30)15-22)38-17-19-3-2-4-21(31)13-19/h2-10,13-15,18,32H,11-12,16-17H2,1H3,(H,33,34,35)	CS(=O)(=O)CCNCC1=CC=C(O1)C1=CC2=C(C=C1)N=CN=C2NC1=CC(Cl)=C(OCC2=CC(F)=CC=C2)C=C1	C29H26ClFN4O4S		D04024	208908	46507141	49603	CHEMBL554	FMM	181006	5445
DB01260	Desonide	638-94-8	approved; investigational	WBGKWQHBNHJJPZ-LECWWXJVSA-N	InChI=1S/C24H32O6/c1-21(2)29-19-10-16-15-6-5-13-9-14(26)7-8-22(13,3)20(15)17(27)11-23(16,4)24(19,30-21)18(28)12-25/h7-9,15-17,19-20,25,27H,5-6,10-12H2,1-4H3/t15-,16-,17-,19+,20+,22-,23-,24+/m0/s1	[H][C@@]12C[C@H]3OC(C)(C)O[C@@]3(C(=O)CO)[C@@]1(C)C[C@H](O)[C@@]1([H])[C@@]2([H])CCC2=CC(=O)C=C[C@]12C	C24H32O6		D03696	5311066	46506186	204734	CHEMBL1201109		4470603
DB01261	Sitagliptin	486460-32-6	approved; investigational	MFFMDFFZMYYVKS-SECBINFHSA-N	InChI=1S/C16H15F6N5O/c17-10-6-12(19)11(18)4-8(10)3-9(23)5-14(28)26-1-2-27-13(7-26)24-25-15(27)16(20,21)22/h4,6,9H,1-3,5,7,23H2/t9-/m1/s1	N[C@@H](CC(=O)N1CCN2C(C1)=NN=C2C(F)(F)F)CC1=CC(F)=C(F)C=C1F	C16H15F6N5O		D08516	4369359	46505822	40237	CHEMBL1422	715	3571948	11162
DB01262	Decitabine	2353-33-5	approved; investigational	XAUDJQYHKZQPEU-KVQBGUIXSA-N	InChI=1S/C8H12N4O4/c9-7-10-3-12(8(15)11-7)6-1-4(14)5(2-13)16-6/h3-6,13-14H,1-2H2,(H2,9,11,15)/t4-,5+,6+/m0/s1	NC1=NC(=O)N(C=N1)[C@H]1C[C@H](O)[C@@H](CO)O1	C8H12N4O4		D03665	451668	46505657	50131	CHEMBL1201129		397844	96274
[truncated: 11,554 more rows]
