# Supplementary material for: Computational drug repositioning approach to predict multi-target therapeutics for epilepsy
Source: Sci Rep. 2025 Dec 16;15:43927. doi: 10.1038/s41598-025-27625-2 (PMC12708636; doi:10.1038/s41598-025-27625-2)
Supplement: Supplementary file 3 — Supplementary Material 3 [file 41598_2025_27625_MOESM3_ESM.csv]

DB_ID	Name	SMILES	BBBper	LightBBB	admetSAR
DB00006	Bivalirudin	CC[C@H](C)[C@H](NC(=O)[C@H](CCC(O)=O)NC(=O)[C@H](CCC(O)=O)NC(=O)[C@H](CC1=CC=CC=C1)NC(=O)[C@H](CC(O)=O)NC(=O)CNC(=O)[C@H](CC(N)=O)NC(=O)CNC(=O)CNC(=O)CNC(=O)CNC(=O)[C@@H]1CCCN1C(=O)[C@H](CCCNC(N)=N)NC(=O)[C@@H]1CCCN1C(=O)[C@H](N)CC1=CC=CC=C1)C(=O)N1CCC[C@H]1C(=O)N[C@@H](CCC(O)=O)C(=O)N[C@@H](CCC(O)=O)C(=O)N[C@@H](CC1=CC=C(O)C=C1)C(=O)N[C@@H](CC(C)C)C(O)=O	0	0	0
DB00007	Leuprolide	CCNC(=O)[C@@H]1CCCN1C(=O)[C@H](CCCNC(N)=N)NC(=O)[C@H](CC(C)C)NC(=O)[C@@H](CC(C)C)NC(=O)[C@H](CC1=CC=C(O)C=C1)NC(=O)[C@H](CO)NC(=O)[C@H](CC1=CNC2=C1C=CC=C2)NC(=O)[C@H](CC1=CNC=N1)NC(=O)[C@@H]1CCC(=O)N1	0	0	0
DB00014	Goserelin	CC(C)C[C@H](NC(=O)[C@@H](COC(C)(C)C)NC(=O)[C@H](CC1=CC=C(O)C=C1)NC(=O)[C@H](CO)NC(=O)[C@H](CC1=CNC2=CC=CC=C12)NC(=O)[C@H](CC1=CN=CN1)NC(=O)[C@@H]1CCC(=O)N1)C(=O)N[C@@H](CCCN=C(N)N)C(=O)N1CCC[C@H]1C(=O)NNC(N)=O	0	0	0
DB00027	Gramicidin D	CC(C)C[C@@H](NC(=O)CNC(=O)[C@@H](NC=O)C(C)C)C(=O)N[C@@H](C)C(=O)N[C@H](C(C)C)C(=O)N[C@@H](C(C)C)C(=O)N[C@H](C(C)C)C(=O)N[C@@H](CC1=CNC2=C1C=CC=C2)C(=O)N[C@H](CC(C)C)C(=O)N[C@@H](CC1=CNC2=C1C=CC=C2)C(=O)N[C@H](CC(C)C)C(=O)N[C@@H](CC1=CNC2=C1C=CC=C2)C(=O)N[C@H](CC(C)C)C(=O)N[C@@H](CC1=CNC2=C1C=CC=C2)C(=O)NCCO	0	0	0
DB00035	Desmopressin	NC(=O)CC[C@@H]1NC(=O)[C@H](CC2=CC=CC=C2)NC(=O)[C@H](CC2=CC=C(O)C=C2)NC(=O)CCSSC[C@H](NC(=O)[C@H](CC(N)=O)NC1=O)C(=O)N1CCC[C@H]1C(=O)N[C@H](CCCNC(N)=N)C(=O)NCC(N)=O	0	0	0
DB00050	Cetrorelix	CC(C)C[C@H](NC(=O)[C@@H](CCCNC(N)=O)NC(=O)[C@H](CC1=CC=C(O)C=C1)NC(=O)[C@H](CO)NC(=O)[C@@H](CC1=CN=CC=C1)NC(=O)[C@@H](CC1=CC=C(Cl)C=C1)NC(=O)[C@@H](CC1=CC2=CC=CC=C2C=C1)NC(C)=O)C(=O)N[C@@H](CCCNC(N)=N)C(=O)N1CCC[C@H]1C(=O)N[C@H](C)C(N)=O	0	0	0
DB00067	Vasopressin	NCCCCC(NC(=O)C1CCCN1C(=O)C1CSSCC(N)C(=O)NC(CC2=CC=C(O)C=C2)C(=O)NC(CC2=CC=CC=C2)C(=O)NC(CCC(N)=O)C(=O)NC(CC(N)=O)C(=O)N1)C(=O)NCC(N)=O.NC1CSSCC(NC(=O)C(CC(N)=O)NC(=O)C(CCC(N)=O)NC(=O)C(CC2=CC=CC=C2)NC(=O)C(CC2=CC=C(O)C=C2)NC1=O)C(=O)N1CCCC1C(=O)NC(CCCN=C(N)N)C(=O)NCC(N)=O	0	0	0
DB00080	Daptomycin	CCCCCCCCCC(=O)N[C@@H](CC1=CNC2=C1C=CC=C2)C(=O)N[C@H](CC(N)=O)C(=O)N[C@@H](CC(O)=O)C(=O)N[C@H]1[C@@H](C)OC(=O)[C@H](CC(=O)C2=CC=CC=C2N)NC(=O)[C@@H](NC(=O)[C@@H](CO)NC(=O)CNC(=O)[C@H](CC(O)=O)NC(=O)[C@@H](C)NC(=O)[C@H](CC(O)=O)NC(=O)[C@H](CCCN)NC(=O)CNC1=O)[C@H](C)CC(O)=O	0	0	0
DB00091	Cyclosporine	CC[C@@H]1NC(=O)[C@H]([C@H](O)[C@H](C)C\C=C\C)N(C)C(=O)[C@H](C(C)C)N(C)C(=O)[C@H](CC(C)C)N(C)C(=O)[C@H](CC(C)C)N(C)C(=O)[C@@H](C)NC(=O)[C@H](C)NC(=O)[C@H](CC(C)C)N(C)C(=O)[C@@H](NC(=O)[C@H](CC(C)C)N(C)C(=O)CN(C)C1=O)C(C)C	0	0	0
DB00114	Pyridoxal phosphate	CC1=NC=C(COP(O)(O)=O)C(C=O)=C1O	1	0	0
DB00115	Cyanocobalamin	C[C@H](CNC(=O)CC[C@]1(C)[C@@H](CC(N)=O)[C@H]2N=C1\C(C)=C1/N=C(/C=C3\N=C(\C(\C)=C4\[C@@H](CCC(N)=O)[C@](C)(CC(N)=O)[C@@]2(C)N4[Co+]C#N)[C@@](C)(CC(N)=O)[C@@H]3CCC(N)=O)C(C)(C)[C@@H]1CCC(N)=O)OP([O-])(=O)O[C@@H]1[C@@H](CO)O[C@@H]([C@@H]1O)N1C=NC2=C1C=C(C)C(C)=C2	0	0	0
DB00118	Ademetionine	C[S+](CC[C@H](N)C([O-])=O)C[C@H]1O[C@H]([C@H](O)[C@@H]1O)N1C=NC2=C1N=CN=C2N	0	1	0
DB00119	Pyruvic acid	CC(=O)C(O)=O	1	0	1
DB00120	Phenylalanine	N[C@@H](CC1=CC=CC=C1)C(O)=O	1	1	0
DB00121	Biotin	[H][C@]12CS[C@@H](CCCCC(O)=O)[C@@]1([H])NC(=O)N2	1	1	1
DB00122	Choline	C[N+](C)(C)CCO	1	1	0
DB00123	Lysine	NCCCC[C@H](N)C(O)=O	0	0	0
DB00126	Ascorbic acid	[H][C@@]1(OC(=O)C(O)=C1O)[C@@H](O)CO	1	1	1
DB00128	Aspartic acid	N[C@@H](CC(O)=O)C(O)=O	1	1	0
DB00129	Ornithine	NCCC[C@H](N)C(O)=O	1	1	0
DB00130	L-Glutamine	N[C@@H](CCC(N)=O)C(O)=O	1	1	0
DB00132	alpha-Linolenic acid	CC\C=C/C\C=C/C\C=C/CCCCCCCC(O)=O	1	1	1
DB00134	Methionine	CSCC[C@H](N)C(O)=O	1	1	1
DB00135	Tyrosine	N[C@@H](CC1=CC=C(O)C=C1)C(O)=O	1	1	0
DB00136	Calcitriol	C[C@H](CCCC(C)(C)O)[C@@]1([H])CC[C@@]2([H])\C(CCC[C@]12C)=C\C=C1\C[C@@H](O)C[C@H](O)C1=C	1	1	1
DB00137	Lutein	C\C(\C=C\C=C(/C)\C=C\[C@H]1C(C)=C[C@H](O)CC1(C)C)=C/C=C/C=C(\C)/C=C/C=C(\C)/C=C/C1=C(C)C[C@@H](O)CC1(C)C	1	0	0
DB00138	Cystine	N[C@@H](CSSC[C@H](N)C(O)=O)C(O)=O	1	1	0
DB00139	Succinic acid	OC(=O)CCC(O)=O	1	0	1
DB00140	Riboflavin	CC1=C(C)C=C2N(C[C@H](O)[C@H](O)[C@H](O)CO)C3=NC(=O)NC(=O)C3=NC2=C1	0	1	1
DB00141	N-Acetylglucosamine	[H]C(=O)[C@H](NC(C)=O)[C@@H](O)[C@H](O)[C@H](O)CO	1	1	0
DB00142	Glutamic acid	N[C@@H](CCC(O)=O)C(O)=O	1	1	0
DB00143	Glutathione	N[C@@H](CCC(=O)N[C@@H](CS)C(=O)NCC(O)=O)C(O)=O	0	0	0
DB00145	Glycine	NCC(O)=O	1	1	1
DB00146	Calcifediol	C[C@H](CCCC(C)(C)O)[C@@]1([H])CC[C@@]2([H])\C(CCC[C@]12C)=C\C=C1\C[C@@H](O)CCC1=C	1	1	1
DB00148	Creatine	CN(CC(O)=O)C(N)=N	1	1	0
DB00151	Cysteine	N[C@@H](CS)C(O)=O	1	1	0
DB00152	Thiamine	CC1=C(CCO)SC=[N+]1CC1=CN=C(C)N=C1N	1	1	1
DB00153	Ergocalciferol	CC(C)[C@@H](C)\C=C\[C@@H](C)[C@@]1([H])CC[C@@]2([H])\C(CCC[C@]12C)=C\C=C1\C[C@@H](O)CCC1=C	1	1	1
DB00156	Threonine	C[C@@H](O)[C@H](N)C(O)=O	1	1	0
DB00157	NADH	NC(=O)C1=CN(C=CC1)[C@@H]1O[C@H](CO[P@](O)(=O)O[P@](O)(=O)OC[C@H]2O[C@H]([C@H](O)[C@@H]2O)N2C=NC3=C(N)N=CN=C23)[C@@H](O)[C@H]1O	0	0	0
DB00158	Folic acid	NC1=NC(=O)C2=NC(CNC3=CC=C(C=C3)C(=O)N[C@@H](CCC(O)=O)C(O)=O)=CN=C2N1	0	1	0
DB00159	Icosapent	CC\C=C/C\C=C/C\C=C/C\C=C/C\C=C/CCCC(O)=O	1	1	1
DB00161	Valine	CC(C)[C@H](N)C(O)=O	1	0	1
DB00162	Vitamin A	C\C(=C/CO)\C=C\C=C(/C)\C=C\C1=C(C)CCCC1(C)C	1	1	1
DB00163	Vitamin E	CC(C)CCC[C@@H](C)CCC[C@@H](C)CCC[C@]1(C)CCC2=C(O1)C(C)=C(C)C(O)=C2C	1	1	1
DB00165	Pyridoxine	CC1=C(O)C(CO)=C(CO)C=N1	1	0	1
DB00166	Lipoic acid	OC(=O)CCCC[C@@H]1CCSS1	1	1	1
DB00169	Cholecalciferol	CC(C)CCC[C@@H](C)[C@@]1([H])CC[C@@]2([H])\C(CCC[C@]12C)=C\C=C1\C[C@@H](O)CCC1=C	1	1	1
DB00170	Menadione	CC1=CC(=O)C2=CC=CC=C2C1=O	1	0	1
DB00173	Adenine	NC1=C2NC=NC2=NC=N1	1	0	1
DB00174	Asparagine	N[C@@H](CC(N)=O)C(O)=O	1	1	0
DB00175	Pravastatin	[H][C@]12[C@H](C[C@H](O)C=C1C=C[C@H](C)[C@@H]2CC[C@@H](O)C[C@@H](O)CC(O)=O)OC(=O)[C@@H](C)CC	0	0	0
DB00176	Fluvoxamine	COCCCC\C(=N/OCCN)C1=CC=C(C=C1)C(F)(F)F	0	1	1
DB00177	Valsartan	CCCCC(=O)N(CC1=CC=C(C=C1)C1=CC=CC=C1C1=NNN=N1)[C@@H](C(C)C)C(O)=O	1	1	0
DB00178	Ramipril	[H][C@@]12CCC[C@]1([H])N([C@@H](C2)C(O)=O)C(=O)[C@H](C)N[C@@H](CCC1=CC=CC=C1)C(=O)OCC	1	1	1
DB00179	Masoprocol	C[C@@H](CC1=CC(O)=C(O)C=C1)[C@H](C)CC1=CC(O)=C(O)C=C1	0	0	1
DB00180	Flunisolide	[H][C@@]12C[C@@]3([H])[C@]4([H])C[C@H](F)C5=CC(=O)C=C[C@]5(C)[C@@]4([H])[C@@H](O)C[C@]3(C)[C@@]1(OC(C)(C)O2)C(=O)CO	1	1	1
DB00181	Baclofen	NCC(CC(O)=O)C1=CC=C(Cl)C=C1	1	1	0
DB00182	Amphetamine	CC(N)CC1=CC=CC=C1	1	1	1
DB00183	Pentagastrin	CSCC[C@H](NC(=O)[C@H](CC1=CNC2=C1C=CC=C2)NC(=O)CCNC(=O)OC(C)(C)C)C(=O)N[C@@H](CC(O)=O)C(=O)N[C@@H](CC1=CC=CC=C1)C(N)=O	0	0	0
DB00184	Nicotine	CN1CCC[C@H]1C1=CN=CC=C1	1	1	1
DB00185	Cevimeline	CC1O[C@@]2(CS1)CN1CCC2CC1	1	1	1
DB00186	Lorazepam	OC1N=C(C2=CC=CC=C2Cl)C2=C(NC1=O)C=CC(Cl)=C2	1	1	1
DB00188	Bortezomib	CC(C)C[C@H](NC(=O)[C@H](CC1=CC=CC=C1)NC(=O)C1=CN=CC=N1)B(O)O	1	0	0
DB00190	Carbidopa	C[C@@](CC1=CC(O)=C(O)C=C1)(NN)C(O)=O	0	0	0
DB00191	Phentermine	CC(C)(N)CC1=CC=CC=C1	1	1	1
DB00192	Indecainide	CC(C)NCCCC1(C(N)=O)C2=CC=CC=C2C2=CC=CC=C12	0	1	1
DB00193	Tramadol	COC1=CC=CC(=C1)C1(O)CCCCC1CN(C)C	1	1	1
DB00194	Vidarabine	NC1=NC=NC2=C1N=CN2[C@@H]1O[C@H](CO)[C@@H](O)[C@@H]1O	1	1	1
DB00195	Betaxolol	CC(C)NCC(O)COC1=CC=C(CCOCC2CC2)C=C1	0	1	1
DB00196	Fluconazole	OC(CN1C=NC=N1)(CN1C=NC=N1)C1=C(F)C=C(F)C=C1	1	1	1
DB00198	Oseltamivir	CCOC(=O)C1=C[C@@H](OC(CC)CC)[C@H](NC(C)=O)[C@@H](N)C1	0	1	1
DB00199	Erythromycin	CC[C@H]1OC(=O)[C@H](C)[C@@H](O[C@H]2C[C@@](C)(OC)[C@@H](O)[C@H](C)O2)[C@H](C)[C@@H](O[C@@H]2O[C@H](C)C[C@@H]([C@H]2O)N(C)C)[C@](C)(O)C[C@@H](C)C(=O)[C@H](C)[C@@H](O)[C@]1(C)O	0	0	0
DB00200	Hydroxocobalamin	[N+]1=2[Co-3]345([N+]6=C7[C@H]([C@@](CC(=O)N)(C)[C@@]6([C@@]6(N3C(=C(C)C3=[N+]4C(C(C)(C)[C@@H]3CCC(=O)N)=CC3=[N+]5C(=C7C)[C@@](CC(=O)N)([C@@H]3CCC(=O)N)C)[C@@](C)([C@H]6CC(=O)N)CCC(NC[C@@H](C)OP(=O)(O[C@@H]3[C@H](O[C@H](N(C4=CC(=C(C=C14)C)C)C=2)[C@@H]3O)CO)[O-])=O)[H])C)CCC(=O)N)O[H]	0	0	0
DB00201	Caffeine	CN1C=NC2=C1C(=O)N(C)C(=O)N2C	1	1	1
DB00202	Succinylcholine	C[N+](C)(C)CCOC(=O)CCC(=O)OCC[N+](C)(C)C	1	0	0
DB00203	Sildenafil	CCCC1=NN(C)C2=C1N=C(NC2=O)C1=CC(=CC=C1OCC)S(=O)(=O)N1CCN(C)CC1	1	0	1
DB00204	Dofetilide	CN(CCOC1=CC=C(NS(C)(=O)=O)C=C1)CCC1=CC=C(NS(C)(=O)=O)C=C1	1	1	1
DB00205	Pyrimethamine	CCC1=C(C(N)=NC(N)=N1)C1=CC=C(Cl)C=C1	1	1	1
DB00207	Azithromycin	CC[C@H]1OC(=O)[C@H](C)[C@@H](O[C@H]2C[C@@](C)(OC)[C@@H](O)[C@H](C)O2)[C@H](C)[C@@H](O[C@@H]2O[C@H](C)C[C@@H]([C@H]2O)N(C)C)[C@](C)(O)C[C@@H](C)CN(C)[C@H](C)[C@@H](O)[C@]1(C)O	0	0	0
DB00208	Ticlopidine	ClC1=CC=CC=C1CN1CCC2=C(C1)C=CS2	1	1	1
DB00209	Trospium	[H][C@]12CC[C@]([H])(C[C@@H](C1)OC(=O)C(O)(C1=CC=CC=C1)C1=CC=CC=C1)[N+]21CCCC1	0	0	0
DB00210	Adapalene	COC1=C(C=C(C=C1)C1=CC2=C(C=C1)C=C(C=C2)C(O)=O)C12CC3CC(CC(C3)C1)C2	1	0	1
DB00211	Midodrine	COC1=CC(C(O)CNC(=O)CN)=C(OC)C=C1	1	1	1
DB00213	Pantoprazole	COC1=C(OC)C(CS(=O)C2=NC3=C(N2)C=C(OC(F)F)C=C3)=NC=C1	1	1	1
DB00214	Torasemide	CC(C)NC(=O)NS(=O)(=O)C1=C(NC2=CC=CC(C)=C2)C=CN=C1	1	1	1
DB00215	Citalopram	CN(C)CCCC1(OCC2=C1C=CC(=C2)C#N)C1=CC=C(F)C=C1	0	1	1
DB00216	Eletriptan	CN1CCC[C@@H]1CC1=CNC2=C1C=C(CCS(=O)(=O)C1=CC=CC=C1)C=C2	0	0	1
DB00217	Bethanidine	CN\C(NCC1=CC=CC=C1)=N/C	1	1	1
DB00218	Moxifloxacin	[H][C@]12CN(C[C@@]1([H])NCCC2)C1=C(F)C=C2C(=O)C(=CN(C3CC3)C2=C1OC)C(O)=O	0	0	0
DB00219	Oxyphenonium	CC[N+](C)(CC)CCOC(=O)C(O)(C1CCCCC1)C1=CC=CC=C1	0	0	1
DB00220	Nelfinavir	[H][C@@]12CCCC[C@]1([H])CN(C[C@@H](O)[C@H](CSC1=CC=CC=C1)NC(=O)C1=C(C)C(O)=CC=C1)[C@@H](C2)C(=O)NC(C)(C)C	0	0	0
DB00221	Isoetharine	CCC(NC(C)C)C(O)C1=CC(O)=C(O)C=C1	0	0	1
DB00222	Glimepiride	CCC1=C(C)CN(C(=O)NCCC2=CC=C(C=C2)S(=O)(=O)NC(=O)N[C@H]2CC[C@H](C)CC2)C1=O	0	1	0
DB00223	Diflorasone	[H][C@@]12C[C@H](C)[C@](O)(C(=O)CO)[C@@]1(C)C[C@H](O)[C@@]1(F)[C@@]2([H])C[C@H](F)C2=CC(=O)C=C[C@]12C	1	1	1
DB00224	Indinavir	CC(C)(C)NC(=O)[C@@H]1CN(CC2=CN=CC=C2)CCN1C[C@@H](O)C[C@@H](CC1=CC=CC=C1)C(=O)N[C@@H]1[C@H](O)CC2=CC=CC=C12	1	0	0
DB00225	Gadodiamide	[Gd+3].CNC(=O)CN(CCN(CCN(CC([O-])=O)CC(=O)NC)CC([O-])=O)CC([O-])=O	0	0	0
DB00226	Guanadrel	NC(N)=NCC1COC2(CCCCC2)O1	0	0	1
DB00227	Lovastatin	[H][C@]12[C@H](C[C@@H](C)C=C1C=C[C@H](C)[C@@H]2CC[C@@H]1C[C@@H](O)CC(=O)O1)OC(=O)[C@@H](C)CC	1	0	1
DB00228	Enflurane	FC(F)OC(F)(F)C(F)Cl	1	1	1
DB00229	Cefotiam	[H][C@]12SCC(CSC3=NN=NN3CCN(C)C)=C(N1C(=O)[C@H]2NC(=O)CC1=CSC(N)=N1)C(O)=O	0	0	0
DB00230	Pregabalin	CC(C)C[C@H](CN)CC(O)=O	1	1	1
DB00231	Temazepam	CN1C2=C(C=C(Cl)C=C2)C(=NC(O)C1=O)C1=CC=CC=C1	1	1	1
DB00233	Aminosalicylic acid	NC1=CC(O)=C(C=C1)C(O)=O	0	0	1
DB00234	Reboxetine	[H][C@@]1(CNCCO1)[C@H](OC1=CC=CC=C1OCC)C1=CC=CC=C1	0	1	1
DB00235	Milrinone	CC1=C(C=C(C#N)C(=O)N1)C1=CC=NC=C1	1	1	1
DB00236	Pipobroman	BrCCC(=O)N1CCN(CC1)C(=O)CCBr	1	1	1
DB00237	Butabarbital	CCC(C)C1(CC)C(=O)NC(=O)NC1=O	1	1	1
DB00238	Nevirapine	CC1=C2NC(=O)C3=C(N=CC=C3)N(C3CC3)C2=NC=C1	1	1	1
DB00239	Oxiconazole	ClC1=CC(Cl)=C(CO\N=C(/CN2C=CN=C2)C2=CC=C(Cl)C=C2Cl)C=C1	0	1	1
DB00240	Alclometasone	[H][C@@]12C[C@@H](C)[C@](O)(C(=O)CO)[C@@]1(C)C[C@H](O)[C@@]1([H])[C@@]2([H])[C@H](Cl)CC2=CC(=O)C=C[C@]12C	1	1	1
DB00241	Butalbital	CC(C)CC1(CC=C)C(=O)NC(=O)NC1=O	1	1	1
DB00242	Cladribine	NC1=C2N=CN([C@H]3C[C@H](O)[C@@H](CO)O3)C2=NC(Cl)=N1	1	1	1
DB00243	Ranolazine	COC1=CC=CC=C1OCC(O)CN1CCN(CC(=O)NC2=C(C)C=CC=C2C)CC1	1	1	1
DB00244	Mesalazine	NC1=CC(C(O)=O)=C(O)C=C1	0	0	1
DB00245	Benzatropine	[H][C@]12CC[C@]([H])(C[C@@]([H])(C1)OC(C1=CC=CC=C1)C1=CC=CC=C1)N2C	0	1	0
DB00246	Ziprasidone	ClC1=C(CCN2CCN(CC2)C2=NSC3=CC=CC=C23)C=C2CC(=O)NC2=C1	1	1	1
DB00247	Methysergide	[H][C@@]12CC3=CN(C)C4=C3C(=CC=C4)C1=C[C@H](CN2C)C(=O)NC(CC)CO	0	1	1
DB00248	Cabergoline	[H][C@@]12CC3=CNC4=CC=CC(=C34)[C@@]1([H])C[C@H](CN2CC=C)C(=O)N(CCCN(C)C)C(=O)NCC	0	1	1
DB00249	Idoxuridine	OC[C@H]1O[C@H](C[C@@H]1O)N1C=C(I)C(=O)NC1=O	1	1	1
DB00250	Dapsone	NC1=CC=C(C=C1)S(=O)(=O)C1=CC=C(N)C=C1	1	1	1
DB00251	Terconazole	CC(C)N1CCN(CC1)C1=CC=C(OC[C@@H]2CO[C@](CN3C=NC=N3)(O2)C2=C(Cl)C=C(Cl)C=C2)C=C1	0	0	1
DB00252	Phenytoin	O=C1NC(=O)C(N1)(C1=CC=CC=C1)C1=CC=CC=C1	1	1	1
DB00253	Medrysone	[H][C@@]12CC[C@H](C(C)=O)[C@@]1(C)C[C@H](O)[C@@]1([H])[C@@]2([H])C[C@H](C)C2=CC(=O)CC[C@]12C	1	1	1
DB00254	Doxycycline	[H][C@@]12[C@@H](C)C3=CC=CC(O)=C3C(=O)C1=C(O)[C@]1(O)C(=O)C(C(N)=O)=C(O)[C@@H](N(C)C)[C@]1([H])[C@H]2O	0	0	0
DB00256	Lymecycline	[H][C@@]12C[C@@]3([H])C(C(=O)C4=C(O)C=CC=C4[C@@]3(C)O)=C(O)[C@]1(O)C(=O)C(C(=O)NCNCCCC[C@H](N)C(O)=O)=C(O)[C@H]2N(C)C	0	0	0
DB00257	Clotrimazole	ClC1=CC=CC=C1C(N1C=CN=C1)(C1=CC=CC=C1)C1=CC=CC=C1	1	0	1
DB00258	Calcium acetate	[Ca++].CC([O-])=O.CC([O-])=O	1	0	1
DB00259	Sulfanilamide	NC1=CC=C(C=C1)S(N)(=O)=O	1	1	1
DB00260	Cycloserine	N[C@@H]1CONC1=O	1	1	1
DB00261	Anagrelide	ClC1=CC=C2N=C3NC(=O)CN3CC2=C1Cl	1	1	1
DB00262	Carmustine	ClCCNC(=O)N(CCCl)N=O	1	1	1
DB00263	Sulfisoxazole	CC1=NOC(NS(=O)(=O)C2=CC=C(N)C=C2)=C1C	1	1	1
DB00264	Metoprolol	COCCC1=CC=C(OCC(O)CNC(C)C)C=C1	0	1	1
DB00265	Crotamiton	CCN(C(=O)C=CC)C1=CC=CC=C1C	1	1	1
DB00266	Dicoumarol	OC1=C(CC2=C(O)C3=C(OC2=O)C=CC=C3)C(=O)OC2=C1C=CC=C2	1	0	0
DB00267	Cefmenoxime	[H][C@]12SCC(CSC3=NN=NN3C)=C(N1C(=O)[C@H]2NC(=O)C(=N/OC)\C1=CSC(N)=N1)C(O)=O	0	0	0
DB00268	Ropinirole	CCCN(CCC)CCC1=C2CC(=O)NC2=CC=C1	1	1	1
DB00270	Isradipine	COC(=O)C1=C(C)NC(C)=C(C1C1=CC=CC2=NON=C12)C(=O)OC(C)C	1	1	1
DB00271	Diatrizoate	CC(=O)NC1=C(I)C(C(O)=O)=C(I)C(NC(C)=O)=C1I	0	0	0
DB00272	Betazole	NCCC1=CC=NN1	0	1	1
DB00273	Topiramate	[H][C@@]12CO[C@@]3(COS(N)(=O)=O)OC(C)(C)O[C@@]3([H])[C@]1([H])OC(C)(C)O2	0	1	1
DB00274	Cefmetazole	[H][C@]12SCC(CSC3=NN=NN3C)=C(N1C(=O)[C@]2(NC(=O)CSCC#N)OC)C(O)=O	0	0	0
DB00275	Olmesartan	CCCC1=NC(=C(N1CC1=CC=C(C=C1)C1=C(C=CC=C1)C1=NN=NN1)C(O)=O)C(C)(C)O	0	1	0
DB00276	Amsacrine	COC1=C(NC2=C3C=CC=CC3=NC3=CC=CC=C23)C=CC(NS(C)(=O)=O)=C1	0	0	1
DB00277	Theophylline	CN1C2=C(NC=N2)C(=O)N(C)C1=O	1	0	1
DB00278	Argatroban	C[C@@H]1CCN([C@H](C1)C(O)=O)C(=O)[C@H](CCCNC(N)=N)NS(=O)(=O)C1=CC=CC2=C1NCC(C)C2	0	0	0
DB00279	Liothyronine	N[C@@H](CC1=CC(I)=C(OC2=CC(I)=C(O)C=C2)C(I)=C1)C(O)=O	0	0	0
DB00280	Disopyramide	CC(C)N(CCC(C(N)=O)(C1=CC=CC=C1)C1=NC=CC=C1)C(C)C	0	1	1
DB00281	Lidocaine	CCN(CC)CC(=O)NC1=C(C)C=CC=C1C	1	1	1
DB00282	Pamidronic acid	NCCC(O)(P(O)(O)=O)P(O)(O)=O	0	0	0
DB00283	Clemastine	CN1CCC[C@@H]1CCO[C@](C)(C1=CC=CC=C1)C1=CC=C(Cl)C=C1	0	1	1
DB00284	Acarbose	[H]C(=O)[C@H](O)[C@@H](O)[C@]([H])(O[C@@]1([H])O[C@H](CO)[C@@]([H])(O[C@H]2O[C@H](C)[C@@H](N[C@@]3([H])C=C(CO)[C@@H](O)[C@H](O)[C@H]3O)[C@H](O)[C@H]2O)[C@H](O)[C@H]1O)[C@H](O)CO	0	0	0
DB00285	Venlafaxine	COC1=CC=C(C=C1)C(CN(C)C)C1(O)CCCCC1	1	1	1
DB00286	Conjugated estrogens		0	0	0
DB00287	Travoprost	CC(C)OC(=O)CCC\C=C/C[C@H]1[C@@H](O)C[C@@H](O)[C@@H]1\C=C\[C@@H](O)COC1=CC=CC(=C1)C(F)(F)F	0	1	0
DB00288	Amcinonide	[H][C@@]12C[C@H]3OC4(CCCC4)O[C@@]3(C(=O)COC(C)=O)[C@@]1(C)C[C@H](O)[C@@]1(F)[C@@]2([H])CCC2=CC(=O)C=C[C@]12C	1	1	1
DB00289	Atomoxetine	CNCC[C@@H](OC1=CC=CC=C1C)C1=CC=CC=C1	1	1	1
DB00290	Bleomycin	[H][C@](C)(NC(=O)[C@@]([H])(NC(=O)C1=NC(=NC(N)=C1C)[C@H](CC(N)=O)NC[C@H](N)C(N)=O)[C@@]([H])(OC1OC(CO)C(O)C(O)C1OC1OC(CO)C(O)C(OC(N)=O)C1O)C1=CNC=N1)[C@@H](O)[C@H](C)C(=O)N[C@]([H])(C(=O)NCCC1=NC(=CS1)C1=NC(=CS1)C(=O)NCCC[S+](C)C)[C@@]([H])(C)O	0	0	0
DB00291	Chlorambucil	OC(=O)CCCC1=CC=C(C=C1)N(CCCl)CCCl	1	0	1
DB00292	Etomidate	CCOC(=O)C1=CN=CN1[C@H](C)C1=CC=CC=C1	1	1	1
DB00293	Raltitrexed	CN(CC1=CC2=C(NC(C)=NC2=O)C=C1)C1=CC=C(S1)C(=O)N[C@@H](CCC(O)=O)C(O)=O	1	0	0
DB00294	Etonogestrel	[H][C@@]12CC[C@@](O)(C#C)[C@@]1(CC)CC(=C)[C@]1([H])[C@@]3([H])CCC(=O)C=C3CC[C@@]21[H]	1	1	1
DB00295	Morphine	[H][C@@]12OC3=C(O)C=CC4=C3[C@@]11CCN(C)[C@]([H])(C4)[C@]1([H])C=C[C@@H]2O	0	1	1
DB00296	Ropivacaine	CCCN1CCCC[C@H]1C(=O)NC1=C(C)C=CC=C1C	1	1	1
DB00297	Bupivacaine	CCCCN1CCCCC1C(=O)NC1=C(C)C=CC=C1C	1	1	1
DB00298	Dapiprazole	CC1=CC=CC=C1N1CCN(CCC2=NN=C3CCCCN23)CC1	0	1	1
DB00299	Penciclovir	NC1=NC(=O)C2=C(N1)N(CCC(CO)CO)C=N2	1	1	1
DB00300	Tenofovir disoproxil	[H][C@@](C)(CN1C=NC2=C(N)N=CN=C12)OCP(=O)(OCOC(=O)OC(C)C)OCOC(=O)OC(C)C	1	1	0
DB00301	Flucloxacillin	[H][C@]12SC(C)(C)[C@@H](N1C(=O)[C@H]2NC(=O)C1=C(C)ON=C1C1=C(Cl)C=CC=C1F)C(O)=O	1	0	0
DB00302	Tranexamic acid	NC[C@H]1CC[C@@H](CC1)C(O)=O	1	0	1
DB00303	Ertapenem	[H][C@]12[C@@H](C)C(S[C@]3([H])CN[C@@]([H])(C3)C(=O)NC3=CC=CC(=C3)C(O)=O)=C(N1C(=O)[C@]2([H])[C@@H](C)O)C(O)=O	0	0	0
DB00304	Desogestrel	[H][C@@]12CC[C@@](O)(C#C)[C@@]1(CC)CC(=C)[C@]1([H])[C@@]3([H])CCCC=C3CC[C@@]21[H]	1	1	1
DB00305	Mitomycin	[H][C@]12CN3C4=C([C@@H](COC(N)=O)[C@@]3(OC)[C@@]1([H])N2)C(=O)C(N)=C(C)C4=O	0	0	0
DB00306	Talbutal	CCC(C)C1(CC=C)C(=O)NC(=O)NC1=O	1	1	1
DB00307	Bexarotene	CC1=CC2=C(C=C1C(=C)C1=CC=C(C=C1)C(O)=O)C(C)(C)CCC2(C)C	1	1	1
DB00308	Ibutilide	CCCCCCCN(CC)CCCC(O)C1=CC=C(NS(C)(=O)=O)C=C1	0	1	1
DB00309	Vindesine	[H][C@@]12N3CC[C@@]11C4=CC(=C(OC)C=C4N(C)[C@@]1([H])[C@](O)([C@H](O)[C@]2(CC)C=CC3)C(N)=O)[C@]1(C[C@@]2([H])CN(C[C@](O)(CC)C2)CCC2=C1NC1=C2C=CC=C1)C(=O)OC	0	0	0
DB00310	Chlorthalidone	NS(=O)(=O)C1=C(Cl)C=CC(=C1)C1(O)NC(=O)C2=CC=CC=C12	1	0	1
DB00312	Pentobarbital	CCCC(C)C1(CC)C(=O)NC(=O)NC1=O	1	1	1
DB00313	Valproic acid	CCCC(CCC)C(O)=O	1	1	1
DB00314	Capreomycin	[H][C@@]1(CCN=C(N)N1)[C@]1([H])NC(=O)\C(NC(=O)[C@H](CNC(=O)C[C@@H](N)CCCN)NC(=O)[C@H](C)NC(=O)[C@@H](N)CNC1=O)=C/NC(N)=O.[H][C@@]1(CCN=C(N)N1)[C@]1([H])NC(=O)\C(NC(=O)[C@H](CNC(=O)C[C@@H](N)CCCN)NC(=O)[C@H](CO)NC(=O)[C@@H](N)CNC1=O)=C/NC(N)=O	0	0	0
DB00315	Zolmitriptan	CN(C)CCC1=CNC2=CC=C(C[C@H]3COC(=O)N3)C=C12	1	0	1
DB00316	Acetaminophen	CC(=O)NC1=CC=C(O)C=C1	1	1	1
DB00317	Gefitinib	COC1=C(OCCCN2CCOCC2)C=C2C(NC3=CC(Cl)=C(F)C=C3)=NC=NC2=C1	1	0	1
DB00318	Codeine	[H][C@]12C=C[C@H](O)[C@@H]3OC4=C5C(C[C@H]1N(C)CC[C@@]235)=CC=C4OC	1	1	1
DB00319	Piperacillin	[H][C@]12SC(C)(C)[C@@H](N1C(=O)[C@H]2NC(=O)[C@H](NC(=O)N1CCN(CC)C(=O)C1=O)C1=CC=CC=C1)C(O)=O	0	0	0
DB00320	Dihydroergotamine	[H][C@@]12CCCN1C(=O)[C@H](CC1=CC=CC=C1)N1C(=O)[C@](C)(NC(=O)[C@H]3CN(C)[C@]4([H])CC5=CNC6=CC=CC(=C56)[C@@]4([H])C3)O[C@@]21O	0	0	0
DB00321	Amitriptyline	CN(C)CCC=C1C2=CC=CC=C2CCC2=CC=CC=C12	1	1	1
DB00322	Floxuridine	OC[C@H]1O[C@H](C[C@@H]1O)N1C=C(F)C(=O)NC1=O	1	0	1
DB00324	Fluorometholone	[H][C@@]12CC[C@](O)(C(C)=O)[C@@]1(C)C[C@H](O)[C@@]1(F)[C@@]2([H])C[C@H](C)C2=CC(=O)C=C[C@]12C	1	1	1
DB00325	Nitroprusside	O=N[Fe--](C#N)(C#N)(C#N)(C#N)C#N	0	1	1
DB00326	Calcium glucoheptonate	[Ca++].OC[C@@H](O)[C@@H](O)[C@H](O)[C@@H](O)C(O)C([O-])=O.OC[C@@H](O)[C@@H](O)[C@H](O)[C@@H](O)C(O)C([O-])=O	0	0	0
DB00327	Hydromorphone	[H][C@@]12OC3=C(O)C=CC4=C3[C@@]11CCN(C)[C@]([H])(C4)[C@]1([H])CCC2=O	1	1	1
DB00328	Indomethacin	COC1=CC2=C(C=C1)N(C(=O)C1=CC=C(Cl)C=C1)C(C)=C2CC(O)=O	1	0	0
DB00330	Ethambutol	CC[C@@H](CO)NCCN[C@@H](CC)CO	0	0	1
DB00331	Metformin	CN(C)C(=N)NC(N)=N	0	1	1
DB00332	Ipratropium	[H][C@]12CC[C@]([H])(C[C@@H](C1)OC(=O)C(CO)C1=CC=CC=C1)[N+]2(C)C(C)C	0	0	0
DB00333	Methadone	CCC(=O)C(CC(C)N(C)C)(C1=CC=CC=C1)C1=CC=CC=C1	0	1	1
DB00334	Olanzapine	CN1CCN(CC1)C1=NC2=CC=CC=C2NC2=C1C=C(C)S2	0	1	1
DB00335	Atenolol	CC(C)NCC(O)COC1=CC=C(CC(N)=O)C=C1	1	0	1
DB00337	Pimecrolimus	[H][C@]1(CC[C@H](Cl)[C@@H](C1)OC)\C=C(/C)[C@@]1([H])OC(=O)[C@]2([H])CCCCN2C(=O)C(=O)[C@]2(O)O[C@@]([H])([C@H](C[C@H]2C)OC)[C@H](C[C@@H](C)C\C(C)=C\[C@@H](CC)C(=O)C[C@H](O)[C@H]1C)OC	0	0	0
DB00338	Omeprazole	COC1=CC2=C(C=C1)N=C(N2)S(=O)CC1=NC=C(C)C(OC)=C1C	1	0	1
DB00339	Pyrazinamide	NC(=O)C1=NC=CN=C1	1	1	1
DB00340	Metixene	CN1CCCC(CC2C3=CC=CC=C3SC3=CC=CC=C23)C1	0	1	1
DB00341	Cetirizine	OC(=O)COCCN1CCN(CC1)C(C1=CC=CC=C1)C1=CC=C(Cl)C=C1	1	0	0
DB00343	Diltiazem	COC1=CC=C(C=C1)[C@@H]1SC2=C(C=CC=C2)N(CCN(C)C)C(=O)[C@@H]1OC(C)=O	0	0	1
DB00344	Protriptyline	CNCCCC1C2=CC=CC=C2C=CC2=CC=CC=C12	1	1	1
DB00345	Aminohippuric acid	NC1=CC=C(C=C1)C(=O)NCC(O)=O	1	1	1
DB00346	Alfuzosin	COC1=CC2=C(C=C1OC)C(N)=NC(=N2)N(C)CCCNC(=O)C1CCCO1	0	1	1
DB00347	Trimethadione	CN1C(=O)OC(C)(C)C1=O	1	1	1
DB00348	Nitisinone	[O-][N+](=O)C1=C(C=CC(=C1)C(F)(F)F)C(=O)C1C(=O)CCCC1=O	1	1	1
DB00349	Clobazam	CN1C2=C(C=C(Cl)C=C2)N(C2=CC=CC=C2)C(=O)CC1=O	1	1	1
DB00350	Minoxidil	NC1=CC(=NC(N)=[N+]1[O-])N1CCCCC1	1	1	1
DB00351	Megestrol acetate	[H][C@@]12CC[C@](OC(C)=O)(C(C)=O)[C@@]1(C)CC[C@@]1([H])[C@@]2([H])C=C(C)C2=CC(=O)CC[C@]12C	1	1	1
DB00352	Tioguanine	NC1=NC(=S)C2=C(N1)N=CN2	1	0	1
DB00353	Methylergometrine	[H][C@@]12CC3=CNC4=CC=CC(=C34)C1=C[C@H](CN2C)C(=O)N[C@@H](CC)CO	0	1	1
DB00354	Buclizine	CC(C)(C)C1=CC=C(CN2CCN(CC2)C(C2=CC=CC=C2)C2=CC=C(Cl)C=C2)C=C1	0	1	1
DB00355	Aztreonam	C[C@H]1[C@H](NC(=O)C(=N/OC(C)(C)C(=O)O)\C2=CSC([NH3+])=N2)C(=O)N1S([O-])(=O)=O	0	0	0
DB00356	Chlorzoxazone	ClC1=CC2=C(OC(=O)N2)C=C1	1	1	1
DB00357	Aminoglutethimide	CCC1(CCC(=O)NC1=O)C1=CC=C(N)C=C1	1	1	1
DB00358	Mefloquine	OC(C1CCCCN1)C1=CC(=NC2=C1C=CC=C2C(F)(F)F)C(F)(F)F	0	1	1
DB00359	Sulfadiazine	NC1=CC=C(C=C1)S(=O)(=O)NC1=NC=CC=N1	1	1	1
DB00360	Sapropterin	[H][C@@]1(CNC2=C(N1)C(=O)NC(N)=N2)[C@@H](O)[C@H](C)O	1	0	1
DB00361	Vinorelbine	[H][C@@]12N(C)C3=CC(OC)=C(C=C3[C@@]11CCN3CC=C[C@](CC)([C@@]13[H])[C@@]([H])(OC(C)=O)[C@]2(O)C(=O)OC)[C@]1(C[C@@]2([H])CN(CC(CC)=C2)CC2=C1NC1=CC=CC=C21)C(=O)OC	1	1	0
DB00362	Anidulafungin	[H][C@]1(NC(=O)[C@@H](NC(=O)[C@@H]2C[C@@H](O)CN2C(=O)[C@@H](NC(=O)[C@H](C[C@@H](O)[C@@H](O)NC(=O)[C@@H]2[C@@H](O)[C@@H](C)CN2C1=O)NC(=O)C1=CC=C(C=C1)C1=CC=C(C=C1)C1=CC=C(OCCCCC)C=C1)[C@@H](C)O)[C@H](O)[C@@H](O)C1=CC=C(O)C=C1)[C@@H](C)O	0	0	0
DB00363	Clozapine	CN1CCN(CC1)C1=NC2=CC(Cl)=CC=C2NC2=CC=CC=C12	0	1	1
DB00364	Sucralfate	O.O[Al](O)O.O[Al](O)OS(=O)(=O)OC[C@H]1O[C@@](COS(=O)(=O)O[Al](O)O)(O[C@H]2O[C@H](COS(=O)(=O)O[Al](O)O)[C@@H](OS(=O)(=O)O[Al](O)O)[C@H](OS(=O)(=O)O[Al](O)O)[C@H]2OS(=O)(=O)O[Al](O)O)[C@@H](OS(=O)(=O)O[Al](O)O)[C@@H]1OS(=O)(=O)O[Al](O)O	0	1	0
DB00366	Doxylamine	CN(C)CCOC(C)(C1=CC=CC=C1)C1=CC=CC=N1	1	1	1
DB00367	Levonorgestrel	[H][C@@]12CC[C@@](O)(C#C)[C@@]1(CC)CC[C@]1([H])[C@@]3([H])CCC(=O)C=C3CC[C@@]21[H]	1	1	1
DB00368	Norepinephrine	NC[C@H](O)C1=CC(O)=C(O)C=C1	0	0	0
DB00369	Cidofovir	NC1=NC(=O)N(C[C@@H](CO)OCP(O)(O)=O)C=C1	1	0	0
DB00370	Mirtazapine	CN1CCN2C(C1)C1=CC=CC=C1CC1=C2N=CC=C1	1	1	1
DB00371	Meprobamate	CCCC(C)(COC(N)=O)COC(N)=O	1	0	1
DB00373	Timolol	[H][C@](O)(CNC(C)(C)C)COC1=NSN=C1N1CCOCC1	0	1	1
DB00374	Treprostinil	[H][C@]12C[C@@H](O)[C@H](CC[C@@H](O)CCCCC)[C@@]1([H])CC1=C(C2)C(OCC(O)=O)=CC=C1	1	1	1
DB00375	Colestipol		0	0	0
DB00376	Trihexyphenidyl	OC(CCN1CCCCC1)(C1CCCCC1)C1=CC=CC=C1	0	1	1
DB00377	Palonosetron	[H][C@]12CCCC3=C1C(=CC=C3)C(=O)N(C2)[C@@H]1CN2CCC1CC2	1	1	1
DB00379	Mexiletine	CC(N)COC1=C(C)C=CC=C1C	1	1	1
DB00381	Amlodipine	CCOC(=O)C1=C(COCCN)NC(C)=C(C1C1=CC=CC=C1Cl)C(=O)OC	1	1	1
DB00383	Oxyphencyclimine	CN1CCCN=C1COC(=O)C(O)(C1CCCCC1)C1=CC=CC=C1	0	1	1
DB00384	Triamterene	NC1=NC(N)=C2N=C(C(N)=NC2=N1)C1=CC=CC=C1	0	0	1
DB00385	Valrubicin	[H][C@@]1(C[C@@](O)(CC2=C(O)C3=C(C(O)=C12)C(=O)C1=C(OC)C=CC=C1C3=O)C(=O)COC(=O)CCCC)O[C@H]1C[C@H](NC(=O)C(F)(F)F)[C@H](O)[C@H](C)O1	0	0	0
DB00387	Procyclidine	OC(CCN1CCCC1)(C1CCCCC1)C1=CC=CC=C1	1	1	1
DB00388	Phenylephrine	CNC[C@H](O)C1=CC(O)=CC=C1	0	0	1
DB00389	Carbimazole	CCOC(=O)N1C=CN(C)C1=S	1	1	1
DB00390	Digoxin	[H][C@]12CC[C@]3([H])[C@]([H])(C[C@@H](O)[C@]4(C)[C@H](CC[C@]34O)C3=CC(=O)OC3)[C@@]1(C)CC[C@@H](C2)O[C@H]1C[C@H](O)[C@H](O[C@H]2C[C@H](O)[C@H](O[C@H]3C[C@H](O)[C@H](O)[C@@H](C)O3)[C@@H](C)O2)[C@@H](C)O1	0	0	0
DB00391	Sulpiride	CCN1CCCC1CNC(=O)C1=C(OC)C=CC(=C1)S(N)(=O)=O	1	1	1
DB00392	Profenamine	CCN(CC)C(C)CN1C2=CC=CC=C2SC2=CC=CC=C12	0	1	1
DB00393	Nimodipine	COCCOC(=O)C1=C(C)NC(C)=C(C1C1=CC(=CC=C1)[N+]([O-])=O)C(=O)OC(C)C	0	1	1
DB00394	Beclomethasone dipropionate	[H][C@@]12C[C@H](C)[C@](OC(=O)CC)(C(=O)COC(=O)CC)[C@@]1(C)C[C@H](O)[C@@]1(Cl)[C@@]2([H])CCC2=CC(=O)C=C[C@]12C	1	1	1
DB00395	Carisoprodol	CCCC(C)(COC(N)=O)COC(=O)NC(C)C	1	1	1
DB00396	Progesterone	[H][C@@]12CC[C@H](C(C)=O)[C@@]1(C)CC[C@@]1([H])[C@@]2([H])CCC2=CC(=O)CC[C@]12C	1	0	1
DB00398	Sorafenib	CNC(=O)C1=NC=CC(OC2=CC=C(NC(=O)NC3=CC(=C(Cl)C=C3)C(F)(F)F)C=C2)=C1	1	0	1
DB00399	Zoledronic acid	OC(CN1C=CN=C1)(P(O)(O)=O)P(O)(O)=O	0	0	1
DB00400	Griseofulvin	COC1=CC(OC)=C(Cl)C2=C1C(=O)[C@]1(O2)[C@H](C)CC(=O)C=C1OC	1	1	1
DB00401	Nisoldipine	COC(=O)C1=C(C)NC(C)=C(C1C1=CC=CC=C1[N+]([O-])=O)C(=O)OCC(C)C	1	1	1
DB00402	Eszopiclone	CN1CCN(CC1)C(=O)O[C@@H]1N(C(=O)C2=NC=CN=C12)C1=NC=C(Cl)C=C1	1	1	1
DB00403	Ceruletide	[H][C@](NC(=O)[C@H](CC1=CC=C(OS(O)(=O)=O)C=C1)NC(=O)[C@H](CC(O)=O)NC(=O)[C@H](CCC(N)=O)NC(=O)[C@@H]1CCC(=O)N1)([C@@H](C)O)C(=O)NCC(=O)N[C@@H](CC1=CNC2=CC=CC=C12)C(=O)N[C@@H](CCSC)C(=O)N[C@@H](CC(O)=O)C(=O)N[C@@H](CC1=CC=CC=C1)C(N)=O	0	0	0
DB00404	Alprazolam	CC1=NN=C2CN=C(C3=CC=CC=C3)C3=C(C=CC(Cl)=C3)N12	1	1	1
DB00405	Dexbrompheniramine	CN(C)CC[C@@H](C1=CC=C(Br)C=C1)C1=CC=CC=N1	0	1	1
DB00406	Gentian violet cation	CN(C)C1=CC=C(C=C1)C(C1=CC=C(C=C1)N(C)C)=C1C=CC(C=C1)=[N+](C)C	0	0	0
DB00408	Loxapine	CN1CCN(CC1)C1=NC2=CC=CC=C2OC2=C1C=C(Cl)C=C2	0	1	1
DB00410	Mupirocin	C[C@H](O)[C@H](C)[C@@H]1O[C@H]1C[C@H]1CO[C@@H](C\C(C)=C\C(=O)OCCCCCCCCC(O)=O)[C@H](O)[C@@H]1O	1	0	0
DB00411	Carbamoylcholine	C[N+](C)(C)CCOC(N)=O	0	0	0
DB00412	Rosiglitazone	CN(CCOC1=CC=C(CC2SC(=O)NC2=O)C=C1)C1=CC=CC=N1	1	1	1
DB00413	Pramipexole	CCCN[C@H]1CCC2=C(C1)SC(N)=N2	0	1	1
DB00415	Ampicillin	[H][C@]12SC(C)(C)[C@@H](N1C(=O)[C@H]2NC(=O)[C@H](N)C1=CC=CC=C1)C(O)=O	1	0	0
DB00417	Phenoxymethylpenicillin	[H][C@]12SC(C)(C)[C@@H](N1C(=O)[C@H]2NC(=O)COC1=CC=CC=C1)C(O)=O	1	0	0
DB00418	Secobarbital	CCCC(C)C1(CC=C)C(=O)NC(=O)NC1=O	1	1	1
DB00419	Miglustat	CCCCN1C[C@H](O)[C@@H](O)[C@H](O)[C@H]1CO	0	0	1
DB00420	Promazine	CN(C)CCCN1C2=CC=CC=C2SC2=CC=CC=C12	1	1	1
DB00421	Spironolactone	[H][C@@]12CC[C@@]3(CCC(=O)O3)[C@@]1(C)CC[C@@]1([H])[C@@]2([H])[C@@]([H])(CC2=CC(=O)CC[C@]12C)SC(C)=O	1	0	1
DB00422	Methylphenidate	COC(=O)C(C1CCCCN1)C1=CC=CC=C1	1	1	1
DB00423	Methocarbamol	COC1=C(OCC(O)COC(N)=O)C=CC=C1	1	1	1
DB00424	Hyoscyamine	CN1[C@H]2CC[C@@H]1C[C@@H](C2)OC(=O)[C@H](CO)C1=CC=CC=C1	1	1	1
DB00425	Zolpidem	CN(C)C(=O)CC1=C(N=C2C=CC(C)=CN12)C1=CC=C(C)C=C1	1	1	1
DB00426	Famciclovir	CC(=O)OCC(CCN1C=NC2=CN=C(N)N=C12)COC(C)=O	1	1	1
DB00427	Triprolidine	CC1=CC=C(C=C1)C(=C/CN1CCCC1)\C1=CC=CC=N1	1	1	1
DB00428	Streptozocin	CN(N=O)C(=O)N[C@H]1[C@@H](O)O[C@H](CO)[C@@H](O)[C@@H]1O	0	0	0
DB00429	Carboprost tromethamine	NC(CO)(CO)CO.CCCCC[C@](C)(O)\C=C\[C@H]1[C@H](O)C[C@H](O)[C@@H]1C\C=C/CCCC(O)=O	1	1	0
DB00430	Cefpiramide	[H][C@]12SCC(CSC3=NN=NN3C)=C(N1C(=O)[C@@]2([H])NC(=O)[C@H](NC(=O)C1=C(O)C=C(C)N=C1)C1=CC=C(O)C=C1)C(O)=O	0	0	0
DB00432	Trifluridine	OC[C@H]1O[C@H](C[C@@H]1O)N1C=C(C(=O)NC1=O)C(F)(F)F	1	0	1
DB00433	Prochlorperazine	CN1CCN(CCCN2C3=CC=CC=C3SC3=C2C=C(Cl)C=C3)CC1	0	1	1
DB00434	Cyproheptadine	CN1CCC(CC1)=C1C2=CC=CC=C2C=CC2=CC=CC=C12	1	1	1
DB00435	Nitric Oxide	[N]=O	1	1	1
DB00436	Bendroflumethiazide	NS(=O)(=O)C1=CC2=C(NC(CC3=CC=CC=C3)NS2(=O)=O)C=C1C(F)(F)F	1	1	0
DB00437	Allopurinol	OC1=NC=NC2=C1C=NN2	1	1	1
DB00438	Ceftazidime	[O-]C(=O)C1=C(CS[C@]2([H])[C@H](NC(=O)C(=N/OC(C)(C)C(O)=O)\C3=CSC(N)=N3)C(=O)N12)C[N+]1=CC=CC=C1	0	0	0
DB00440	Trimethoprim	COC1=CC(CC2=CN=C(N)N=C2N)=CC(OC)=C1OC	1	1	1
DB00441	Gemcitabine	NC1=NC(=O)N(C=C1)[C@@H]1O[C@H](CO)[C@@H](O)C1(F)F	1	1	1
DB00442	Entecavir	NC1=NC(=O)C2=C(N1)N(C=N2)[C@H]1C[C@H](O)[C@@H](CO)C1=C	1	0	1
DB00443	Betamethasone	[H][C@@]12C[C@H](C)[C@](O)(C(=O)CO)[C@@]1(C)C[C@H](O)[C@@]1(F)[C@@]2([H])CCC2=CC(=O)C=C[C@]12C	1	1	1
DB00444	Teniposide	[H][C@]12COC(=O)[C@]1([H])[C@H](C1=CC(OC)=C(O)C(OC)=C1)C1=C(C=C3OCOC3=C1)[C@H]2O[C@]1([H])O[C@]2([H])CO[C@H](O[C@@]2([H])[C@H](O)[C@H]1O)C1=CC=CS1	0	0	0
DB00445	Epirubicin	COC1=CC=CC2=C1C(=O)C1=C(O)C3=C(C[C@](O)(C[C@@H]3O[C@H]3C[C@H](N)[C@@H](O)[C@H](C)O3)C(=O)CO)C(O)=C1C2=O	0	0	0
DB00448	Lansoprazole	CC1=C(OCC(F)(F)F)C=CN=C1CS(=O)C1=NC2=CC=CC=C2N1	1	1	1
DB00449	Dipivefrin	CNCC(O)C1=CC(OC(=O)C(C)(C)C)=C(OC(=O)C(C)(C)C)C=C1	0	0	0
DB00450	Droperidol	FC1=CC=C(C=C1)C(=O)CCCN1CCC(=CC1)N1C(=O)NC2=CC=CC=C12	1	1	1
DB00451	Levothyroxine	N[C@@H](CC1=CC(I)=C(OC2=CC(I)=C(O)C(I)=C2)C(I)=C1)C(O)=O	0	0	0
DB00452	Framycetin	NC[C@@H]1O[C@H](O[C@@H]2[C@@H](CO)O[C@@H](O[C@@H]3[C@@H](O)[C@H](N)C[C@H](N)[C@H]3O[C@H]3O[C@H](CN)[C@@H](O)[C@H](O)[C@H]3N)[C@@H]2O)[C@H](N)[C@@H](O)[C@@H]1O	0	0	0
DB00454	Meperidine	CCOC(=O)C1(CCN(C)CC1)C1=CC=CC=C1	1	1	1
DB00455	Loratadine	CCOC(=O)N1CCC(CC1)=C1C2=C(CCC3=C1N=CC=C3)C=C(Cl)C=C2	1	0	1
DB00456	Cefalotin	[H][C@@]1(NC(=O)CC2=CC=CS2)C(=O)N2C(C(O)=O)=C(COC(C)=O)CS[C@]12[H]	1	0	0
DB00457	Prazosin	COC1=C(OC)C=C2C(N)=NC(=NC2=C1)N1CCN(CC1)C(=O)C1=CC=CO1	0	0	1
DB00458	Imipramine	CN(C)CCCN1C2=CC=CC=C2CCC2=CC=CC=C12	1	1	1
DB00459	Acitretin	COC1=C(C)C(C)=C(\C=C\C(\C)=C\C=C\C(\C)=C\C(O)=O)C(C)=C1	1	1	1
DB00460	Verteporfin	COC(=O)CCC1=C2NC(\C=C3/N=C(/C=C4\N\C(=C/C5=N/C(=C\2)/C(CCC(O)=O)=C5C)C(C=C)=C4C)C2=CC=C([C@@H](C(=O)OC)[C@@]32C)C(=O)OC)=C1C	0	0	0
DB00461	Nabumetone	COC1=CC2=C(C=C1)C=C(CCC(C)=O)C=C2	1	1	1
DB00462	Methscopolamine bromide	[Br-].[H][C@@]12O[C@]1([H])[C@H]1C[C@H](C[C@@H]2[N+]1(C)C)OC(=O)[C@H](CO)C1=CC=CC=C1	0	0	0
DB00464	Sodium tetradecyl sulfate	[Na+].CCCCC(CC)CCC(CC(C)C)OS([O-])(=O)=O	1	1	0
DB00465	Ketorolac	OC(=O)C1CCN2C1=CC=C2C(=O)C1=CC=CC=C1	1	0	1
DB00467	Enoxacin	CCN1C=C(C(O)=O)C(=O)C2=CC(F)=C(N=C12)N1CCNCC1	0	0	0
DB00468	Quinine	[H][C@]1(C[C@@H]2CC[N@]1C[C@@H]2C=C)[C@H](O)C1=CC=NC2=CC=C(OC)C=C12	0	0	1
DB00469	Tenoxicam	CN1C(C(=O)NC2=CC=CC=N2)=C(O)C2=C(C=CS2)S1(=O)=O	1	0	1
DB00470	Dronabinol	[H][C@@]12C=C(C)CC[C@@]1([H])C(C)(C)OC1=C2C(O)=CC(CCCCC)=C1	1	1	1
DB00471	Montelukast	OC(=O)CC1(CC1)CS[C@H](CCC1=CC=CC=C1C(O)(C)C)C1=CC=CC(\C=C\C2=NC3=C(C=CC(Cl)=C3)C=C2)=C1	1	0	0
DB00472	Fluoxetine	CNCCC(OC1=CC=C(C=C1)C(F)(F)F)C1=CC=CC=C1	0	1	1
DB00474	Methohexital	CCC#CC(C)C1(CC=C)C(=O)NC(=O)N(C)C1=O	1	1	1
DB00475	Chlordiazepoxide	CNC1=NC2=C(C=C(Cl)C=C2)C(C2=CC=CC=C2)=[N+]([O-])C1	0	1	1
DB00476	Duloxetine	CNCC[C@H](OC1=CC=CC2=CC=CC=C12)C1=CC=CS1	1	1	1
DB00477	Chlorpromazine	CN(C)CCCN1C2=CC=CC=C2SC2=C1C=C(Cl)C=C2	0	1	1
DB00478	Rimantadine	CC(N)C12CC3CC(CC(C3)C1)C2	1	1	1
DB00479	Amikacin	NCC[C@H](O)C(=O)N[C@@H]1C[C@H](N)[C@@H](O[C@H]2O[C@H](CN)[C@@H](O)[C@H](O)[C@H]2O)[C@H](O)[C@H]1O[C@H]1O[C@H](CO)[C@@H](O)[C@H](N)[C@H]1O	0	0	0
DB00480	Lenalidomide	NC1=CC=CC2=C1CN(C1CCC(=O)NC1=O)C2=O	1	1	1
DB00481	Raloxifene	OC1=CC=C(C=C1)C1=C(C(=O)C2=CC=C(OCCN3CCCCC3)C=C2)C2=C(S1)C=C(O)C=C2	0	0	0
DB00482	Celecoxib	CC1=CC=C(C=C1)C1=CC(=NN1C1=CC=C(C=C1)S(N)(=O)=O)C(F)(F)F	1	0	1
DB00483	Gallamine triethiodide	[I-].[I-].[I-].CC[N+](CC)(CC)CCOC1=CC=CC(OCC[N+](CC)(CC)CC)=C1OCC[N+](CC)(CC)CC	0	0	0
DB00484	Brimonidine	BrC1=C(NC2=NCCN2)C=CC2=NC=CN=C12	0	1	1
DB00485	Dicloxacillin	[H][C@]12SC(C)(C)[C@@H](N1C(=O)[C@H]2NC(=O)C1=C(C)ON=C1C1=C(Cl)C=CC=C1Cl)C(O)=O	1	0	0
DB00486	Nabilone	[H][C@@]12CC(=O)CC[C@@]1([H])C(C)(C)OC1=CC(=CC(O)=C21)C(C)(C)CCCCCC	1	1	1
DB00487	Pefloxacin	CCN1C=C(C(O)=O)C(=O)C2=CC(F)=C(C=C12)N1CCN(C)CC1	0	0	0
DB00488	Altretamine	CN(C)C1=NC(=NC(=N1)N(C)C)N(C)C	1	1	1
DB00489	Sotalol	CC(C)NCC(O)C1=CC=C(NS(C)(=O)=O)C=C1	1	1	1
DB00490	Buspirone	O=C1CC2(CCCC2)CC(=O)N1CCCCN1CCN(CC1)C1=NC=CC=N1	0	1	1
DB00491	Miglitol	OCCN1C[C@H](O)[C@@H](O)[C@H](O)[C@H]1CO	0	0	0
DB00492	Fosinopril	CCC(=O)O[C@@H](OP(=O)(CCCCC1=CC=CC=C1)CC(=O)N1C[C@@H](C[C@H]1C(O)=O)C1CCCCC1)C(C)C	1	0	0
DB00493	Cefotaxime	[H][C@]12SCC(COC(C)=O)=C(N1C(=O)[C@H]2NC(=O)C(=N/OC)\C1=CSC(N)=N1)C(O)=O	0	0	0
DB00494	Entacapone	CCN(CC)C(=O)C(=C\C1=CC(=C(O)C(O)=C1)[N+]([O-])=O)\C#N	1	1	1
DB00495	Zidovudine	CC1=CN([C@H]2C[C@H](N=[N+]=[N-])[C@@H](CO)O2)C(=O)NC1=O	1	0	1
DB00496	Darifenacin	NC(=O)C([C@@H]1CCN(CCC2=CC3=C(OCC3)C=C2)C1)(C1=CC=CC=C1)C1=CC=CC=C1	0	1	1
DB00497	Oxycodone	COC1=C2O[C@H]3C(=O)CC[C@@]4(O)[C@H]5CC(C=C1)=C2[C@@]34CCN5C	0	1	1
DB00498	Phenindione	O=C1C(C(=O)C2=CC=CC=C12)C1=CC=CC=C1	1	1	1
DB00499	Flutamide	CC(C)C(=O)NC1=CC(=C(C=C1)[N+]([O-])=O)C(F)(F)F	1	1	1
DB00500	Tolmetin	CN1C(CC(O)=O)=CC=C1C(=O)C1=CC=C(C)C=C1	1	1	1
DB00501	Cimetidine	CN\C(NCCSCC1=C(C)NC=N1)=N\C#N	1	0	1
DB00502	Haloperidol	OC1(CCN(CCCC(=O)C2=CC=C(F)C=C2)CC1)C1=CC=C(Cl)C=C1	0	1	1
DB00503	Ritonavir	CC(C)[C@H](NC(=O)N(C)CC1=CSC(=N1)C(C)C)C(=O)N[C@H](C[C@H](O)[C@H](CC1=CC=CC=C1)NC(=O)OCC1=CN=CS1)CC1=CC=CC=C1	0	0	0
DB00504	Levallorphan	[H][C@@]12CCCC[C@@]11CCN(CC=C)[C@@H]2CC2=C1C=C(O)C=C2	1	1	1
DB00507	Nitazoxanide	CC(=O)OC1=CC=CC=C1C(=O)NC1=NC=C(S1)[N+]([O-])=O	0	1	1
DB00508	Triflupromazine	CN(C)CCCN1C2=CC=CC=C2SC2=C1C=C(C=C2)C(F)(F)F	0	1	1
DB00509	Dextrothyroxine	N[C@H](CC1=CC(I)=C(OC2=CC(I)=C(O)C(I)=C2)C(I)=C1)C(O)=O	0	0	0
DB00511	Acetyldigitoxin	[H][C@@]1(CC[C@]2(O)[C@]3([H])CC[C@]4([H])C[C@H](CC[C@]4(C)[C@@]3([H])CC[C@]12C)O[C@H]1C[C@H](O)[C@H](O[C@H]2C[C@H](O)[C@H](O[C@H]3C[C@H](OC(C)=O)[C@H](O)[C@@H](C)O3)[C@@H](C)O2)[C@@H](C)O1)C1=CC(=O)OC1	0	0	0
DB00512	Vancomycin	CN[C@H](CC(C)C)C(=O)N[C@@H]1[C@H](O)C2=CC=C(OC3=C(O[C@@H]4O[C@H](CO)[C@@H](O)[C@H](O)[C@H]4O[C@H]4C[C@](C)(N)[C@H](O)[C@H](C)O4)C4=CC(=C3)[C@@H](NC(=O)[C@H](CC(N)=O)NC1=O)C(=O)N[C@@H]1C3=CC(=C(O)C=C3)C3=C(O)C=C(O)C=C3[C@H](NC(=O)[C@@H](NC1=O)[C@H](O)C1=CC(Cl)=C(O4)C=C1)C(O)=O)C(Cl)=C2	0	0	0
DB00513	Aminocaproic acid	NCCCCCC(O)=O	1	0	1
DB00514	Dextromethorphan	[H][C@]12CCCC[C@]11CCN(C)[C@H]2CC2=C1C=C(OC)C=C2	1	1	1
DB00515	Cisplatin	[H][N]([H])([H])[Pt](Cl)(Cl)[N]([H])([H])[H]	1	1	0
DB00516	Bentoquatam		0	0	0
DB00517	Anisotropine methylbromide	[Br-].CCCC(CCC)C(=O)O[C@H]1CC2CCC(C1)[N+]2(C)C	0	1	1
DB00518	Albendazole	CCCSC1=CC2=C(C=C1)N=C(NC(=O)OC)N2	1	1	1
DB00519	Trandolapril	[H][C@@]12C[C@H](N(C(=O)[C@H](C)N[C@@H](CCC3=CC=CC=C3)C(=O)OCC)[C@@]1([H])CCCC2)C(O)=O	1	1	1
DB00520	Caspofungin	[H][C@@]12C[C@@H](O)CN1C(=O)[C@@H](NC(=O)[C@]([H])(C[C@@H](O)[C@@H](NCCN)NC(=O)[C@@H]1[C@@H](O)CCN1C(=O)[C@@H](NC(=O)[C@@H](NC2=O)[C@H](O)[C@@H](O)C1=CC=C(O)C=C1)[C@H](O)CCN)NC(=O)CCCCCCCC[C@@H](C)C[C@@H](C)CC)[C@@H](C)O	0	0	0
DB00521	Carteolol	CC(C)(C)NCC(O)COC1=CC=CC2=C1CCC(=O)N2	1	0	1
DB00523	Alitretinoin	C\C(\C=C\C1=C(C)CCCC1(C)C)=C\C=C\C(\C)=C\C(O)=O	1	1	1
DB00524	Metolazone	CC1NC2=CC(Cl)=C(C=C2C(=O)N1C1=CC=CC=C1C)S(N)(=O)=O	1	1	1
DB00525	Tolnaftate	CN(C(=S)OC1=CC2=CC=CC=C2C=C1)C1=CC=CC(C)=C1	1	1	1
DB00526	Oxaliplatin	[H][N]1([H])[C@@H]2CCCC[C@H]2[N]([H])([H])[Pt]11OC(=O)C(=O)O1	1	1	0
DB00527	Cinchocaine	CCCCOC1=NC2=CC=CC=C2C(=C1)C(=O)NCCN(CC)CC	0	0	1
DB00528	Lercanidipine	COC(=O)C1=C(C)NC(C)=C(C1C1=CC(=CC=C1)[N+]([O-])=O)C(=O)OC(C)(C)CN(C)CCC(C1=CC=CC=C1)C1=CC=CC=C1	0	0	1
DB00529	Foscarnet	OC(=O)P(O)(O)=O	1	1	0
DB00530	Erlotinib	COCCOC1=CC2=C(C=C1OCCOC)C(NC1=CC(=CC=C1)C#C)=NC=N2	1	0	1
DB00531	Cyclophosphamide	ClCCN(CCCl)P1(=O)NCCCO1	1	1	1
DB00535	Cefdinir	[H][C@]12SCC(C=C)=C(N1C(=O)[C@H]2NC(=O)C(=N/O)\C1=CSC(N)=N1)C(O)=O	1	0	0
DB00536	Guanidine	NC(N)=N	1	1	1
DB00537	Ciprofloxacin	OC(=O)C1=CN(C2CC2)C2=CC(N3CCNCC3)=C(F)C=C2C1=O	0	0	0
DB00538	Gadoversetamide	[Gd+3].COCCNC(=O)CN(CCN(CCN(CC([O-])=O)CC(=O)NCCOC)CC([O-])=O)CC([O-])=O	0	0	0
DB00539	Toremifene	CN(C)CCOC1=CC=C(C=C1)C(=C(\CCCl)C1=CC=CC=C1)\C1=CC=CC=C1	0	1	1
DB00540	Nortriptyline	CNCCC=C1C2=CC=CC=C2CCC2=CC=CC=C12	1	1	1
DB00541	Vincristine	[H][C@@]12N3CC[C@@]11C4=C(C=C(OC)C(=C4)[C@]4(C[C@H]5C[N@](C[C@](O)(CC)C5)CCC5=C4NC4=CC=CC=C54)C(=O)OC)N(C=O)[C@@]1([H])[C@](O)([C@H](OC(C)=O)[C@]2(CC)C=CC3)C(=O)OC	0	0	0
DB00542	Benazepril	[H][C@@]1(CCC2=CC=CC=C2N(CC(O)=O)C1=O)N[C@@H](CCC1=CC=CC=C1)C(=O)OCC	1	1	0
DB00543	Amoxapine	ClC1=CC2=C(OC3=CC=CC=C3N=C2N2CCNCC2)C=C1	0	1	1
DB00544	Fluorouracil	FC1=CNC(=O)NC1=O	1	0	1
DB00545	Pyridostigmine	CN(C)C(=O)OC1=C[N+](C)=CC=C1	1	1	0
DB00547	Desoximetasone	[H][C@@]12C[C@@H](C)[C@H](C(=O)CO)[C@@]1(C)C[C@H](O)[C@@]1(F)[C@@]2([H])CCC2=CC(=O)C=C[C@]12C	1	1	1
DB00548	Azelaic acid	OC(=O)CCCCCCCC(O)=O	0	0	1
DB00549	Zafirlukast	COC1=CC(=CC=C1CC1=CN(C)C2=C1C=C(NC(=O)OC1CCCC1)C=C2)C(=O)NS(=O)(=O)C1=CC=CC=C1C	1	0	0
DB00550	Propylthiouracil	CCCC1=CC(=O)NC(=S)N1	1	1	1
DB00551	Acetohydroxamic acid	CC(=O)NO	1	1	1
DB00552	Pentostatin	OC[C@H]1O[C@H](C[C@@H]1O)N1C=NC2=C1N=CNC[C@H]2O	1	1	1
DB00553	Methoxsalen	COC1=C2OC(=O)C=CC2=CC2=C1OC=C2	1	0	1
DB00554	Piroxicam	CN1C(C(=O)NC2=NC=CC=C2)=C(O)C2=C(C=CC=C2)S1(=O)=O	1	0	1
DB00555	Lamotrigine	NC1=NC(N)=C(N=N1)C1=C(Cl)C(Cl)=CC=C1	1	1	1
DB00556	Perflutren	FC(F)(F)C(F)(F)C(F)(F)F	1	1	1
DB00557	Hydroxyzine	OCCOCCN1CCN(CC1)C(C1=CC=CC=C1)C1=CC=C(Cl)C=C1	0	1	1
DB00558	Zanamivir	[H][C@]1(OC(=C[C@H](N=C(N)N)[C@H]1NC(C)=O)C(O)=O)[C@H](O)[C@H](O)CO	0	0	0
DB00559	Bosentan	COC1=CC=CC=C1OC1=C(NS(=O)(=O)C2=CC=C(C=C2)C(C)(C)C)N=C(N=C1OCCO)C1=NC=CC=N1	1	0	0
DB00560	Tigecycline	[H][C@@]12CC3=C(C(O)=C(NC(=O)CNC(C)(C)C)C=C3N(C)C)C(=O)C1=C(O)[C@]1(O)C(=O)C(C(N)=O)=C(O)[C@@H](N(C)C)[C@]1([H])C2	0	0	0
DB00561	Doxapram	CCN1CC(CCN2CCOCC2)C(C1=O)(C1=CC=CC=C1)C1=CC=CC=C1	0	1	1
DB00562	Benzthiazide	NS(=O)(=O)C1=CC2=C(C=C1Cl)N=C(CSCC1=CC=CC=C1)NS2(=O)=O	0	0	0
DB00563	Methotrexate	CN(CC1=CN=C2N=C(N)N=C(N)C2=N1)C1=CC=C(C=C1)C(=O)N[C@@H](CCC(O)=O)C(O)=O	0	0	0
DB00564	Carbamazepine	NC(=O)N1C2=CC=CC=C2C=CC2=CC=CC=C12	1	1	1
DB00565	Cisatracurium	COC1=CC2=C(C=C1OC)[C@@H](CC1=CC(OC)=C(OC)C=C1)[N@@+](C)(CCC(=O)OCCCCCOC(=O)CC[N@@+]1(C)CCC3=C(C=C(OC)C(OC)=C3)[C@H]1CC1=CC(OC)=C(OC)C=C1)CC2	1	0	0
DB00566	Succimer	OC(=O)[C@@H](S)[C@@H](S)C(O)=O	0	0	0
DB00567	Cephalexin	[H][C@]12SCC(C)=C(N1C(=O)[C@H]2NC(=O)[C@H](N)C1=CC=CC=C1)C(O)=O	1	0	0
DB00568	Cinnarizine	C(\C=C\C1=CC=CC=C1)N1CCN(CC1)C(C1=CC=CC=C1)C1=CC=CC=C1	0	1	1
DB00569	Fondaparinux	CO[C@H]1O[C@H](COS(O)(=O)=O)[C@@H](O[C@@H]2O[C@H]([C@@H](O[C@H]3O[C@H](COS(O)(=O)=O)[C@@H](O[C@@H]4O[C@@H]([C@@H](O[C@H]5O[C@H](COS(O)(=O)=O)[C@@H](O)[C@H](O)[C@H]5NS(O)(=O)=O)[C@H](O)[C@H]4O)C(O)=O)[C@H](OS(O)(=O)=O)[C@H]3NS(O)(=O)=O)[C@H](O)[C@H]2OS(O)(=O)=O)C(O)=O)[C@H](O)[C@H]1NS(O)(=O)=O	0	0	0
DB00570	Vinblastine	[H][C@@]12N(C)C3=CC(OC)=C(C=C3[C@@]11CCN3CC=C[C@@](CC)([C@@H](OC(C)=O)[C@]2(O)C(=O)OC)[C@@]13[H])[C@]1(C[C@@]2([H])CN(C[C@](O)(CC)C2)CCC2=C1NC1=C2C=CC=C1)C(=O)OC	0	0	0
DB00571	Propranolol	CC(C)NCC(O)COC1=CC=CC2=C1C=CC=C2	0	0	1
DB00572	Atropine	CN1[C@H]2CC[C@@H]1C[C@@H](C2)OC(=O)C(CO)C1=CC=CC=C1	0	1	1
DB00573	Fenoprofen	CC(C(O)=O)C1=CC(OC2=CC=CC=C2)=CC=C1	1	1	1
DB00575	Clonidine	ClC1=CC=CC(Cl)=C1NC1=NCCN1	1	1	1
DB00576	Sulfamethizole	CC1=NN=C(NS(=O)(=O)C2=CC=C(N)C=C2)S1	1	1	1
DB00577	Valaciclovir	CC(C)[C@H](N)C(=O)OCCOCN1C=NC2=C1NC(N)=NC2=O	1	1	1
DB00578	Carbenicillin	[H][C@]12SC(C)(C)[C@@H](N1C(=O)[C@H]2NC(=O)C(C(O)=O)C1=CC=CC=C1)C(O)=O	1	0	0
DB00579	Mazindol	OC1(N2CCN=C2C2=CC=CC=C12)C1=CC=C(Cl)C=C1	1	1	1
DB00581	Lactulose	OC[C@H]1O[C@](O)(CO)[C@@H](O)[C@@H]1O[C@@H]1O[C@H](CO)[C@H](O)[C@H](O)[C@H]1O	0	0	0
DB00582	Voriconazole	C[C@@H](C1=NC=NC=C1F)[C@](O)(CN1C=NC=N1)C1=C(F)C=C(F)C=C1	1	1	1
DB00583	Levocarnitine	C[N+](C)(C)C[C@H](O)CC([O-])=O	1	0	0
DB00584	Enalapril	CCOC(=O)[C@H](CCC1=CC=CC=C1)N[C@@H](C)C(=O)N1CCC[C@H]1C(O)=O	1	0	1
DB00585	Nizatidine	CNC(NCCSCC1=CSC(CN(C)C)=N1)=C[N+]([O-])=O	1	1	1
DB00586	Diclofenac	OC(=O)CC1=CC=CC=C1NC1=C(Cl)C=CC=C1Cl	1	0	1
DB00588	Fluticasone propionate	[H][C@@]12C[C@@H](C)[C@](OC(=O)CC)(C(=O)SCF)[C@@]1(C)C[C@H](O)[C@@]1(F)[C@@]2([H])C[C@H](F)C2=CC(=O)C=C[C@]12C	1	1	1
DB00589	Lisuride	[H][C@@]12CC3=CNC4=CC=CC(=C34)C1=C[C@@H](CN2C)NC(=O)N(CC)CC	1	1	1
DB00590	Doxazosin	COC1=C(OC)C=C2C(N)=NC(=NC2=C1)N1CCN(CC1)C(=O)C1COC2=CC=CC=C2O1	1	1	1
DB00591	Fluocinolone acetonide	[H][C@@]12C[C@@]3([H])[C@]4([H])C[C@H](F)C5=CC(=O)C=C[C@]5(C)[C@@]4(F)[C@@H](O)C[C@]3(C)[C@@]1(OC(C)(C)O2)C(=O)CO	1	1	1
DB00592	Piperazine	C1CNCCN1	1	1	1
DB00593	Ethosuximide	CCC1(C)CC(=O)NC1=O	1	1	1
DB00594	Amiloride	NC(=N)NC(=O)C1=NC(Cl)=C(N)N=C1N	0	0	1
DB00595	Oxytetracycline	[H][C@@]12[C@@H](O)[C@@]3([H])C(C(=O)C4=C(C=CC=C4O)[C@@]3(C)O)=C(O)[C@]1(O)C(=O)C(C(N)=O)=C(O)[C@H]2N(C)C	0	0	0
DB00596	Ulobetasol	[H][C@@]12C[C@H](C)[C@](O)(C(=O)CCl)[C@@]1(C)C[C@H](O)[C@@]1(F)[C@@]2([H])C[C@H](F)C2=CC(=O)C=C[C@]12C	1	1	1
DB00597	Gadoteridol	[Gd+3].CC(O)CN1CCN(CC([O-])=O)CCN(CC([O-])=O)CCN(CC([O-])=O)CC1	1	0	0
DB00598	Labetalol	CC(CCC1=CC=CC=C1)NCC(O)C1=CC(C(N)=O)=C(O)C=C1	0	0	1
DB00599	Thiopental	CCCC(C)C1(CC)C(=O)NC(=S)NC1=O	1	0	1
DB00600	Monobenzone	OC1=CC=C(OCC2=CC=CC=C2)C=C1	1	1	1
DB00601	Linezolid	CC(=O)NC[C@H]1CN(C(=O)O1)C1=CC(F)=C(C=C1)N1CCOCC1	1	1	1
DB00602	Ivermectin	[H][C@@]12OC\C3=C/C=C/[C@H](C)[C@H](O[C@H]4C[C@H](OC)[C@@H](O[C@H]5C[C@H](OC)[C@@H](O)[C@H](C)O5)[C@H](C)O4)\C(C)=C\C[C@]4([H])C[C@@]([H])(C[C@]5(CC[C@H](C)[C@]([H])(O5)C(C)C)O4)OC(=O)[C@]([H])(C=C(C)[C@H]1O)[C@@]23O.[H][C@@]12OC\C3=C/C=C/[C@H](C)[C@H](O[C@H]4C[C@H](OC)[C@@H](O[C@H]5C[C@H](OC)[C@@H](O)[C@H](C)O5)[C@H](C)O4)\C(C)=C\C[C@]4([H])C[C@@]([H])(C[C@]5(CC[C@H](C)[C@]([H])(O5)[C@@H](C)CC)O…	0	0	0
DB00603	Medroxyprogesterone acetate	[H][C@@]12CC[C@](OC(C)=O)(C(C)=O)[C@@]1(C)CC[C@@]1([H])[C@@]2([H])C[C@H](C)C2=CC(=O)CC[C@]12C	1	1	1
DB00605	Sulindac	CC1=C(CC(O)=O)C2=CC(F)=CC=C2\C1=C/C1=CC=C(C=C1)S(C)=O	1	1	0
DB00606	Cyclothiazide	NS(=O)(=O)C1=C(Cl)C=C2NC(NS(=O)(=O)C2=C1)C1CC2CC1C=C2	1	0	1
DB00607	Nafcillin	[H][C@]12SC(C)(C)[C@@H](N1C(=O)[C@H]2NC(=O)C1=C(OCC)C=CC2=CC=CC=C12)C(O)=O	1	0	0
DB00608	Chloroquine	CCN(CC)CCCC(C)NC1=CC=NC2=CC(Cl)=CC=C12	0	0	1
DB00609	Ethionamide	CCC1=NC=CC(=C1)C(N)=S	1	1	1
DB00610	Metaraminol	C[C@H](N)[C@H](O)C1=CC(O)=CC=C1	0	0	1
DB00611	Butorphanol	[H][C@@]12CC3=C(C=C(O)C=C3)[C@]3(CCCC[C@@]13O)CCN2CC1CCC1	0	1	1
DB00612	Bisoprolol	CC(C)NCC(O)COC1=CC=C(COCCOC(C)C)C=C1	0	1	1
DB00613	Amodiaquine	CCN(CC)CC1=C(O)C=CC(NC2=C3C=CC(Cl)=CC3=NC=C2)=C1	0	1	1
DB00615	Rifabutin	CO[C@H]1\C=C\O[C@@]2(C)OC3=C(C2=O)C2=C(C(O)=C3C)C(=O)C(NC(=O)\C(C)=C/C=C/[C@H](C)[C@H](O)[C@@H](C)[C@@H](O)[C@@H](C)[C@H](OC(C)=O)[C@@H]1C)=C1NC3(CCN(CC3)CC(C)C)N=C21	0	0	0
DB00617	Paramethadione	CCC1(C)OC(=O)N(C)C1=O	1	1	1
DB00618	Demeclocycline	[H][C@]12C[C@@]3([H])[C@H](N(C)C)C(O)=C(C(N)=O)C(=O)[C@@]3(O)C(O)=C1C(=O)C1=C([C@H]2O)C(Cl)=CC=C1O	0	0	0
DB00619	Imatinib	CN1CCN(CC2=CC=C(C=C2)C(=O)NC2=CC(NC3=NC=CC(=N3)C3=CN=CC=C3)=C(C)C=C2)CC1	1	0	0
DB00620	Triamcinolone	[H][C@@]12C[C@@H](O)[C@](O)(C(=O)CO)[C@@]1(C)C[C@H](O)[C@@]1(F)[C@@]2([H])CCC2=CC(=O)C=C[C@]12C	1	1	1
DB00621	Oxandrolone	[H][C@@]12CC[C@](C)(O)[C@@]1(C)CC[C@@]1([H])[C@@]2([H])CC[C@@]2([H])CC(=O)OC[C@]12C	1	0	1
DB00622	Nicardipine	COC(=O)C1=C(C)NC(C)=C(C1C1=CC(=CC=C1)[N+]([O-])=O)C(=O)OCCN(C)CC1=CC=CC=C1	0	0	1
DB00623	Fluphenazine	OCCN1CCN(CCCN2C3=CC=CC=C3SC3=C2C=C(C=C3)C(F)(F)F)CC1	0	1	1
DB00624	Testosterone	[H][C@@]12CC[C@H](O)[C@@]1(C)CC[C@@]1([H])[C@@]2([H])CCC2=CC(=O)CC[C@]12C	1	0	1
DB00625	Efavirenz	FC(F)(F)[C@]1(OC(=O)NC2=C1C=C(Cl)C=C2)C#CC1CC1	1	0	1
DB00626	Bacitracin	CC[C@H](C)[C@H](N)C1=N[C@@H](CS1)C(=O)N[C@@H](CC(C)C)C(=O)N[C@H](CCC(O)=O)C(=O)N[C@@H]([C@@H](C)CC)C(=O)N[C@H]1CCCCNC(=O)[C@H](CC(N)=O)NC(=O)[C@@H](CC(O)=O)NC(=O)[C@H](CC2=CNC=N2)NC(=O)[C@@H](CC2=CC=CC=C2)NC(=O)[C@@H](NC(=O)[C@@H](CCCN)NC1=O)[C@@H](C)CC	0	0	0
DB00627	Niacin	OC(=O)C1=CN=CC=C1	1	1	1
DB00628	Clorazepic acid	OC(=O)C1N=C(C2=CC=CC=C2)C2=C(NC1=O)C=CC(Cl)=C2	1	1	1
DB00629	Guanabenz	NC(N)=NN=CC1=C(Cl)C=CC=C1Cl	1	0	1
DB00630	Alendronic acid	NCCCC(O)(P(O)(O)=O)P(O)(O)=O	0	0	0
DB00631	Clofarabine	[H][C@]1(F)[C@H](O)[C@@H](CO)O[C@H]1N1C=NC2=C(N)N=C(Cl)N=C12	1	1	1
DB00632	Docosanol	CCCCCCCCCCCCCCCCCCCCCCO	1	1	1
DB00633	Dexmedetomidine	C[C@H](C1=CNC=N1)C1=C(C)C(C)=CC=C1	1	1	1
DB00634	Sulfacetamide	CC(=O)NS(=O)(=O)C1=CC=C(N)C=C1	1	1	1
DB00635	Prednisone	[H][C@@]12CC[C@](O)(C(=O)CO)[C@@]1(C)CC(=O)[C@@]1([H])[C@@]2([H])CCC2=CC(=O)C=C[C@]12C	1	0	1
DB00636	Clofibrate	CCOC(=O)C(C)(C)OC1=CC=C(Cl)C=C1	1	0	1
DB00639	Butoconazole	ClC1=CC=C(CCC(CN2C=CN=C2)SC2=C(Cl)C=CC=C2Cl)C=C1	1	1	1
DB00640	Adenosine	NC1=C2N=CN([C@@H]3O[C@H](CO)[C@@H](O)[C@H]3O)C2=NC=N1	1	1	1
DB00641	Simvastatin	[H][C@]12[C@H](C[C@@H](C)C=C1C=C[C@H](C)[C@@H]2CC[C@@H]1C[C@@H](O)CC(=O)O1)OC(=O)C(C)(C)CC	1	1	1
DB00642	Pemetrexed	NC1=NC(=O)C2=C(NC=C2CCC2=CC=C(C=C2)C(=O)N[C@@H](CCC(O)=O)C(O)=O)N1	0	0	0
DB00643	Mebendazole	COC(=O)NC1=NC2=C(N1)C=C(C=C2)C(=O)C1=CC=CC=C1	0	1	1
DB00644	Gonadorelin	CC(C)CC(NC(=O)CNC(=O)C(CC1=CC=C(O)C=C1)NC(=O)C(CO)NC(=O)C(CC1=CNC2=CC=CC=C12)NC(=O)C(CC1=CN=CN1)NC(=O)C1CCC(=O)N1)C(=O)NC(CCCN=C(N)N)C(=O)N1CCCC1C(=O)NCC(N)=O	0	0	0
DB00645	Dyclonine	CCCCOC1=CC=C(C=C1)C(=O)CCN1CCCCC1	1	1	1
DB00646	Nystatin	[H][C@]12C[C@@H](O[C@@H]3O[C@H](C)[C@@H](O)[C@H](N)[C@@H]3O)\C=C\C=C\C=C\C=C\CC\C=C\C=C\[C@H](C)[C@@H](O)[C@@H](C)[C@H](C)OC(=O)C[C@H](O)C[C@H](O)C[C@H](O)CC[C@@H](O)[C@H](O)C[C@](O)(C[C@H](O)[C@H]1C(O)=O)O2	0	0	0
DB00648	Mitotane	ClC(Cl)C(C1=CC=C(Cl)C=C1)C1=CC=CC=C1Cl	1	1	1
DB00649	Stavudine	CC1=CN([C@@H]2O[C@H](CO)C=C2)C(=O)NC1=O	1	0	1
DB00650	Leucovorin	[H]C(=O)N1C(CNC2=CC=C(C=C2)C(=O)N[C@@H](CCC(O)=O)C(O)=O)CNC2=C1C(=O)NC(N)=N2	0	0	0
DB00651	Dyphylline	CN1C2=C(N(CC(O)CO)C=N2)C(=O)N(C)C1=O	1	1	1
DB00652	Pentazocine	CC1C2CC3=C(C=C(O)C=C3)C1(C)CCN2CC=C(C)C	1	1	1
DB00653	Magnesium sulfate	[Mg++].[O-]S([O-])(=O)=O	1	1	0
DB00654	Latanoprost	CC(C)OC(=O)CCC\C=C/C[C@H]1[C@@H](O)C[C@@H](O)[C@@H]1CC[C@@H](O)CCC1=CC=CC=C1	1	1	0
DB00655	Estrone	[H][C@@]12CCC(=O)[C@@]1(C)CC[C@]1([H])C3=C(CC[C@@]21[H])C=C(O)C=C3	1	0	1
DB00656	Trazodone	ClC1=CC=CC(=C1)N1CCN(CCCN2N=C3C=CC=CN3C2=O)CC1	1	1	1
DB00657	Mecamylamine	CNC1(C)C2CCC(C2)C1(C)C	1	1	1
DB00658	Sevelamer	NCC=C.ClCC1CO1	1	1	1
DB00659	Acamprosate	CC(=O)NCCCS(O)(=O)=O	1	0	0
DB00660	Metaxalone	CC1=CC(OCC2CNC(=O)O2)=CC(C)=C1	1	1	1
DB00661	Verapamil	COC1=C(OC)C=C(CCN(C)CCCC(C#N)(C(C)C)C2=CC(OC)=C(OC)C=C2)C=C1	0	0	1
DB00662	Trimethobenzamide	COC1=CC(=CC(OC)=C1OC)C(=O)NCC1=CC=C(OCCN(C)C)C=C1	0	1	1
DB00663	Flumethasone	[H][C@@]12C[C@@H](C)[C@](O)(C(=O)CO)[C@@]1(C)C[C@H](O)[C@@]1(F)[C@@]2([H])C[C@H](F)C2=CC(=O)C=C[C@]12C	1	1	1
DB00665	Nilutamide	CC1(C)NC(=O)N(C1=O)C1=CC(=C(C=C1)[N+]([O-])=O)C(F)(F)F	1	1	1
DB00666	Nafarelin	CC(C)C[C@H](NC(=O)[C@@H](CC1=CC2=C(C=CC=C2)C=C1)NC(=O)[C@H](CC1=CC=C(O)C=C1)NC(=O)[C@H](CO)NC(=O)[C@H](CC1=CNC2=CC=CC=C12)NC(=O)[C@H](CC1=CNC=N1)NC(=O)[C@@H]1CCC(=O)N1)C(=O)N[C@@H](CCCNC(N)=N)C(=O)N1CCC[C@H]1C(=O)NCC(N)=O	0	0	0
DB00668	Epinephrine	CNC[C@H](O)C1=CC(O)=C(O)C=C1	0	0	0
DB00669	Sumatriptan	CNS(=O)(=O)CC1=CC=C2NC=C(CCN(C)C)C2=C1	1	0	1
DB00670	Pirenzepine	CN1CCN(CC(=O)N2C3=CC=CC=C3C(=O)NC3=C2N=CC=C3)CC1	0	1	1
DB00671	Cefixime	[H][C@]12SCC(C=C)=C(N1C(=O)[C@H]2NC(=O)C(=N/OCC(O)=O)\C1=CSC(N)=N1)C(O)=O	0	0	0
DB00672	Chlorpropamide	CCCNC(=O)NS(=O)(=O)C1=CC=C(Cl)C=C1	1	0	1
DB00673	Aprepitant	C[C@@H](O[C@H]1OCCN(CC2=NNC(=O)N2)[C@H]1C1=CC=C(F)C=C1)C1=CC(=CC(=C1)C(F)(F)F)C(F)(F)F	1	0	1
DB00674	Galantamine	[H][C@]12C[C@@H](O)C=C[C@]11CCN(C)CC3=C1C(O2)=C(OC)C=C3	1	1	1
DB00675	Tamoxifen	CC\C(=C(/C1=CC=CC=C1)C1=CC=C(OCCN(C)C)C=C1)C1=CC=CC=C1	0	1	1
DB00676	Benzyl benzoate	O=C(OCC1=CC=CC=C1)C1=CC=CC=C1	1	1	1
DB00678	Losartan	CCCCC1=NC(Cl)=C(CO)N1CC1=CC=C(C=C1)C1=CC=CC=C1C1=NNN=N1	0	0	1
DB00681	Amphotericin B	[H][C@]12C[C@@H](O[C@@H]3O[C@H](C)[C@@H](O)[C@H](N)[C@@H]3O)\C=C\C=C\C=C\C=C\C=C\C=C\C=C\[C@H](C)[C@@H](O)[C@@H](C)[C@H](C)OC(=O)C[C@H](O)C[C@H](O)CC[C@@H](O)[C@H](O)C[C@H](O)C[C@](O)(C[C@H](O)[C@H]1C(O)=O)O2	0	0	0
DB00682	Warfarin	CC(=O)CC(C1=CC=CC=C1)C1=C(O)C2=C(OC1=O)C=CC=C2	0	0	1
DB00683	Midazolam	CC1=NC=C2CN=C(C3=CC=CC=C3F)C3=C(C=CC(Cl)=C3)N12	1	1	1
DB00684	Tobramycin	NC[C@H]1O[C@H](O[C@@H]2[C@@H](N)C[C@@H](N)[C@H](O[C@H]3O[C@H](CO)[C@@H](O)[C@H](N)[C@H]3O)[C@H]2O)[C@H](N)C[C@@H]1O	0	0	0
DB00686	Pentosan polysulfate	O[C@@H]1CO[C@@H](O[C@@H]2CO[C@@H](O)[C@H](OS(O)(=O)=O)[C@H]2OS(O)(=O)=O)[C@H](OS(O)(=O)=O)[C@H]1OS(O)(=O)=O	0	0	0
DB00687	Fludrocortisone	[H][C@@]12CC[C@](O)(C(=O)CO)[C@@]1(C)C[C@H](O)[C@@]1(F)[C@@]2([H])CCC2=CC(=O)CC[C@]12C	1	1	1
DB00688	Mycophenolate mofetil	COC1=C(C\C=C(/C)CCC(=O)OCCN2CCOCC2)C(O)=C2C(=O)OCC2=C1C	1	1	1
DB00689	Cephaloglycin	[H][C@]12SCC(COC(C)=O)=C(N1C(=O)[C@H]2NC(=O)[C@H](N)C1=CC=CC=C1)C(O)=O	0	0	0
DB00690	Flurazepam	CCN(CC)CCN1C2=C(C=C(Cl)C=C2)C(=NCC1=O)C1=CC=CC=C1F	0	1	1
DB00691	Moexipril	CCOC(=O)[C@H](CCC1=CC=CC=C1)N[C@@H](C)C(=O)N1CC2=CC(OC)=C(OC)C=C2C[C@H]1C(O)=O	1	0	1
DB00692	Phentolamine	CC1=CC=C(C=C1)N(CC1=NCCN1)C1=CC(O)=CC=C1	0	1	1
DB00693	Fluorescein	OC1=CC=C2C(OC3=CC(O)=CC=C3C22OC(=O)C3=C2C=CC=C3)=C1	1	1	1
DB00694	Daunorubicin	COC1=CC=CC2=C1C(=O)C1=C(O)C3=C(C[C@](O)(C[C@@H]3O[C@H]3C[C@H](N)[C@H](O)[C@H](C)O3)C(C)=O)C(O)=C1C2=O	0	0	0
DB00695	Furosemide	NS(=O)(=O)C1=C(Cl)C=C(NCC2=CC=CO2)C(=C1)C(O)=O	0	0	0
DB00696	Ergotamine	[H][C@@]12CCCN1C(=O)[C@H](CC1=CC=CC=C1)N1C(=O)[C@](C)(NC(=O)[C@H]3CN(C)[C@]4([H])CC5=CNC6=CC=CC(=C56)C4=C3)O[C@@]21O	0	0	0
DB00697	Tizanidine	ClC1=C(NC2=NCCN2)C2=NSN=C2C=C1	0	1	1
DB00698	Nitrofurantoin	[O-][N+](=O)C1=CC=C(O1)\C=N\N1CC(=O)NC1=O	1	1	1
DB00699	Nicergoline	[H][C@@]12CC3=CN(C)C4=CC=CC(=C34)[C@]1(C[C@@H](COC(=O)C1=CN=CC(Br)=C1)CN2C)OC	0	1	1
DB00700	Eplerenone	[H][C@@]12CC[C@@]3(CCC(=O)O3)[C@@]1(C)C[C@H]1O[C@@]11[C@@]2([H])[C@@H](CC2=CC(=O)CC[C@]12C)C(=O)OC	1	1	1
DB00701	Amprenavir	CC(C)CN(C[C@@H](O)[C@H](CC1=CC=CC=C1)NC(=O)O[C@H]1CCOC1)S(=O)(=O)C1=CC=C(N)C=C1	0	0	1
DB00702	Icodextrin		0	0	0
DB00703	Methazolamide	CN1N=C(S\C1=N\C(C)=O)S(N)(=O)=O	1	1	1
DB00704	Naltrexone	[H][C@@]12OC3=C(O)C=CC4=C3[C@@]11CCN(CC3CC3)[C@]([H])(C4)[C@]1(O)CCC2=O	0	1	1
DB00705	Delavirdine	CC(C)NC1=C(N=CC=C1)N1CCN(CC1)C(=O)C1=CC2=C(N1)C=CC(NS(C)(=O)=O)=C2	1	0	1
DB00706	Tamsulosin	CCOC1=CC=CC=C1OCCN[C@H](C)CC1=CC(=C(OC)C=C1)S(N)(=O)=O	1	1	1
DB00707	Porfimer sodium		0	0	0
DB00708	Sufentanil	CCC(=O)N(C1=CC=CC=C1)C1(COC)CCN(CCC2=CC=CS2)CC1	0	1	1
DB00709	Lamivudine	NC1=NC(=O)N(C=C1)[C@@H]1CS[C@H](CO)O1	1	1	1
DB00710	Ibandronate	CCCCCN(C)CCC(O)(P(O)(O)=O)P(O)(O)=O	0	1	0
DB00711	Diethylcarbamazine	CCN(CC)C(=O)N1CCN(C)CC1	1	1	1
DB00712	Flurbiprofen	CC(C(O)=O)C1=CC(F)=C(C=C1)C1=CC=CC=C1	1	0	1
DB00713	Oxacillin	[H][C@]12SC(C)(C)[C@@H](N1C(=O)[C@H]2NC(=O)C1=C(C)ON=C1C1=CC=CC=C1)C(O)=O	1	0	0
DB00714	Apomorphine	[H][C@]12CC3=C(C(O)=C(O)C=C3)C3=CC=CC(CCN1C)=C23	0	1	1
DB00715	Paroxetine	FC1=CC=C(C=C1)[C@@H]1CCNC[C@H]1COC1=CC2=C(OCO2)C=C1	0	1	1
DB00716	Nedocromil	CCCC1=C2N(CC)C(=CC(=O)C2=CC2=C1OC(=CC2=O)C(O)=O)C(O)=O	0	0	0
DB00717	Norethisterone	[H][C@@]12CC[C@@](O)(C#C)[C@@]1(C)CC[C@]1([H])[C@@]3([H])CCC(=O)C=C3CC[C@@]21[H]	1	0	1
DB00718	Adefovir dipivoxil	CC(C)(C)C(=O)OCOP(=O)(COCCN1C=NC2=C(N)N=CN=C12)OCOC(=O)C(C)(C)C	1	0	1
DB00719	Azatadine	CN1CCC(CC1)=C1C2=CC=CC=C2CCC2=C1N=CC=C2	1	1	1
DB00720	Clodronic acid	OP(O)(=O)C(Cl)(Cl)P(O)(O)=O	1	0	0
DB00721	Procaine	CCN(CC)CCOC(=O)C1=CC=C(N)C=C1	0	0	1
DB00722	Lisinopril	NCCCC[C@H](N[C@@H](CCC1=CC=CC=C1)C(O)=O)C(=O)N1CCC[C@H]1C(O)=O	0	0	0
DB00723	Methoxamine	COC1=CC(C(O)C(C)N)=C(OC)C=C1	1	1	1
DB00724	Imiquimod	CC(C)CN1C=NC2=C1C1=C(C=CC=C1)N=C2N	1	1	1
DB00725	Homatropine methylbromide	[Br-].C[N+]1(C)C2CCC1CC(C2)OC(=O)C(O)C1=CC=CC=C1	0	0	0
DB00726	Trimipramine	CC(CN(C)C)CN1C2=CC=CC=C2CCC2=CC=CC=C12	1	1	1
DB00727	Nitroglycerin	[O-][N+](=O)OCC(CO[N+]([O-])=O)O[N+]([O-])=O	1	1	1
DB00728	Rocuronium	[H][C@@]12C[C@@H]([C@H](OC(C)=O)[C@@]1(C)CC[C@@]1([H])[C@@]2([H])CC[C@@]2([H])C[C@H](O)[C@H](C[C@]12C)N1CCOCC1)[N+]1(CC=C)CCCC1	0	0	1
DB00730	Thiabendazole	N1C2=CC=CC=C2N=C1C1=CSC=N1	1	1	1
DB00731	Nateglinide	CC(C)[C@H]1CC[C@@H](CC1)C(=O)N[C@H](CC1=CC=CC=C1)C(O)=O	0	1	1
DB00732	Atracurium besylate	[O-]S(=O)(=O)C1=CC=CC=C1.[O-]S(=O)(=O)C1=CC=CC=C1.COC1=CC2=C(C=C1OC)C(CC1=CC(OC)=C(OC)C=C1)[N+](C)(CCC(=O)OCCCCCOC(=O)CC[N+]1(C)CCC3=C(C=C(OC)C(OC)=C3)C1CC1=CC(OC)=C(OC)C=C1)CC2	1	0	0
DB00733	Pralidoxime	C[N+]1=C(\C=N\O)C=CC=C1	1	0	1
DB00734	Risperidone	CC1=C(CCN2CCC(CC2)C2=NOC3=C2C=CC(F)=C3)C(=O)N2CCCCC2=N1	0	1	1
DB00735	Naftifine	CN(CC=CC1=CC=CC=C1)CC1=CC=CC2=CC=CC=C12	1	1	0
DB00736	Esomeprazole	COC1=CC2=C(NC(=N2)[S@@](=O)CC2=NC=C(C)C(OC)=C2C)C=C1	1	0	1
DB00737	Meclizine	CC1=CC(CN2CCN(CC2)C(C2=CC=CC=C2)C2=CC=C(Cl)C=C2)=CC=C1	0	1	1
DB00738	Pentamidine	NC(=N)C1=CC=C(OCCCCCOC2=CC=C(C=C2)C(N)=N)C=C1	0	0	0
DB00740	Riluzole	NC1=NC2=C(S1)C=C(OC(F)(F)F)C=C2	1	1	1
DB00741	Hydrocortisone	[H][C@@]12CC[C@](O)(C(=O)CO)[C@@]1(C)C[C@H](O)[C@@]1([H])[C@@]2([H])CCC2=CC(=O)CC[C@]12C	0	0	1
DB00742	Mannitol	OC[C@@H](O)[C@@H](O)[C@H](O)[C@H](O)CO	0	0	0
DB00743	Gadobenic acid	[Gd+3].OC(=O)CN(CCN(CCN(CC([O-])=O)CC([O-])=O)CC([O-])=O)C(COCC1=CC=CC=C1)C(O)=O	0	0	0
DB00745	Modafinil	NC(=O)CS(=O)C(C1=CC=CC=C1)C1=CC=CC=C1	1	1	1
DB00746	Deferoxamine	CC(=O)N(O)CCCCCNC(=O)CCC(=O)N(O)CCCCCNC(=O)CCC(=O)N(O)CCCCCN	0	0	0
DB00747	Scopolamine	CN1[C@H]2C[C@@H](C[C@@H]1[C@H]1O[C@@H]21)OC(=O)[C@H](CO)C1=CC=CC=C1	1	1	1
DB00748	Carbinoxamine	CN(C)CCOC(C1=CC=C(Cl)C=C1)C1=CC=CC=N1	1	1	1
DB00749	Etodolac	CCC1=C2NC3=C(CCOC3(CC)CC(O)=O)C2=CC=C1	0	0	1
DB00750	Prilocaine	CCCNC(C)C(=O)NC1=CC=CC=C1C	1	1	1
DB00751	Epinastine	NC1=NCC2N1C1=CC=CC=C1CC1=CC=CC=C21	0	0	1
DB00752	Tranylcypromine	NC1CC1C1=CC=CC=C1	1	1	1
DB00753	Isoflurane	FC(F)OC(Cl)C(F)(F)F	1	1	1
DB00754	Ethotoin	CCN1C(=O)NC(C1=O)C1=CC=CC=C1	1	1	1
DB00755	Tretinoin	C\C(\C=C\C1=C(C)CCCC1(C)C)=C/C=C/C(/C)=C/C(O)=O	1	1	1
DB00757	Dolasetron	[H][C@@]1(C[C@@]2([H])C[C@]3([H])C[C@@]([H])(C1)N2CC3=O)OC(=O)C1=CNC2=C1C=CC=C2	1	1	0
DB00758	Clopidogrel	[H][C@@](N1CCC2=C(C1)C=CS2)(C(=O)OC)C1=CC=CC=C1Cl	1	1	1
DB00760	Meropenem	[H][C@]1([C@@H](C)O)C(=O)N2C(C(O)=O)=C(S[C@@H]3CN[C@@H](C3)C(=O)N(C)C)[C@H](C)[C@]12[H]	1	0	0
DB00762	Irinotecan	CCC1=C2CN3C(=CC4=C(COC(=O)[C@]4(O)CC)C3=O)C2=NC2=CC=C(OC(=O)N3CCC(CC3)N3CCCCC3)C=C12	1	1	0
DB00763	Methimazole	CN1C=CNC1=S	1	1	1
DB00765	Metyrosine	C[C@](N)(CC1=CC=C(O)C=C1)C(O)=O	1	0	0
DB00766	Clavulanic acid	[H][C@@]12CC(=O)N1[C@@H](C(O)=O)\C(O2)=C\CO	1	1	0
DB00768	Olopatadine	CN(C)CC\C=C1\C2=CC=CC=C2COC2=C1C=C(CC(O)=O)C=C2	1	1	1
DB00769	Hydrocortamate	[H][C@@]12CC[C@](O)(C(=O)COC(=O)CN(CC)CC)[C@@]1(C)C[C@H](O)[C@@]1([H])[C@@]2([H])CCC2=CC(=O)CC[C@]12C	1	1	0
DB00770	Alprostadil	CCCCC[C@H](O)\C=C\[C@H]1[C@H](O)CC(=O)[C@@H]1CCCCCCC(O)=O	1	0	0
DB00771	Clidinium	C[N@@+]12CC[C@@H](CC1)C(C2)OC(=O)C(O)(C1=CC=CC=C1)C1=CC=CC=C1	0	0	0
DB00772	Malathion	CCOC(=O)CC(SP(=S)(OC)OC)C(=O)OCC	1	1	1
DB00773	Etoposide	[H][C@]12COC(=O)[C@]1([H])[C@H](C1=CC(OC)=C(O)C(OC)=C1)C1=CC3=C(OCO3)C=C1[C@H]2O[C@@H]1O[C@]2([H])CO[C@@H](C)O[C@@]2([H])[C@H](O)[C@H]1O	0	0	0
DB00775	Tirofiban	CCCCS(=O)(=O)N[C@@H](CC1=CC=C(OCCCCC2CCNCC2)C=C1)C(O)=O	1	1	0
DB00776	Oxcarbazepine	NC(=O)N1C2=CC=CC=C2CC(=O)C2=C1C=CC=C2	1	1	1
DB00777	Propiomazine	CCC(=O)C1=CC2=C(SC3=CC=CC=C3N2CC(C)N(C)C)C=C1	0	1	1
DB00779	Nalidixic acid	CCN1C=C(C(O)=O)C(=O)C2=C1N=C(C)C=C2	1	0	1
DB00780	Phenelzine	NNCCC1=CC=CC=C1	1	1	1
DB00781	Polymyxin B	[H][C@]1(NC(=O)[C@H](CCN)NC(=O)[C@H](CCN)NC(=O)[C@H](CC(C)C)NC(=O)[C@@H](CC2=CC=CC=C2)NC(=O)[C@@H](CCN)NC(=O)[C@H](CCNC1=O)NC(=O)[C@H](CCN)NC(=O)[C@@H](NC(=O)[C@H](CCN)NC(=O)CCCCC(C)CC)[C@@H](C)O)[C@@H](C)O	0	0	0
DB00782	Propantheline	CC(C)[N+](C)(CCOC(=O)C1C2=CC=CC=C2OC2=CC=CC=C12)C(C)C	0	0	1
DB00783	Estradiol	[H][C@@]12CC[C@H](O)[C@@]1(C)CC[C@]1([H])C3=C(CC[C@@]21[H])C=C(O)C=C3	1	0	1
DB00784	Mefenamic acid	CC1=C(C)C(NC2=CC=CC=C2C(O)=O)=CC=C1	1	0	1
DB00785	Cryptenamine		0	0	0
DB00787	Acyclovir	NC1=NC(=O)C2=C(N1)N(COCCO)C=N2	1	1	1
DB00788	Naproxen	COC1=CC2=C(C=C1)C=C(C=C2)[C@H](C)C(O)=O	1	0	1
DB00789	Gadopentetic acid	[Gd+3].OC(=O)CN(CCN(CCN(CC(O)=O)CC([O-])=O)CC([O-])=O)CC([O-])=O	0	0	0
DB00790	Perindopril	[H][C@]12C[C@H](N(C(=O)[C@H](C)N[C@@H](CCC)C(=O)OCC)[C@@]1([H])CCCC2)C(O)=O	1	1	0
DB00791	Uracil mustard	ClCCN(CCCl)C1=CNC(=O)NC1=O	1	1	1
DB00792	Tripelennamine	CN(C)CCN(CC1=CC=CC=C1)C1=CC=CC=N1	1	1	1
DB00794	Primidone	CCC1(C(=O)NCNC1=O)C1=CC=CC=C1	1	1	1
DB00795	Sulfasalazine	OC(=O)C1=CC(=CC=C1O)\N=N\C1=CC=C(C=C1)S(=O)(=O)NC1=NC=CC=C1	1	1	0
DB00796	Candesartan cilexetil	CCOC1=NC2=C(N1CC1=CC=C(C=C1)C1=CC=CC=C1C1=NN=NN1)C(=CC=C2)C(=O)OC(C)OC(=O)OC1CCCCC1	1	0	1
DB00797	Tolazoline	C(C1=NCCN1)C1=CC=CC=C1	1	1	1
DB00798	Gentamicin	[H][C@@]1(CN)CC[C@@H](N)[C@@H](O[C@]2([H])[C@@H](N)C[C@@H](N)[C@H](O[C@@]3([H])OC[C@](C)(O)[C@H](NC)[C@H]3O)[C@H]2O)O1.[H][C@]1(CC[C@@H](N)[C@@H](O[C@]2([H])[C@@H](N)C[C@@H](N)[C@H](O[C@@]3([H])OC[C@](C)(O)[C@H](NC)[C@H]3O)[C@H]2O)O1)C(C)N.[H][C@]1(CC[C@@H](N)[C@@H](O[C@]2([H])[C@@H](N)C[C@@H](N)[C@H](O[C@@]3([H])OC[C@](C)(O)[C@H](NC)[C@H]3O)[C@H]2O)O1)C(C)NC	0	0	0
DB00799	Tazarotene	CCOC(=O)C1=CN=C(C=C1)C#CC1=CC2=C(SCCC2(C)C)C=C1	1	1	1
DB00800	Fenoldopam	OC1=CC=C(C=C1)C1CNCCC2=C(Cl)C(O)=C(O)C=C12	0	0	0
DB00802	Alfentanil	CCN1N=NN(CCN2CCC(COC)(CC2)N(C(=O)CC)C2=CC=CC=C2)C1=O	0	1	1
DB00803	Colistin	CCC(C)CCCC(=O)N[C@@H](CCN)C(=O)N[C@@H]([C@@H](C)O)C(=O)N[C@@H](CCN)C(=O)N[C@H]1CCNC(=O)C(NC(=O)[C@@H](CCN)NC(=O)[C@H](CCN)NC(=O)[C@@H](CC(C)C)NC(=O)[C@@H](CC(C)C)NC(=O)[C@H](CCN)NC1=O)[C@@H](C)O	0	0	0
DB00804	Dicyclomine	CCN(CC)CCOC(=O)C1(CCCCC1)C1CCCCC1	0	1	1
DB00805	Minaprine	CC1=CC(=NN=C1NCCN1CCOCC1)C1=CC=CC=C1	1	1	1
DB00806	Pentoxifylline	CN1C=NC2=C1C(=O)N(CCCCC(C)=O)C(=O)N2C	1	1	1
DB00807	Proparacaine	CCCOC1=C(N)C=C(C=C1)C(=O)OCCN(CC)CC	0	1	1
DB00808	Indapamide	CC1CC2=CC=CC=C2N1NC(=O)C1=CC(=C(Cl)C=C1)S(N)(=O)=O	1	1	1
DB00809	Tropicamide	CCN(CC1=CC=NC=C1)C(=O)C(CO)C1=CC=CC=C1	1	1	1
DB00810	Biperiden	OC(CCN1CCCCC1)(C1CC2CC1C=C2)C1=CC=CC=C1	0	1	1
DB00811	Ribavirin	NC(=O)C1=NN(C=N1)[C@@H]1O[C@H](CO)[C@@H](O)[C@H]1O	1	1	1
DB00812	Phenylbutazone	CCCCC1C(=O)N(N(C1=O)C1=CC=CC=C1)C1=CC=CC=C1	1	0	1
DB00813	Fentanyl	CCC(=O)N(C1CCN(CCC2=CC=CC=C2)CC1)C1=CC=CC=C1	0	1	1
DB00814	Meloxicam	CN1C(C(=O)NC2=NC=C(C)S2)=C(O)C2=C(C=CC=C2)S1(=O)=O	1	0	1
DB00816	Orciprenaline	CC(C)NCC(O)C1=CC(O)=CC(O)=C1	0	1	0
DB00817	Rosoxacin	CCN1C=C(C(O)=O)C(=O)C2=C1C=C(C=C2)C1=CC=NC=C1	1	0	1
DB00818	Propofol	CC(C)C1=CC=CC(C(C)C)=C1O	1	1	1
DB00819	Acetazolamide	CC(=O)NC1=NN=C(S1)S(N)(=O)=O	1	1	1
DB00820	Tadalafil	[H][C@]12CC3=C(NC4=CC=CC=C34)[C@H](N1C(=O)CN(C)C2=O)C1=CC2=C(OCO2)C=C1	1	1	0
DB00822	Disulfiram	CCN(CC)C(=S)SSC(=S)N(CC)CC	1	1	1
DB00823	Ethynodiol diacetate	[H][C@@]12CC[C@@](OC(C)=O)(C#C)[C@@]1(C)CC[C@]1([H])[C@@]3([H])CC[C@H](OC(C)=O)C=C3CC[C@@]21[H]	1	1	1
DB00824	Enprofylline	CCCN1C2=C(NC=N2)C(=O)NC1=O	1	0	1
DB00825	Levomenthol	CC(C)[C@@H]1CC[C@@H](C)C[C@H]1O	1	1	1
DB00826	Natamycin	[H][C@@]12C[C@H](O)C[C@]3(O)C[C@H](O)[C@@H](C(O)=O)[C@]([H])(C[C@@H](O[C@]4([H])O[C@H](C)[C@@H](O)[C@H](N)[C@@H]4O)\C=C\C=C\C=C\C=C\C[C@@H](C)OC(=O)\C=C\[C@@]1([H])O2)O3	0	0	0
DB00828	Fosfomycin	C[C@@H]1O[C@@H]1P(O)(O)=O	1	1	0
DB00829	Diazepam	CN1C2=C(C=C(Cl)C=C2)C(=NCC1=O)C1=CC=CC=C1	1	1	1
DB00830	Phenmetrazine	CC1NCCOC1C1=CC=CC=C1	1	1	1
DB00831	Trifluoperazine	CN1CCN(CCCN2C3=CC=CC=C3SC3=C2C=C(C=C3)C(F)(F)F)CC1	0	1	1
DB00832	Phensuximide	CN1C(=O)CC(C1=O)C1=CC=CC=C1	1	1	1
DB00833	Cefaclor	[H][C@]12SCC(Cl)=C(N1C(=O)[C@H]2NC(=O)[C@H](N)C1=CC=CC=C1)C(O)=O	1	0	0
DB00834	Mifepristone	[H][C@@]12CC[C@@](O)(C#CC)[C@@]1(C)C[C@H](C1=CC=C(C=C1)N(C)C)C1=C3CCC(=O)C=C3CC[C@@]21[H]	1	0	1
DB00835	Brompheniramine	CN(C)CCC(C1=CC=C(Br)C=C1)C1=CC=CC=N1	0	1	1
DB00836	Loperamide	CN(C)C(=O)C(CCN1CCC(O)(CC1)C1=CC=C(Cl)C=C1)(C1=CC=CC=C1)C1=CC=CC=C1	0	0	1
DB00838	Clocortolone	[H][C@@]12C[C@@H](C)[C@H](C(=O)CO)[C@@]1(C)C[C@H](O)[C@@]1(Cl)[C@@]2([H])C[C@H](F)C2=CC(=O)C=C[C@]12C	1	1	1
DB00839	Tolazamide	CC1=CC=C(C=C1)S(=O)(=O)NC(=O)NN1CCCCCC1	1	0	0
DB00840	Hydroxypropyl cellulose		0	0	0
DB00841	Dobutamine	CC(CCC1=CC=C(O)C=C1)NCCC1=CC(O)=C(O)C=C1	0	1	1
DB00842	Oxazepam	OC1N=C(C2=CC=CC=C2)C2=C(NC1=O)C=CC(Cl)=C2	1	1	1
DB00843	Donepezil	COC1=C(OC)C=C2C(=O)C(CC3CCN(CC4=CC=CC=C4)CC3)CC2=C1	0	1	1
DB00844	Nalbuphine	O[C@H]1CC[C@@]2(O)[C@H]3CC4=CC=C(O)C5=C4[C@@]2(CCN3CC2CCC2)[C@H]1O5	0	1	1
DB00845	Clofazimine	CC(C)N=C1C=C2N(C3=CC=C(Cl)C=C3)C3=C(C=CC=C3)N=C2C=C1NC1=CC=C(Cl)C=C1	0	0	1
DB00846	Flurandrenolide	CC1(C)O[C@@H]2C[C@H]3[C@@H]4C[C@H](F)C5=CC(=O)CC[C@]5(C)[C@H]4[C@@H](O)C[C@]3(C)[C@@]2(O1)C(=O)CO	1	1	1
DB00847	Cysteamine	NCCS	1	1	1
DB00849	Methylphenobarbital	CCC1(C(=O)NC(=O)N(C)C1=O)C1=CC=CC=C1	1	1	1
DB00850	Perphenazine	OCCN1CCN(CCCN2C3=CC=CC=C3SC3=C2C=C(Cl)C=C3)CC1	0	1	1
DB00851	Dacarbazine	CN(C)\N=N\C1=C(N=CN1)C(N)=O	1	1	1
DB00852	Pseudoephedrine	CN[C@@H](C)[C@@H](O)C1=CC=CC=C1	1	0	1
DB00853	Temozolomide	CN1N=NC2=C(N=CN2C1=O)C(N)=O	1	0	1
DB00854	Levorphanol	[H][C@@]12CCCC[C@@]11CCN(C)[C@@H]2CC2=C1C=C(O)C=C2	1	1	1
DB00855	Aminolevulinic acid	NCC(=O)CCC(O)=O	1	1	1
DB00856	Chlorphenesin	OCC(O)COC1=CC=C(Cl)C=C1	1	1	1
DB00857	Terbinafine	CN(C\C=C\C#CC(C)(C)C)CC1=CC=CC2=CC=CC=C12	1	0	1
DB00859	Penicillamine	[H][C@](N)(C(O)=O)C(C)(C)S	1	1	1
DB00860	Prednisolone	[H][C@@]12CC[C@](O)(C(=O)CO)[C@@]1(C)C[C@H](O)[C@@]1([H])[C@@]2([H])CCC2=CC(=O)C=C[C@]12C	1	0	1
DB00861	Diflunisal	OC(=O)C1=C(O)C=CC(=C1)C1=C(F)C=C(F)C=C1	1	1	1
DB00862	Vardenafil	CCCC1=NC(C)=C2N1NC(=NC2=O)C1=C(OCC)C=CC(=C1)S(=O)(=O)N1CCN(CC)CC1	1	0	1
DB00864	Tacrolimus	CO[C@@H]1C[C@@H](CC[C@H]1O)\C=C(/C)[C@H]1OC(=O)[C@@H]2CCCCN2C(=O)C(=O)[C@]2(O)O[C@@H]([C@H](C[C@H]2C)OC)[C@H](C[C@@H](C)C\C(C)=C\[C@@H](CC=C)C(=O)C[C@H](O)[C@H]1C)OC	0	0	0
DB00865	Benzphetamine	C[C@@H](CC1=CC=CC=C1)N(C)CC1=CC=CC=C1	1	1	1
DB00867	Ritodrine	C[C@@H](NCCC1=CC=C(O)C=C1)[C@@H](O)C1=CC=C(O)C=C1	0	1	1
DB00868	Benzonatate	CCCCNC1=CC=C(C=C1)C(=O)OCCOCCOCCOCCOCCOCCOCCOCCOCCOC	1	1	0
DB00869	Dorzolamide	CCN[C@H]1C[C@H](C)S(=O)(=O)C2=C1C=C(S2)S(N)(=O)=O	1	1	1
DB00871	Terbutaline	CC(C)(C)NCC(O)C1=CC(O)=CC(O)=C1	0	1	0
DB00872	Conivaptan	CC1=NC2=C(CCN(C(=O)C3=CC=C(NC(=O)C4=CC=CC=C4C4=CC=CC=C4)C=C3)C3=CC=CC=C23)N1	0	0	1
DB00873	Loteprednol	[H][C@@]12CC[C@](O)(C(=O)OCCl)[C@@]1(C)C[C@H](O)[C@@]1([H])[C@@]2([H])CCC2=CC(=O)C=C[C@]12C	0	1	1
DB00874	Guaifenesin	COC1=CC=CC=C1OCC(O)CO	1	1	1
DB00876	Eprosartan	CCCCC1=NC=C(\C=C(/CC2=CC=CS2)C(O)=O)N1CC1=CC=C(C=C1)C(O)=O	1	1	0
DB00877	Sirolimus	[H][C@@]1(C[C@@H](C)[C@]2([H])CC(=O)[C@H](C)\C=C(C)\[C@@H](O)[C@@H](OC)C(=O)[C@H](C)C[C@H](C)\C=C\C=C\C=C(C)\[C@H](C[C@]3([H])CC[C@@H](C)[C@@](O)(O3)C(=O)C(=O)N3CCCC[C@@]3([H])C(=O)O2)OC)CC[C@@H](O)[C@@H](C1)OC	0	0	0
DB00879	Emtricitabine	NC1=NC(=O)N(C=C1F)[C@@H]1CS[C@H](CO)O1	0	0	1
DB00880	Chlorothiazide	NS(=O)(=O)C1=C(Cl)C=C2NC=NS(=O)(=O)C2=C1	1	0	1
DB00881	Quinapril	CCOC(=O)[C@H](CCC1=CC=CC=C1)N[C@@H](C)C(=O)N1CC2=CC=CC=C2C[C@H]1C(O)=O	1	0	1
DB00882	Clomifene	CCN(CC)CCOC1=CC=C(C=C1)C(=C(Cl)C1=CC=CC=C1)C1=CC=CC=C1	0	1	1
DB00883	Isosorbide dinitrate	[H][C@]12OC[C@H](O[N+]([O-])=O)[C@@]1([H])OC[C@H]2O[N+]([O-])=O	1	1	1
DB00884	Risedronic acid	OC(CC1=CN=CC=C1)(P(O)(O)=O)P(O)(O)=O	0	0	0
DB00885	Pemirolast	CC1=CC=CN2C(=O)C(=CN=C12)C1=NNN=N1	1	1	1
DB00887	Bumetanide	CCCCNC1=C(OC2=CC=CC=C2)C(=CC(=C1)C(O)=O)S(N)(=O)=O	0	1	0
DB00888	Mechlorethamine	CN(CCCl)CCCl	1	1	1
DB00889	Granisetron	CN1N=C(C(=O)N[C@@H]2C[C@@H]3CCC[C@H](C2)N3C)C2=C1C=CC=C2	0	1	1
DB00890	Dienestrol	[H]\C(C)=C(/C(=C(\[H])C)/C1=CC=C(O)C=C1)\C1=CC=C(O)C=C1	0	1	1
DB00891	Sulfapyridine	NC1=CC=C(C=C1)S(=O)(=O)NC1=CC=CC=N1	1	1	1
DB00892	Oxybuprocaine	CCCCOC1=CC(=CC=C1N)C(=O)OCCN(CC)CC	0	1	1
DB00893	Iron Dextran		0	0	0
DB00894	Testolactone	[H][C@@]12CCC3=CC(=O)C=C[C@]3(C)[C@@]1([H])CC[C@]1(C)OC(=O)CC[C@@]21[H]	1	0	1
DB00895	Benzylpenicilloyl polylysine	[H]N[C@H](CCCCN)C(O)=O.[H]N[C@H](CCCCNC(=O)C(NC(=O)CC1=CC=CC=C1)[C@]1([H])N[C@@H](C(O)=O)C(C)(C)S1)C(O)=O	0	0	0
DB00896	Rimexolone	[H][C@@]12C[C@@H](C)[C@](C)(C(=O)CC)[C@@]1(C)C[C@H](O)[C@@]1([H])[C@@]2([H])CCC2=CC(=O)C=C[C@]12C	1	1	1
DB00897	Triazolam	CC1=NN=C2CN=C(C3=CC=CC=C3Cl)C3=C(C=CC(Cl)=C3)N12	1	1	1
DB00898	Ethanol	CCO	1	0	1
DB00899	Remifentanil	CCC(=O)N(C1=CC=CC=C1)C1(CCN(CCC(=O)OC)CC1)C(=O)OC	0	1	1
DB00900	Didanosine	OC[C@@H]1CC[C@@H](O1)N1C=NC2=C1NC=NC2=O	0	0	1
DB00902	Methdilazine	CN1CCC(CN2C3=CC=CC=C3SC3=CC=CC=C23)C1	1	1	1
DB00903	Etacrynic acid	CCC(=C)C(=O)C1=C(Cl)C(Cl)=C(OCC(O)=O)C=C1	0	0	1
DB00905	Bimatoprost	CCNC(=O)CCC\C=C/C[C@H]1[C@@H](O)C[C@@H](O)[C@@H]1\C=C\[C@@H](O)CCC1=CC=CC=C1	1	1	0
DB00906	Tiagabine	CC1=C(SC=C1)C(=CCCN1CCC[C@H](C1)C(O)=O)C1=C(C)C=CS1	1	1	1
DB00907	Cocaine	[H][C@]12CC[C@]([H])([C@H]([C@H](C1)OC(=O)C1=CC=CC=C1)C(=O)OC)N2C	0	1	1
DB00908	Quinidine	[H][C@@]12CCN(C[C@@H]1C=C)[C@]([H])(C2)[C@@H](O)C1=C2C=C(OC)C=CC2=NC=C1	0	0	1
DB00909	Zonisamide	NS(=O)(=O)CC1=NOC2=CC=CC=C12	1	1	1
DB00910	Paricalcitol	[H][C@@]1(CC[C@@]2([H])\C(CCC[C@]12C)=C\C=C1C[C@@H](O)C[C@H](O)C1)[C@H](C)\C=C\[C@H](C)C(C)(C)O	1	1	1
DB00911	Tinidazole	CCS(=O)(=O)CCN1C(C)=NC=C1[N+]([O-])=O	1	1	1
DB00912	Repaglinide	CCOC1=C(C=CC(CC(=O)N[C@@H](CC(C)C)C2=CC=CC=C2N2CCCCC2)=C1)C(O)=O	1	1	0
DB00913	Anileridine	CCOC(=O)C1(CCN(CCC2=CC=C(N)C=C2)CC1)C1=CC=CC=C1	0	1	1
DB00915	Amantadine	NC12CC3CC(CC(C3)C1)C2	1	1	1
DB00916	Metronidazole	CC1=NC=C(N1CCO)[N+]([O-])=O	1	1	1
DB00917	Dinoprostone	CCCCC[C@H](O)\C=C\[C@H]1[C@H](O)CC(=O)[C@@H]1C\C=C/CCCC(O)=O	1	0	0
DB00918	Almotriptan	CN(C)CCC1=CNC2=C1C=C(CS(=O)(=O)N1CCCC1)C=C2	0	1	1
DB00919	Spectinomycin	[H][C@@]12O[C@H](C)CC(=O)[C@]1(O)O[C@]1([H])[C@@H](NC)[C@@H](O)[C@@H](NC)[C@H](O)[C@@]1([H])O2	0	0	0
DB00920	Ketotifen	CN1CCC(CC1)=C1C2=C(SC=C2)C(=O)CC2=CC=CC=C12	0	1	1
DB00921	Buprenorphine	CO[C@]12CC[C@@]3(C[C@@H]1[C@](C)(O)C(C)(C)C)[C@H]1CC4=C5C(O[C@@H]2[C@@]35CCN1CC1CC1)=C(O)C=C4	0	1	1
DB00922	Levosimendan	C[C@@H]1CC(=O)NN=C1C1=CC=C(NN=C(C#N)C#N)C=C1	1	1	1
DB00923	Ceforanide	[H][C@]12SCC(CSC3=NN=NN3CC(O)=O)=C(N1C(=O)[C@H]2NC(=O)CC1=CC=CC=C1CN)C(O)=O	0	0	0
DB00924	Cyclobenzaprine	CN(C)CCC=C1C2=CC=CC=C2C=CC2=CC=CC=C12	1	1	1
DB00925	Phenoxybenzamine	CC(COC1=CC=CC=C1)N(CCCl)CC1=CC=CC=C1	0	0	1
DB00927	Famotidine	NC(N)=NC1=NC(CSCCC(N)=NS(N)(=O)=O)=CS1	0	1	1
DB00928	Azacitidine	NC1=NC(=O)N(C=N1)[C@@H]1O[C@H](CO)[C@@H](O)[C@H]1O	1	1	1
DB00929	Misoprostol	CCCCC(C)(O)C\C=C\[C@H]1[C@H](O)CC(=O)[C@@H]1CCCCCCC(=O)OC	1	1	0
DB00930	Colesevelam		0	0	0
DB00931	Metacycline	[H][C@@]12[C@@H](O)[C@]3([H])C(=C)C4=C(C(O)=CC=C4)C(=O)C3=C(O)[C@]1(O)C(=O)C(C(N)=O)=C(O)[C@H]2N(C)C	0	0	0
DB00932	Tipranavir	[H][C@@](CC)(C1=CC(NS(=O)(=O)C2=NC=C(C=C2)C(F)(F)F)=CC=C1)C1=C(O)C[C@@](CCC)(CCC2=CC=CC=C2)OC1=O	0	0	1
DB00933	Mesoridazine	CN1CCCCC1CCN1C2=C(SC3=C1C=C(C=C3)S(C)=O)C=CC=C2	0	1	1
DB00934	Maprotiline	CNCCCC12CCC(C3=CC=CC=C13)C1=CC=CC=C21	1	1	1
DB00935	Oxymetazoline	CC1=CC(=C(O)C(C)=C1CC1=NCCN1)C(C)(C)C	0	1	1
DB00936	Salicylic acid	OC(=O)C1=CC=CC=C1O	0	0	1
DB00937	Diethylpropion	CCN(CC)C(C)C(=O)C1=CC=CC=C1	1	1	1
DB00938	Salmeterol	OCC1=C(O)C=CC(=C1)C(O)CNCCCCCCOCCCCC1=CC=CC=C1	0	1	0
DB00939	Meclofenamic acid	CC1=C(Cl)C(NC2=CC=CC=C2C(O)=O)=C(Cl)C=C1	0	0	1
DB00940	Methantheline	CC[N+](C)(CC)CCOC(=O)C1C2=CC=CC=C2OC2=CC=CC=C12	0	0	1
DB00941	Hexafluronium	C[N+](C)(CCCCCC[N+](C)(C)C1C2=C(C=CC=C2)C2=C1C=CC=C2)C1C2=C(C=CC=C2)C2=C1C=CC=C2	0	1	0
DB00942	Cycrimine	OC(CCN1CCCCC1)(C1CCCC1)C1=CC=CC=C1	1	1	1
DB00943	Zalcitabine	NC1=NC(=O)N(C=C1)[C@H]1CC[C@@H](CO)O1	1	1	1
DB00944	Demecarium	CN(CCCCCCCCCCN(C)C(=O)OC1=CC=CC(=C1)[N+](C)(C)C)C(=O)OC1=CC=CC(=C1)[N+](C)(C)C	0	0	0
DB00945	Acetylsalicylic acid	CC(=O)OC1=CC=CC=C1C(O)=O	1	0	1
DB00946	Phenprocoumon	CCC(C1=CC=CC=C1)C1=C(O)C2=C(OC1=O)C=CC=C2	1	1	1
DB00947	Fulvestrant	[H][C@@]12CC[C@H](O)[C@@]1(C)CC[C@]1([H])C3=CC=C(O)C=C3C[C@@H](CCCCCCCCCS(=O)CCCC(F)(F)C(F)(F)F)[C@@]21[H]	1	1	1
DB00948	Mezlocillin	[H][C@]12SC(C)(C)[C@@H](N1C(=O)[C@H]2NC(=O)[C@H](NC(=O)N1CCN(C1=O)S(C)(=O)=O)C1=CC=CC=C1)C(O)=O	1	0	0
DB00949	Felbamate	NC(=O)OCC(COC(N)=O)C1=CC=CC=C1	1	1	1
DB00950	Fexofenadine	CC(C)(C(O)=O)C1=CC=C(C=C1)C(O)CCCN1CCC(CC1)C(O)(C1=CC=CC=C1)C1=CC=CC=C1	0	0	0
DB00951	Isoniazid	NNC(=O)C1=CC=NC=C1	1	1	1
DB00952	Naratriptan	CNS(=O)(=O)CCC1=CC2=C(NC=C2C2CCN(C)CC2)C=C1	0	0	1
DB00953	Rizatriptan	CN(C)CCC1=CNC2=C1C=C(CN1C=NC=N1)C=C2	1	0	1
DB00955	Netilmicin	CCN[C@@H]1C[C@H](N)[C@@H](O[C@H]2OC(CN)=CC[C@H]2N)[C@H](O)[C@H]1O[C@H]1OC[C@](C)(O)[C@H](NC)[C@H]1O	0	0	0
DB00956	Hydrocodone	[H][C@@]12OC3=C(OC)C=CC4=C3[C@@]11CCN(C)[C@]([H])(C4)[C@]1([H])CCC2=O	1	1	1
DB00957	Norgestimate	[H][C@@]12CC[C@@](OC(C)=O)(C#C)[C@@]1(CC)CC[C@]1([H])[C@@]3([H])CC\C(C=C3CC[C@@]21[H])=N/O	1	1	1
DB00958	Carboplatin	[H][N]([H])([H])[Pt]1(OC(=O)C2(CCC2)C(=O)O1)[N]([H])([H])[H]	1	1	0
DB00959	Methylprednisolone	[H][C@@]12CC[C@](O)(C(=O)CO)[C@@]1(C)C[C@H](O)[C@@]1([H])[C@@]2([H])C[C@H](C)C2=CC(=O)C=C[C@]12C	1	1	1
DB00960	Pindolol	CC(C)NCC(O)COC1=CC=CC2=C1C=CN2	1	1	1
DB00961	Mepivacaine	CN1CCCCC1C(=O)NC1=C(C)C=CC=C1C	1	1	1
DB00962	Zaleplon	CCN(C(C)=O)C1=CC=CC(=C1)C1=CC=NC2=C(C=NN12)C#N	1	1	1
DB00964	Apraclonidine	NC1=CC(Cl)=C(NC2=NCCN2)C(Cl)=C1	1	1	1
DB00965	Ethiodized oil		0	0	0
DB00966	Telmisartan	CCCC1=NC2=C(C=C(C=C2C)C2=NC3=CC=CC=C3N2C)N1CC1=CC=C(C=C1)C1=CC=CC=C1C(O)=O	1	1	0
DB00967	Desloratadine	ClC1=CC2=C(C=C1)C(=C1CCNCC1)C1=C(CC2)C=CC=N1	0	1	1
DB00968	Methyldopa	C[C@](N)(CC1=CC=C(O)C(O)=C1)C(O)=O	1	0	0
DB00970	Dactinomycin	[H][C@@]12CCCN1C(=O)[C@H](NC(=O)[C@@H](NC(=O)C1=C3N=C4C(OC3=C(C)C=C1)=C(C)C(=O)C(N)=C4C(=O)N[C@H]1[C@@H](C)OC(=O)[C@H](C(C)C)N(C)C(=O)CN(C)C(=O)[C@]3([H])CCCN3C(=O)[C@H](NC1=O)C(C)C)[C@@H](C)OC(=O)[C@H](C(C)C)N(C)C(=O)CN(C)C2=O)C(C)C	0	0	0
DB00971	Selenium Sulfide	S=[Se]=S	1	1	1
DB00972	Azelastine	CN1CCCC(CC1)N1N=C(CC2=CC=C(Cl)C=C2)C2=CC=CC=C2C1=O	0	1	1
DB00973	Ezetimibe	[H][C@]1(CC[C@H](O)C2=CC=C(F)C=C2)C(=O)N(C2=CC=C(F)C=C2)[C@]1([H])C1=CC=C(O)C=C1	1	1	0
DB00974	Edetic acid	OC(=O)CN(CCN(CC(O)=O)CC(O)=O)CC(O)=O	1	0	0
DB00975	Dipyridamole	OCCN(CCO)C1=NC2=C(N=C(N=C2N2CCCCC2)N(CCO)CCO)C(=N1)N1CCCCC1	0	0	0
DB00976	Telithromycin	[H][C@@]12[C@@H](C)C(=O)[C@H](C)C[C@@](C)(OC)[C@H](O[C@@H]3O[C@H](C)C[C@@H]([C@H]3O)N(C)C)[C@@H](C)C(=O)[C@@H](C)C(=O)O[C@H](CC)[C@@]1(C)OC(=O)N2CCCCN1C=NC(=C1)C1=CC=CN=C1	1	0	0
DB00977	Ethinylestradiol	[H][C@@]12CC[C@@](O)(C#C)[C@@]1(C)CC[C@]1([H])C3=C(CC[C@@]21[H])C=C(O)C=C3	1	0	1
DB00978	Lomefloxacin	CCN1C=C(C(O)=O)C(=O)C2=CC(F)=C(N3CCNC(C)C3)C(F)=C12	0	0	0
DB00979	Cyclopentolate	CN(C)CCOC(=O)C(C1=CC=CC=C1)C1(O)CCCC1	0	1	1
DB00980	Ramelteon	CCC(=O)NCC[C@@H]1CCC2=C1C1=C(OCC1)C=C2	1	1	1
DB00981	Physostigmine	[H][C@]12N(C)CC[C@@]1(C)C1=C(C=CC(OC(=O)NC)=C1)N2C	1	1	1
DB00982	Isotretinoin	C\C(\C=C\C1=C(C)CCCC1(C)C)=C/C=C/C(/C)=C\C(O)=O	1	1	1
DB00983	Formoterol	COC1=CC=C(CC(C)NCC(O)C2=CC(NC=O)=C(O)C=C2)C=C1	0	0	1
DB00984	Nandrolone phenpropionate	[H][C@@]12CC[C@H](OC(=O)CCC3=CC=CC=C3)[C@@]1(C)CC[C@]1([H])[C@@]3([H])CCC(=O)C=C3CC[C@@]21[H]	1	1	1
DB00985	Dimenhydrinate	CN1C2=C(N=C(Cl)N2)C(=O)N(C)C1=O.CN(C)CCOC(C1=CC=CC=C1)C1=CC=CC=C1	0	1	1
DB00986	Glycopyrronium	C[N+]1(C)CCC(C1)OC(=O)C(O)(C1CCCC1)C1=CC=CC=C1	0	0	1
DB00987	Cytarabine	NC1=NC(=O)N(C=C1)[C@@H]1O[C@H](CO)[C@@H](O)[C@@H]1O	1	1	1
DB00988	Dopamine	NCCC1=CC(O)=C(O)C=C1	0	0	1
DB00989	Rivastigmine	CCN(C)C(=O)OC1=CC=CC(=C1)[C@H](C)N(C)C	1	1	1
DB00990	Exemestane	[H][C@@]12CCC(=O)[C@@]1(C)CC[C@@]1([H])[C@@]2([H])CC(=C)C2=CC(=O)C=C[C@]12C	1	0	1
DB00991	Oxaprozin	OC(=O)CCC1=NC(=C(O1)C1=CC=CC=C1)C1=CC=CC=C1	1	0	1
DB00992	Methyl aminolevulinate	COC(=O)CCC(=O)CN	1	1	1
DB00993	Azathioprine	CN1C=NC(=C1SC1=NC=NC2=C1NC=N2)[N+]([O-])=O	1	0	1
DB00994	Neomycin		0	0	0
DB00995	Auranofin	CCP(CC)(CC)=[Au]S[C@@H]1O[C@H](COC(C)=O)[C@@H](OC(C)=O)[C@H](OC(C)=O)[C@H]1OC(C)=O	0	1	1
DB00996	Gabapentin	NCC1(CC(O)=O)CCCCC1	1	1	1
DB00997	Doxorubicin	COC1=CC=CC2=C1C(=O)C1=C(O)C3=C(C[C@](O)(C[C@@H]3O[C@H]3C[C@H](N)[C@H](O)[C@H](C)O3)C(=O)CO)C(O)=C1C2=O	0	0	0
DB00998	Frovatriptan	CN[C@@H]1CCC2=C(C1)C1=C(N2)C=CC(=C1)C(N)=O	1	1	1
DB00999	Hydrochlorothiazide	NS(=O)(=O)C1=C(Cl)C=C2NCNS(=O)(=O)C2=C1	1	0	1
DB01000	Cyclacillin	[H][C@]12SC(C)(C)[C@@H](N1C(=O)[C@H]2NC(=O)C1(N)CCCCC1)C(O)=O	1	0	0
DB01001	Salbutamol	CC(C)(C)NCC(O)C1=CC(CO)=C(O)C=C1	0	0	1
DB01002	Levobupivacaine	CCCCN1CCCC[C@H]1C(=O)NC1=C(C)C=CC=C1C	1	1	1
DB01003	Cromoglicic acid	OC(COC1=CC=CC2=C1C(=O)C=C(O2)C(O)=O)COC1=CC=CC2=C1C(=O)C=C(O2)C(O)=O	0	0	0
DB01004	Ganciclovir	NC1=NC2=C(N=CN2COC(CO)CO)C(=O)N1	1	1	1
DB01005	Hydroxyurea	NC(=O)NO	1	1	1
DB01006	Letrozole	N#CC1=CC=C(C=C1)C(N1C=NC=N1)C1=CC=C(C=C1)C#N	1	1	1
DB01007	Tioconazole	ClC1=C(COC(CN2C=CN=C2)C2=C(Cl)C=C(Cl)C=C2)C=CS1	1	1	1
DB01008	Busulfan	CS(=O)(=O)OCCCCOS(C)(=O)=O	1	1	1
DB01009	Ketoprofen	CC(C(O)=O)C1=CC(=CC=C1)C(=O)C1=CC=CC=C1	1	1	1
DB01010	Edrophonium	CC[N+](C)(C)C1=CC(O)=CC=C1	1	0	1
DB01011	Metyrapone	CC(C)(C(=O)C1=CN=CC=C1)C1=CC=CN=C1	1	1	1
DB01012	Cinacalcet	C[C@@H](NCCCC1=CC(=CC=C1)C(F)(F)F)C1=CC=CC2=CC=CC=C12	0	1	1
DB01013	Clobetasol propionate	[H][C@@]12C[C@H](C)[C@](OC(=O)CC)(C(=O)CCl)[C@@]1(C)C[C@H](O)[C@@]1(F)[C@@]2([H])CCC2=CC(=O)C=C[C@]12C	1	1	1
DB01014	Balsalazide	OC(=O)CCNC(=O)C1=CC=C(C=C1)\N=N\C1=CC=C(O)C(=C1)C(O)=O	1	1	0
DB01015	Sulfamethoxazole	CC1=CC(NS(=O)(=O)C2=CC=C(N)C=C2)=NO1	1	1	1
DB01016	Glyburide	COC1=C(C=C(Cl)C=C1)C(=O)NCCC1=CC=C(C=C1)S(=O)(=O)NC(=O)NC1CCCCC1	0	0	1
DB01017	Minocycline	[H][C@@]12CC3=C(C(O)=CC=C3N(C)C)C(=O)C1=C(O)[C@]1(O)C(=O)C(C(N)=O)=C(O)[C@@H](N(C)C)[C@]1([H])C2	0	0	0
DB01018	Guanfacine	NC(=N)NC(=O)CC1=C(Cl)C=CC=C1Cl	1	1	1
DB01019	Bethanechol	CC(C[N+](C)(C)C)OC(N)=O	0	0	0
DB01020	Isosorbide mononitrate	[H][C@]12OC[C@@H](O[N+]([O-])=O)[C@@]1([H])OC[C@@H]2O	1	1	1
DB01021	Trichlormethiazide	NS(=O)(=O)C1=C(Cl)C=C2NC(NS(=O)(=O)C2=C1)C(Cl)Cl	0	0	1
DB01022	Phylloquinone	CC(C)CCC[C@@H](C)CCC[C@@H](C)CCC\C(C)=C\CC1=C(C)C(=O)C2=C(C=CC=C2)C1=O	1	1	1
DB01023	Felodipine	CCOC(=O)C1=C(C)NC(C)=C(C1C1=C(Cl)C(Cl)=CC=C1)C(=O)OC	1	0	1
DB01024	Mycophenolic acid	COC1=C(C\C=C(/C)CCC(O)=O)C(O)=C2C(=O)OCC2=C1C	1	1	1
DB01026	Ketoconazole	CC(=O)N1CCN(CC1)C1=CC=C(OCC2COC(CN3C=CN=C3)(O2)C2=CC=C(Cl)C=C2Cl)C=C1	0	0	1
DB01029	Irbesartan	CCCCC1=NC2(CCCC2)C(=O)N1CC1=CC=C(C=C1)C1=CC=CC=C1C1=NNN=N1	1	1	1
DB01030	Topotecan	CC[C@@]1(O)C(=O)OCC2=C1C=C1N(CC3=CC4=C(C=CC(O)=C4CN(C)C)N=C13)C2=O	1	0	0
DB01032	Probenecid	CCCN(CCC)S(=O)(=O)C1=CC=C(C=C1)C(O)=O	1	0	1
DB01033	Mercaptopurine	S=C1N=CNC2=C1NC=N2	1	0	1
DB01035	Procainamide	CCN(CC)CCNC(=O)C1=CC=C(N)C=C1	1	1	1
DB01036	Tolterodine	CC(C)N(CC[C@H](C1=CC=CC=C1)C1=C(O)C=CC(C)=C1)C(C)C	0	1	1
DB01037	Selegiline	C[C@H](CC1=CC=CC=C1)N(C)CC#C	1	1	1
DB01039	Fenofibrate	CC(C)OC(=O)C(C)(C)OC1=CC=C(C=C1)C(=O)C1=CC=C(Cl)C=C1	1	1	1
DB01042	Melphalan	N[C@@H](CC1=CC=C(C=C1)N(CCCl)CCCl)C(O)=O	1	0	1
DB01043	Memantine	CC12CC3CC(C)(C1)CC(N)(C3)C2	1	1	1
DB01045	Rifampicin	CO[C@H]1\C=C\O[C@@]2(C)OC3=C(C2=O)C2=C(O)C(\C=N\N4CCN(C)CC4)=C(NC(=O)\C(C)=C/C=C/[C@H](C)[C@H](O)[C@@H](C)[C@@H](O)[C@@H](C)[C@H](OC(C)=O)[C@@H]1C)C(O)=C2C(O)=C3C	0	0	0
DB01046	Lubiprostone	[H][C@@]12CC(=O)[C@H](CCCCCCC(O)=O)[C@@]1([H])CC[C@@](O)(O2)C(F)(F)CCCC	1	1	0
DB01047	Fluocinonide	[H][C@@]12C[C@@]3([H])[C@]4([H])C[C@H](F)C5=CC(=O)C=C[C@]5(C)[C@@]4(F)[C@@H](O)C[C@]3(C)[C@@]1(OC(C)(C)O2)C(=O)COC(C)=O	1	1	1
DB01048	Abacavir	NC1=NC2=C(N=CN2[C@@H]2C[C@H](CO)C=C2)C(NC2CC2)=N1	1	1	1
DB01049	Ergoloid mesylate		0	0	0
DB01050	Ibuprofen	CC(C)CC1=CC=C(C=C1)C(C)C(O)=O	1	0	1
DB01053	Benzylpenicillin	[H][C@]12SC(C)(C)[C@@H](N1C(=O)[C@H]2NC(=O)CC1=CC=CC=C1)C(O)=O	0	0	0
DB01054	Nitrendipine	CCOC(=O)C1=C(C)NC(C)=C(C1C1=CC(=CC=C1)[N+]([O-])=O)C(=O)OC	1	0	1
DB01056	Tocainide	CC(N)C(=O)NC1=C(C)C=CC=C1C	1	1	1
DB01057	Echothiophate	CCOP(=O)(OCC)SCC[N+](C)(C)C	1	1	1
DB01058	Praziquantel	O=C(C1CCCCC1)N1CC2N(CCC3=CC=CC=C23)C(=O)C1	1	1	1
DB01059	Norfloxacin	CCN1C=C(C(O)=O)C(=O)C2=CC(F)=C(C=C12)N1CCNCC1	1	0	0
DB01060	Amoxicillin	[H][C@]12SC(C)(C)[C@@H](N1C(=O)[C@H]2NC(=O)[C@H](N)C1=CC=C(O)C=C1)C(O)=O	0	0	0
DB01061	Azlocillin	[H][C@](NC(=O)N1CCNC1=O)(C(=O)N[C@@H]1C(=O)N2[C@@H](C(O)=O)C(C)(C)S[C@]12[H])C1=CC=CC=C1	0	0	0
DB01062	Oxybutynin	CCN(CC)CC#CCOC(=O)C(O)(C1CCCCC1)C1=CC=CC=C1	0	1	1
DB01063	Acetophenazine	CC(=O)C1=CC=C2SC3=C(C=CC=C3)N(CCCN3CCN(CCO)CC3)C2=C1	0	1	1
DB01064	Isoprenaline	CC(C)NCC(O)C1=CC(O)=C(O)C=C1	0	0	1
DB01065	Melatonin	COC1=CC2=C(NC=C2CCNC(C)=O)C=C1	1	1	1
DB01066	Cefditoren	[H][C@]12SCC(\C=C/C3=C(C)N=CS3)=C(N1C(=O)[C@H]2NC(=O)C(=N/OC)\C1=CSC(N)=N1)C(O)=O	0	0	0
DB01067	Glipizide	CC1=NC=C(N=C1)C(=O)NCCC1=CC=C(C=C1)S(=O)(=O)NC(=O)NC1CCCCC1	0	1	1
DB01068	Clonazepam	[O-][N+](=O)C1=CC2=C(NC(=O)CN=C2C2=CC=CC=C2Cl)C=C1	1	1	1
DB01069	Promethazine	CC(CN1C2=CC=CC=C2SC2=CC=CC=C12)N(C)C	1	1	1
DB01070	Dihydrotachysterol	CC(C)[C@@H](C)\C=C\[C@@H](C)[C@@]1([H])CC[C@@]2([H])\C(CCC[C@]12C)=C\C=C1/C[C@@H](O)CC[C@@H]1C	1	1	1
DB01072	Atazanavir	COC(=O)N[C@H](C(=O)N[C@@H](CC1=CC=CC=C1)[C@@H](O)CN(CC1=CC=C(C=C1)C1=CC=CC=N1)NC(=O)[C@@H](NC(=O)OC)C(C)(C)C)C(C)(C)C	0	0	0
DB01073	Fludarabine	NC1=NC(F)=NC2=C1N=CN2[C@@H]1O[C@H](CO)[C@@H](O)[C@@H]1O	1	0	1
DB01074	Perhexiline	C(C(C1CCCCC1)C1CCCCC1)C1CCCCN1	1	1	1
DB01075	Diphenhydramine	CN(C)CCOC(C1=CC=CC=C1)C1=CC=CC=C1	1	1	1
DB01076	Atorvastatin	CC(C)C1=C(C(=O)NC2=CC=CC=C2)C(=C(N1CC[C@@H](O)C[C@@H](O)CC(O)=O)C1=CC=C(F)C=C1)C1=CC=CC=C1	1	0	0
DB01077	Etidronic acid	CC(O)(P(O)(O)=O)P(O)(O)=O	0	0	0
DB01078	Deslanoside	C[C@H]1O[C@H](C[C@H](O)[C@@H]1O[C@H]1C[C@H](O)[C@H](O[C@H]2C[C@H](O)[C@H](O[C@@H]3O[C@H](CO)[C@@H](O)[C@H](O)[C@H]3O)[C@@H](C)O2)[C@@H](C)O1)O[C@H]1CC[C@@]2(C)[C@H](CC[C@@H]3[C@@H]2C[C@@H](O)[C@]2(C)[C@H](CC[C@]32O)C2=CC(=O)OC2)C1	0	0	0
DB01080	Vigabatrin	NC(CCC(O)=O)C=C	1	1	1
DB01081	Diphenoxylate	CCOC(=O)C1(CCN(CCC(C#N)(C2=CC=CC=C2)C2=CC=CC=C2)CC1)C1=CC=CC=C1	0	1	1
DB01082	Streptomycin	CN[C@H]1[C@H](O)[C@@H](O)[C@H](CO)O[C@H]1O[C@H]1[C@H](O[C@H]2[C@H](O)[C@@H](O)[C@H](NC(N)=N)[C@@H](O)[C@@H]2NC(N)=N)O[C@@H](C)[C@]1(O)C=O	0	0	0
DB01083	Orlistat	CCCCCCCCCCC[C@@H](C[C@@H]1OC(=O)[C@H]1CCCCCC)OC(=O)[C@H](CC(C)C)NC=O	1	1	0
DB01084	Emedastine	CCOCCN1C(=NC2=CC=CC=C12)N1CCCN(C)CC1	0	1	1
DB01085	Pilocarpine	CC[C@H]1[C@@H](CC2=CN=CN2C)COC1=O	1	1	1
DB01086	Benzocaine	CCOC(=O)C1=CC=C(N)C=C1	1	1	1
DB01087	Primaquine	COC1=CC(NC(C)CCCN)=C2N=CC=CC2=C1	0	0	1
DB01088	Iloprost	[H][C@]12C[C@@H](O)[C@H](\C=C\[C@@H](O)C(C)CC#CC)[C@@]1([H])C\C(C2)=C\CCCC(O)=O	1	1	1
DB01089	Deserpidine	[H][C@]12C[C@@H](OC(=O)C3=CC(OC)=C(OC)C(OC)=C3)[C@H](OC)[C@@H](C(=O)OC)[C@@]1([H])C[C@@]1([H])N(CCC3=C1NC1=CC=CC=C31)C2	1	1	1
DB01090	Pentolinium	C[N+]1(CCCCC[N+]2(C)CCCC2)CCCC1	1	0	0
DB01091	Butenafine	CN(CC1=CC=C(C=C1)C(C)(C)C)CC1=CC=CC2=CC=CC=C12	0	1	1
DB01092	Ouabain	[H][C@@]12CC[C@]3(O)C[C@H](C[C@@H](O)[C@]3(CO)[C@@]1([H])[C@H](O)C[C@]1(C)[C@H](CC[C@]21O)C1=CC(=O)OC1)O[C@@H]1O[C@@H](C)[C@H](O)[C@@H](O)[C@H]1O	0	0	1
DB01093	Dimethyl sulfoxide	CS(C)=O	1	1	1
DB01095	Fluvastatin	CC(C)N1C(\C=C\C(O)CC(O)CC(O)=O)=C(C2=CC=CC=C12)C1=CC=C(F)C=C1	1	1	0
DB01096	Oxamniquine	CC(C)NCC1CCC2=CC(CO)=C(C=C2N1)[N+]([O-])=O	1	1	1
DB01097	Leflunomide	CC1=C(C=NO1)C(=O)NC1=CC=C(C=C1)C(F)(F)F	1	1	1
DB01098	Rosuvastatin	CC(C)C1=NC(=NC(C2=CC=C(F)C=C2)=C1\C=C\[C@@H](O)C[C@@H](O)CC(=O)O)N(C)S(C)(=O)=O	1	0	0
DB01099	Flucytosine	NC1=C(F)C=NC(=O)N1	1	1	1
DB01100	Pimozide	FC1=CC=C(C=C1)C(CCCN1CCC(CC1)N1C(=O)NC2=CC=CC=C12)C1=CC=C(F)C=C1	0	1	1
DB01101	Capecitabine	CCCCCOC(=O)NC1=NC(=O)N(C=C1F)[C@@H]1O[C@H](C)[C@@H](O)[C@H]1O	1	1	0
DB01102	Arbutamine	O[C@@H](CNCCCCC1=CC=C(O)C=C1)C1=CC(O)=C(O)C=C1	0	0	0
DB01104	Sertraline	CN[C@H]1CC[C@@H](C2=CC(Cl)=C(Cl)C=C2)C2=CC=CC=C12	1	1	1
DB01106	Levocabastine	C[C@@H]1CN(CC[C@]1(C(O)=O)C1=CC=CC=C1)[C@H]1CC[C@](CC1)(C#N)C1=CC=C(F)C=C1	1	1	0
DB01109	Heparin		0	0	0
DB01110	Miconazole	ClC1=CC(Cl)=C(COC(CN2C=CN=C2)C2=C(Cl)C=C(Cl)C=C2)C=C1	1	1	1
DB01111	Colistimethate	CCC(C)CCCCC(=O)NC(CCNCS([O-])(=O)=O)C(=O)NC(C(C)O)C(=O)NC(CCNCS([O-])(=O)=O)C(=O)NC1CCNC(=O)C(NC(=O)C(CCNCS([O-])(=O)=O)NC(=O)C(CCNCS([O-])(=O)=O)NC(=O)C(CC(C)C)NC(=O)C(CC(C)C)NC(=O)C(CCNCS([O-])(=O)=O)NC1=O)C(C)O	0	0	0
DB01112	Cefuroxime	[H][C@]12SCC(COC(N)=O)=C(N1C(=O)[C@H]2NC(=O)C(=N/OC)\C1=CC=CO1)C(O)=O	0	0	0
DB01113	Papaverine	COC1=C(OC)C=C(CC2=NC=CC3=CC(OC)=C(OC)C=C23)C=C1	0	0	1
DB01114	Chlorpheniramine	CN(C)CCC(C1=CC=C(Cl)C=C1)C1=CC=CC=N1	1	1	1
DB01115	Nifedipine	COC(=O)C1=C(C)NC(C)=C(C1C1=CC=CC=C1[N+]([O-])=O)C(=O)OC	1	0	1
DB01116	Trimethaphan	O=C1N(CC2=CC=CC=C2)C2C[S+]3CCCC3C2N1CC1=CC=CC=C1	0	1	1
DB01117	Atovaquone	OC1=C([C@H]2CC[C@@H](CC2)C2=CC=C(Cl)C=C2)C(=O)C2=CC=CC=C2C1=O	1	0	0
DB01118	Amiodarone	CCCCC1=C(C(=O)C2=CC(I)=C(OCCN(CC)CC)C(I)=C2)C2=C(O1)C=CC=C2	0	0	1
DB01119	Diazoxide	CC1=NS(=O)(=O)C2=C(N1)C=CC(Cl)=C2	1	1	1
DB01120	Gliclazide	[H][C@@]12CCC[C@]1([H])CN(C2)NC(=O)NS(=O)(=O)C1=CC=C(C)C=C1	1	1	1
DB01121	Phenacemide	NC(=O)NC(=O)CC1=CC=CC=C1	1	1	1
DB01122	Ambenonium	CC[N+](CC)(CCNC(=O)C(=O)NCC[N+](CC)(CC)CC1=CC=CC=C1Cl)CC1=CC=CC=C1Cl	0	0	1
DB01123	Proflavine	NC1=CC2=NC3=C(C=CC(N)=C3)C=C2C=C1	1	1	1
DB01124	Tolbutamide	CCCCNC(=O)NS(=O)(=O)C1=CC=C(C)C=C1	1	0	1
DB01125	Anisindione	COC1=CC=C(C=C1)C1C(=O)C2=CC=CC=C2C1=O	1	1	1
DB01126	Dutasteride	[H][C@@]1(CC[C@@]2([H])[C@]3([H])CC[C@@]4([H])NC(=O)C=C[C@]4(C)[C@@]3([H])CC[C@]12C)C(=O)NC1=CC(=CC=C1C(F)(F)F)C(F)(F)F	1	1	1
DB01127	Econazole	ClC1=CC=C(COC(CN2C=CN=C2)C2=C(Cl)C=C(Cl)C=C2)C=C1	1	0	1
DB01128	Bicalutamide	CC(O)(CS(=O)(=O)C1=CC=C(F)C=C1)C(=O)NC1=CC(=C(C=C1)C#N)C(F)(F)F	1	1	1
DB01129	Rabeprazole	COCCCOC1=C(C)C(CS(=O)C2=NC3=CC=CC=C3N2)=NC=C1	1	1	1
DB01130	Prednicarbate	[H][C@@]12CC[C@](OC(=O)OCC)(C(=O)COC(=O)CC)[C@@]1(C)C[C@H](O)[C@@]1([H])[C@@]2([H])CCC2=CC(=O)C=C[C@]12C	1	1	1
DB01131	Proguanil	CC(C)NC(=N)NC(=N)NC1=CC=C(Cl)C=C1	0	1	1
DB01132	Pioglitazone	CCC1=CN=C(CCOC2=CC=C(CC3SC(=O)NC3=O)C=C2)C=C1	1	1	1
DB01133	Tiludronic acid	OP(O)(=O)C(SC1=CC=C(Cl)C=C1)P(O)(O)=O	1	0	0
DB01135	Doxacurium	COC1=CC(CC2C3=C(OC)C(OC)=C(OC)C=C3CC[N+]2(C)CCCOC(=O)CCC(=O)OCCC[N+]2(C)CCC3=CC(OC)=C(OC)C(OC)=C3C2CC2=CC(OC)=C(OC)C(OC)=C2)=CC(OC)=C1OC	0	0	0
DB01136	Carvedilol	COC1=CC=CC=C1OCCNCC(O)COC1=CC=CC2=C1C1=CC=CC=C1N2	0	1	1
DB01137	Levofloxacin	C[C@H]1COC2=C3N1C=C(C(O)=O)C(=O)C3=CC(F)=C2N1CCN(C)CC1	1	1	0
DB01138	Sulfinpyrazone	O=C1C(CCS(=O)C2=CC=CC=C2)C(=O)N(N1C1=CC=CC=C1)C1=CC=CC=C1	1	1	1
DB01139	Cefapirin	[H][C@]12SCC(COC(C)=O)=C(N1C(=O)[C@H]2NC(=O)CSC1=CC=NC=C1)C(O)=O	0	0	0
DB01141	Micafungin	CCCCCOC1=CC=C(C=C1)C1=CC(=NO1)C1=CC=C(C=C1)C(=O)N[C@H]1C[C@@H](O)[C@@H](O)NC(=O)[C@@H]2[C@@H](O)[C@@H](C)CN2C(=O)[C@@H](NC(=O)[C@@H](NC(=O)[C@@H]2C[C@@H](O)CN2C(=O)[C@@H](NC1=O)[C@@H](C)O)[C@H](O)[C@@H](O)C1=CC(OS(O)(=O)=O)=C(O)C=C1)[C@H](O)CC(N)=O	0	0	0
DB01142	Doxepin	[H]C(CCN(C)C)=C1C2=CC=CC=C2COC2=CC=CC=C12	1	1	1
DB01143	Amifostine	NCCCNCCSP(O)(O)=O	1	0	0
DB01144	Diclofenamide	NS(=O)(=O)C1=CC(=C(Cl)C(Cl)=C1)S(N)(=O)=O	1	0	1
DB01145	Sulfoxone	OS(=O)CNC1=CC=C(C=C1)S(=O)(=O)C1=CC=C(NCS(O)=O)C=C1	1	0	0
DB01146	Diphenylpyraline	CN1CCC(CC1)OC(C1=CC=CC=C1)C1=CC=CC=C1	1	1	1
DB01147	Cloxacillin	[H][C@]12SC(C)(C)[C@@H](N1C(=O)[C@H]2NC(=O)C1=C(C)ON=C1C1=CC=CC=C1Cl)C(O)=O	1	0	0
DB01148	Flavoxate	CC1=C(OC2=C(C=CC=C2C(=O)OCCN2CCCCC2)C1=O)C1=CC=CC=C1	0	1	1
DB01150	Cefprozil	[H][C@]12SCC(C=CC)=C(N1C(=O)[C@@]2([H])NC(=O)[C@H](N)C1=CC=C(O)C=C1)C(O)=O	0	0	0
DB01151	Desipramine	CNCCCN1C2=CC=CC=C2CCC2=CC=CC=C12	1	1	1
DB01153	Sertaconazole	ClC1=CC(Cl)=C(C=C1)C(CN1C=CN=C1)OCC1=CSC2=C1C=CC=C2Cl	1	1	1
DB01154	Thiamylal	CCCC(C)C1(CC=C)C(=O)NC(=S)NC1=O	1	1	1
DB01155	Gemifloxacin	CO\N=C1/CN(CC1CN)C1=NC2=C(C=C1F)C(=O)C(=CN2C1CC1)C(O)=O	0	0	0
DB01156	Bupropion	CC(NC(C)(C)C)C(=O)C1=CC(Cl)=CC=C1	1	1	1
DB01157	Trimetrexate	COC1=CC(NCC2=C(C)C3=C(C=C2)N=C(N)N=C3N)=CC(OC)=C1OC	0	0	1
DB01158	Bretylium	CC[N+](C)(C)CC1=CC=CC=C1Br	1	0	1
DB01159	Halothane	[H]C(Cl)(Br)C(F)(F)F	1	1	1
DB01160	Dinoprost tromethamine	NC(CO)(CO)CO.CCCCC[C@H](O)\C=C\[C@H]1[C@H](O)C[C@H](O)[C@@H]1C\C=C/CCCC(O)=O	1	1	0
DB01161	Chloroprocaine	CCN(CC)CCOC(=O)C1=C(Cl)C=C(N)C=C1	0	1	1
DB01162	Terazosin	COC1=C(OC)C=C2C(N)=NC(=NC2=C1)N1CCN(CC1)C(=O)C1CCCO1	0	1	1
DB01164	Calcium chloride	[Cl-].[Cl-].[Ca++]	1	0	0
DB01165	Ofloxacin	CC1COC2=C3N1C=C(C(O)=O)C(=O)C3=CC(F)=C2N1CCN(C)CC1	1	1	0
DB01166	Cilostazol	O=C1CCC2=C(N1)C=CC(OCCCCC1=NN=NN1C1CCCCC1)=C2	1	1	1
DB01167	Itraconazole	CCC(C)N1N=CN(C1=O)C1=CC=C(C=C1)N1CCN(CC1)C1=CC=C(OC[C@H]2CO[C@@](CN3C=NC=N3)(O2)C2=C(Cl)C=C(Cl)C=C2)C=C1	0	0	0
DB01168	Procarbazine	CNNCC1=CC=C(C=C1)C(=O)NC(C)C	1	1	1
DB01169	Arsenic trioxide	O=[As]O[As]=O	1	1	1
DB01170	Guanethidine	NC(N)=NCCN1CCCCCCC1	1	0	1
DB01171	Moclobemide	ClC1=CC=C(C=C1)C(=O)NCCN1CCOCC1	1	1	1
DB01172	Kanamycin	NC[C@H]1O[C@H](O[C@@H]2[C@@H](N)C[C@@H](N)[C@H](O[C@H]3O[C@H](CO)[C@@H](O)[C@H](N)[C@H]3O)[C@H]2O)[C@H](O)[C@@H](O)[C@@H]1O	0	0	0
DB01173	Orphenadrine	CN(C)CCOC(C1=CC=CC=C1)C1=CC=CC=C1C	1	0	1
DB01174	Phenobarbital	CCC1(C(=O)NC(=O)NC1=O)C1=CC=CC=C1	1	1	1
DB01175	Escitalopram	CN(C)CCC[C@]1(OCC2=C1C=CC(=C2)C#N)C1=CC=C(F)C=C1	0	1	1
DB01176	Cyclizine	CN1CCN(CC1)C(C1=CC=CC=C1)C1=CC=CC=C1	1	1	1
DB01177	Idarubicin	C[C@@H]1O[C@H](C[C@H](N)[C@@H]1O)O[C@H]1C[C@@](O)(CC2=C1C(O)=C1C(=O)C3=CC=CC=C3C(=O)C1=C2O)C(C)=O	0	0	0
DB01179	Podofilox	[H][C@]12COC(=O)[C@]1([H])[C@H](C1=CC(OC)=C(OC)C(OC)=C1)C1=CC3=C(OCO3)C=C1[C@@H]2O	1	1	1
DB01180	Rescinnamine	[H][C@]12C[C@@H](OC(=O)C=CC3=CC(OC)=C(OC)C(OC)=C3)[C@H](OC)[C@@H](C(=O)OC)[C@@]1([H])C[C@@]1([H])N(CCC3=C1NC1=C3C=CC(OC)=C1)C2	1	1	1
DB01181	Ifosfamide	ClCCNP1(=O)OCCCN1CCCl	1	1	1
DB01182	Propafenone	CCCNCC(O)COC1=C(C=CC=C1)C(=O)CCC1=CC=CC=C1	0	0	1
DB01183	Naloxone	OC1=CC=C2C[C@H]3N(CC=C)CC[C@@]45[C@@H](OC1=C24)C(=O)CC[C@@]35O	0	1	1
DB01184	Domperidone	ClC1=CC2=C(C=C1)N(C1CCN(CCCN3C(=O)NC4=CC=CC=C34)CC1)C(=O)N2	0	0	1
DB01185	Fluoxymesterone	[H][C@@]12CC[C@](C)(O)[C@@]1(C)C[C@H](O)[C@@]1(F)[C@@]2([H])CCC2=CC(=O)CC[C@]12C	1	1	1
DB01187	Iophendylate	CCOC(=O)CCCCCCCCC(C)C1=CC=CC=C1I	1	1	1
DB01188	Ciclopirox	CC1=CC(=O)N(O)C(=C1)C1CCCCC1	1	1	1
DB01189	Desflurane	FC(F)OC(F)C(F)(F)F	1	1	1
DB01190	Clindamycin	[H][C@@](NC(=O)[C@@H]1C[C@@H](CCC)CN1C)([C@H](C)Cl)[C@@]1([H])O[C@H](SC)[C@H](O)[C@@H](O)[C@H]1O	1	0	1
DB01192	Oxymorphone	[H][C@@]12OC3=C(O)C=CC4=C3[C@@]11CCN(C)[C@]([H])(C4)[C@]1(O)CCC2=O	0	1	1
DB01193	Acebutolol	CCCC(=O)NC1=CC=C(OCC(O)CNC(C)C)C(=C1)C(C)=O	0	0	1
DB01194	Brinzolamide	CCN[C@H]1CN(CCCOC)S(=O)(=O)C2=C1C=C(S2)S(N)(=O)=O	0	0	1
DB01196	Estramustine	[H][C@@]12CC[C@H](O)[C@@]1(C)CC[C@]1([H])C3=CC=C(OC(=O)N(CCCl)CCCl)C=C3CC[C@@]21[H]	1	1	1
DB01197	Captopril	C[C@H](CS)C(=O)N1CCC[C@H]1C(O)=O	1	1	1
DB01198	Zopiclone	CN1CCN(CC1)C(=O)OC1N(C(=O)C2=NC=CN=C12)C1=NC=C(Cl)C=C1	1	1	1
DB01199	Tubocurarine	[H][C@@]12CC3=CC=C(OC4=C5C(CC[N+](C)(C)[C@]5([H])CC5=CC(OC6=C(OC)C=C(CCN1C)C2=C6)=C(O)C=C5)=CC(OC)=C4O)C=C3	0	0	1
DB01201	Rifapentine	CO[C@H]1\C=C\O[C@@]2(C)OC3=C(C2=O)C2=C(C(O)=C3C)C(O)=C(NC(=O)\C(C)=C/C=C/[C@H](C)[C@H](O)[C@@H](C)[C@@H](O)[C@@H](C)[C@H](OC(C)=O)[C@@H]1C)C(\C=N\N1CCN(CC1)C1CCCC1)=C2O	0	0	0
DB01202	Levetiracetam	CC[C@H](N1CCCC1=O)C(N)=O	1	1	1
DB01203	Nadolol	CC(C)(C)NCC(O)COC1=CC=CC2=C1C[C@H](O)[C@H](O)C2	0	0	1
DB01204	Mitoxantrone	OCCNCCNC1=CC=C(NCCNCCO)C2=C1C(=O)C1=C(C(O)=CC=C1O)C2=O	0	0	0
DB01205	Flumazenil	CCOC(=O)C1=C2CN(C)C(=O)C3=C(C=CC(F)=C3)N2C=N1	1	1	1
DB01206	Lomustine	ClCCN(N=O)C(=O)NC1CCCCC1	1	1	1
DB01209	Dezocine	[H][C@@]12CC3=CC=C(O)C=C3[C@@](C)(CCCCC1)[C@H]2N	1	1	1
DB01210	Levobunolol	CC(C)(C)NC[C@H](O)COC1=CC=CC2=C1CCCC2=O	0	1	1
DB01211	Clarithromycin	[H][C@@]1(C[C@@](C)(OC)[C@@H](O)[C@H](C)O1)O[C@H]1[C@H](C)[C@@H](O[C@]2([H])O[C@H](C)C[C@@H]([C@H]2O)N(C)C)[C@@](C)(C[C@@H](C)C(=O)[C@H](C)[C@@H](O)[C@](C)(O)[C@@H](CC)OC(=O)[C@@H]1C)OC	0	0	0
DB01212	Ceftriaxone	[H][C@]12SCC(CSC3=NC(=O)C(=O)NN3C)=C(N1C(=O)[C@H]2NC(=O)C(=N/OC)\C1=CSC(N)=N1)C(O)=O	0	0	0
DB01213	Fomepizole	CC1=CNN=C1	1	1	1
DB01214	Metipranolol	CC(C)NCC(O)COC1=C(C)C(C)=C(OC(C)=O)C(C)=C1	0	1	1
DB01215	Estazolam	ClC1=CC2=C(C=C1)N1C=NN=C1CN=C2C1=CC=CC=C1	1	1	1
DB01216	Finasteride	[H][C@@]12CC[C@H](C(=O)NC(C)(C)C)[C@@]1(C)CC[C@@]1([H])[C@@]2([H])CC[C@@]2([H])NC(=O)C=C[C@]12C	1	1	1
DB01217	Anastrozole	CC(C)(C#N)C1=CC(=CC(CN2C=NC=N2)=C1)C(C)(C)C#N	1	1	1
DB01218	Halofantrine	CCCCN(CCCC)CCC(O)C1=C2C=CC(=CC2=C2C=C(Cl)C=C(Cl)C2=C1)C(F)(F)F	0	1	1
DB01219	Dantrolene	[O-][N+](=O)C1=CC=C(C=C1)C1=CC=C(O1)\C=N\N1CC(=O)NC1=O	1	1	1
DB01220	Rifaximin	CO[C@H]1\C=C\O[C@@]2(C)OC3=C(C)C(O)=C4C(O)=C(NC(=O)\C(C)=C/C=C/[C@H](C)[C@H](O)[C@@H](C)[C@@H](O)[C@@H](C)[C@H](OC(C)=O)[C@@H]1C)C1=C(N=C5C=C(C)C=CN15)C4=C3C2=O	0	0	0
DB01221	Ketamine	CNC1(CCCCC1=O)C1=CC=CC=C1Cl	1	1	1
DB01222	Budesonide	[H][C@@]12C[C@H]3OC(CCC)O[C@@]3(C(=O)CO)[C@@]1(C)C[C@H](O)[C@@]1([H])[C@@]2([H])CCC2=CC(=O)C=C[C@]12C	1	1	1
DB01223	Aminophylline	NCCN.CN1C2=C(NC=N2)C(=O)N(C)C1=O.CN1C2=C(NC=N2)C(=O)N(C)C1=O	1	0	0
DB01224	Quetiapine	OCCOCCN1CCN(CC1)C1=NC2=CC=CC=C2SC2=CC=CC=C12	1	1	1
DB01225	Enoxaparin		0	0	0
DB01226	Mivacurium	COC1=CC(C[C@@H]2C3=CC(OC)=C(OC)C=C3CC[N+]2(C)CCCOC(=O)CC\C=C\CCC(=O)OCCC[N+]2(C)CCC3=CC(OC)=C(OC)C=C3[C@H]2CC2=CC(OC)=C(OC)C(OC)=C2)=CC(OC)=C1OC	1	0	0
DB01229	Paclitaxel	[H][C@]12[C@H](OC(=O)C3=CC=CC=C3)[C@]3(O)C[C@H](OC(=O)[C@H](O)[C@@H](NC(=O)C4=CC=CC=C4)C4=CC=CC=C4)C(C)=C([C@@H](OC(C)=O)C(=O)[C@]1(C)[C@@H](O)C[C@H]1OC[C@@]21OC(C)=O)C3(C)C	0	0	0
DB01232	Saquinavir	[H][C@@]12CCCC[C@]1([H])CN(C[C@@H](O)[C@H](CC1=CC=CC=C1)NC(=O)[C@H](CC(N)=O)NC(=O)C1=NC3=C(C=CC=C3)C=C1)[C@@H](C2)C(=O)NC(C)(C)C	0	0	0
DB01233	Metoclopramide	CCN(CC)CCNC(=O)C1=CC(Cl)=C(N)C=C1OC	0	1	1
DB01234	Dexamethasone	[H][C@@]12C[C@@H](C)[C@](O)(C(=O)CO)[C@@]1(C)C[C@H](O)[C@@]1(F)[C@@]2([H])CCC2=CC(=O)C=C[C@]12C	1	1	1
DB01235	Levodopa	N[C@@H](CC1=CC(O)=C(O)C=C1)C(O)=O	1	0	0
DB01236	Sevoflurane	FCOC(C(F)(F)F)C(F)(F)F	1	1	1
DB01237	Bromodiphenhydramine	CN(C)CCOC(C1=CC=CC=C1)C1=CC=C(Br)C=C1	0	1	1
DB01238	Aripiprazole	ClC1=CC=CC(N2CCN(CCCCOC3=CC4=C(CCC(=O)N4)C=C3)CC2)=C1Cl	0	1	1
DB01240	Epoprostenol	[H][C@]12C[C@@H](O)[C@H](\C=C\[C@@H](O)CCCCC)[C@@]1([H])C\C(O2)=C\CCCC(O)=O	1	0	0
DB01241	Gemfibrozil	CC1=CC(OCCCC(C)(C)C(O)=O)=C(C)C=C1	1	1	1
DB01242	Clomipramine	CN(C)CCCN1C2=CC=CC=C2CCC2=C1C=C(Cl)C=C2	0	1	1
DB01243	Chloroxine	OC1=C(Cl)C=C(Cl)C2=C1N=CC=C2	1	1	1
DB01245	Decamethonium	C[N+](C)(C)CCCCCCCCCC[N+](C)(C)C	1	0	0
DB01246	Alimemazine	CC(CN(C)C)CN1C2=CC=CC=C2SC2=CC=CC=C12	1	1	1
DB01247	Isocarboxazid	CC1=CC(=NO1)C(=O)NNCC1=CC=CC=C1	1	1	1
DB01248	Docetaxel	[H][C@@]1(C[C@@]2(O)[C@@H](OC(=O)C3=CC=CC=C3)[C@]3([H])[C@@]4(CO[C@@H]4C[C@H](O)[C@@]3(C)C(=O)[C@H](O)C(=C1C)C2(C)C)OC(C)=O)OC(=O)[C@H](O)[C@@H](NC(=O)OC(C)(C)C)C1=CC=CC=C1	0	0	0
DB01249	Iodixanol	CC(=O)N(CC(O)CN(C(C)=O)C1=C(I)C(C(=O)NCC(O)CO)=C(I)C(C(=O)NCC(O)CO)=C1I)C1=C(I)C(C(=O)NCC(O)CO)=C(I)C(C(=O)NCC(O)CO)=C1I	0	0	0
DB01250	Olsalazine	OC(=O)C1=CC(=CC=C1O)\N=N\C1=CC=C(O)C(=C1)C(O)=O	1	0	0
DB01251	Gliquidone	COC1=CC2=C(C=C1)C(C)(C)C(=O)N(CCC1=CC=C(C=C1)S(=O)(=O)NC(=O)NC1CCCCC1)C2=O	0	1	0
DB01253	Ergometrine	[H][C@@]12CC3=CNC4=CC=CC(=C34)C1=C[C@H](CN2C)C(=O)N[C@@H](C)CO	1	1	1
DB01254	Dasatinib	CC1=NC(NC2=NC=C(S2)C(=O)NC2=C(C)C=CC=C2Cl)=CC(=N1)N1CCN(CCO)CC1	1	0	0
DB01255	Lisdexamfetamine	C[C@@H](CC1=CC=CC=C1)NC(=O)[C@@H](N)CCCCN	1	1	1
DB01256	Retapamulin	[H][C@@]12C(=O)CC[C@]11CC[C@@H](C)[C@@]2(C)[C@@H](C[C@@](C)(C=C)[C@@H](O)[C@@H]1C)OC(=O)CS[C@H]1C[C@@H]2CC[C@H](C1)N2C	0	1	0
DB01259	Lapatinib	CS(=O)(=O)CCNCC1=CC=C(O1)C1=CC2=C(C=C1)N=CN=C2NC1=CC(Cl)=C(OCC2=CC(F)=CC=C2)C=C1	1	0	1
DB01260	Desonide	[H][C@@]12C[C@H]3OC(C)(C)O[C@@]3(C(=O)CO)[C@@]1(C)C[C@H](O)[C@@]1([H])[C@@]2([H])CCC2=CC(=O)C=C[C@]12C	1	1	1
DB01261	Sitagliptin	N[C@@H](CC(=O)N1CCN2C(C1)=NN=C2C(F)(F)F)CC1=CC(F)=C(F)C=C1F	0	1	1
DB01262	Decitabine	NC1=NC(=O)N(C=N1)[C@H]1C[C@H](O)[C@@H](CO)O1	1	1	1
DB01263	Posaconazole	CC[C@@H]([C@H](C)O)N1N=CN(C1=O)C1=CC=C(C=C1)N1CCN(CC1)C1=CC=C(OC[C@@H]2CO[C@](CN3C=NC=N3)(C2)C2=C(F)C=C(F)C=C2)C=C1	0	0	0
DB01264	Darunavir	[H][C@@]12CCO[C@]1([H])OC[C@@H]2OC(=O)N[C@@H](CC1=CC=CC=C1)[C@H](O)CN(CC(C)C)S(=O)(=O)C1=CC=C(N)C=C1	0	0	0
DB01265	Telbivudine	CC1=CN([C@@H]2C[C@@H](O)[C@H](CO)O2)C(=O)NC1=O	1	1	1
DB01266	Sinecatechins		0	0	0
DB01267	Paliperidone	CC1=C(CCN2CCC(CC2)C2=NOC3=C2C=CC(F)=C3)C(=O)N2CCCC(O)C2=N1	0	1	0
DB01268	Sunitinib	CCN(CC)CCNC(=O)C1=C(C)NC(\C=C2/C(=O)NC3=C2C=C(F)C=C3)=C1C	0	0	1
DB01273	Varenicline	C1C2CNCC1C1=C2C=C2N=CC=NC2=C1	1	1	1
DB01274	Arformoterol	COC1=CC=C(C[C@@H](C)NC[C@H](O)C2=CC(NC=O)=C(O)C=C2)C=C1	0	0	1
DB01275	Hydralazine	NNC1=NN=CC2=CC=CC=C12	0	0	1
DB01278	Pramlintide	[H]N[C@@H](CCCCN)C(=O)N[C@H]1CSSC[C@H](NC(=O)[C@@]([H])(NC(=O)[C@H](C)NC(=O)[C@@]([H])(NC(=O)[C@H](CC(N)=O)NC1=O)[C@@H](C)O)[C@@H](C)O)C(=O)N[C@@H](C)C(=O)N[C@@]([H])([C@@H](C)O)C(=O)N[C@@H](CCC(N)=O)C(=O)N[C@@H](CCCNC(N)=N)C(=O)N[C@@H](CC(C)C)C(=O)N[C@@H](C)C(=O)N[C@@H](CC(N)=O)C(=O)N[C@@H](CC1=CC=CC=C1)C(=O)N[C@@H](CC(C)C)C(=O)N[C@@H](C(C)C)C(=O)N[C@@H](CC1=CN=CN1)C(=O)N[C@@H](CO)C(=O)N[C@@H](C…	0	0	0
DB01280	Nelarabine	COC1=NC(N)=NC2=C1N=CN2[C@@H]1O[C@H](CO)[C@@H](O)[C@@H]1O	0	1	1
DB01282	Carbetocin	[H][C@]1(NC(=O)[C@H](CC2=CC=C(OC)C=C2)NC(=O)CCCSC[C@H](NC(=O)[C@H](CC(N)=O)NC(=O)[C@H](CCC(N)=O)NC1=O)C(=O)N1CCC[C@H]1C(=O)N[C@@H](CC(C)C)C(=O)NCC(N)=O)[C@@H](C)CC	0	0	0
DB01283	Lumiracoxib	CC1=CC=C(NC2=C(Cl)C=CC=C2F)C(CC(O)=O)=C1	1	0	1
DB01284	Tetracosactide	CSCC[C@H](NC(=O)[C@H](CO)NC(=O)[C@H](CC1=CC=C(O)C=C1)NC(=O)[C@@H](N)CO)C(=O)N[C@@H](CCC(O)=O)C(=O)N[C@@H](CC1=CN=CN1)C(=O)N[C@@H](CC1=CC=CC=C1)C(=O)N[C@@H](CCCNC(N)=N)C(=O)N[C@@H](CC1=CNC2=C1C=CC=C2)C(=O)NCC(=O)N[C@@H](CCCCN)C(=O)N1CCC[C@H]1C(=O)N[C@@H](C(C)C)C(=O)NCC(=O)N[C@@H](CCCCN)C(=O)N[C@@H](CCCCN)C(=O)N[C@@H](CCCNC(N)=N)C(=O)N[C@@H](CCCNC(N)=N)C(=O)N1CCC[C@H]1C(=O)N[C@@H](C(C)C)C(=O)N[C@@H…	0	0	1
DB01288	Fenoterol	CC(CC1=CC=C(O)C=C1)NCC(O)C1=CC(O)=CC(O)=C1	0	0	0
DB01291	Pirbuterol	CC(C)(C)NCC(O)C1=NC(CO)=C(O)C=C1	0	0	1
DB01294	Bismuth subsalicylate	O[Bi]1OC(=O)C2=CC=CC=C2O1	1	1	0
DB01296	Glucosamine	N[C@H]1C(O)O[C@H](CO)[C@@H](O)[C@@H]1O	0	1	0
DB01297	Practolol	CC(C)NCC(O)COC1=CC=C(NC(C)=O)C=C1	1	0	1
DB01298	Sulfacytine	CCN1C=CC(NS(=O)(=O)C2=CC=C(N)C=C2)=NC1=O	1	1	1
DB01299	Sulfadoxine	COC1=NC=NC(NS(=O)(=O)C2=CC=C(N)C=C2)=C1OC	1	1	1
DB01301	Rolitetracycline	[H][C@@]12C[C@@]3([H])C(C(=O)C4=C(O)C=CC=C4[C@@]3(C)O)=C(O)[C@]1(O)C(=O)C(C(=O)NCN1CCCC1)=C(O)[C@H]2N(C)C	0	0	0
DB01303	Oxtriphylline	C[N+](C)(C)CCO.CN1C2=C([N-]C=N2)C(=O)N(C)C1=O	1	1	0
DB01319	Fosamprenavir	CC(C)CN(C[C@@H](OP(O)(O)=O)[C@H](CC1=CC=CC=C1)NC(=O)O[C@H]1CCOC1)S(=O)(=O)C1=CC=C(N)C=C1	1	0	0
DB01320	Fosphenytoin	OP(O)(=O)OCN1C(=O)NC(C1=O)(C1=CC=CC=C1)C1=CC=CC=C1	1	1	0
DB01322	Kava	COC1=CC(=O)OC(C1)\C=C\C1=CCCC=C1	1	1	1
DB01324	Polythiazide	CN1C(CSCC(F)(F)F)NC2=CC(Cl)=C(C=C2S1(=O)=O)S(N)(=O)=O	1	0	0
DB01325	Quinethazone	CCC1NC(=O)C2=CC(=C(Cl)C=C2N1)S(N)(=O)=O	1	1	1
DB01326	Cefamandole	[H][C@]12SCC(CSC3=NN=NN3C)=C(N1C(=O)[C@H]2NC(=O)[C@H](O)C1=CC=CC=C1)C(O)=O	1	0	0
DB01327	Cefazolin	[H][C@]12SCC(CSC3=NN=C(C)S3)=C(N1C(=O)[C@H]2NC(=O)CN1C=NN=N1)C(O)=O	0	0	0
DB01328	Cefonicid	[H][C@]12SCC(CSC3=NN=NN3CS(O)(=O)=O)=C(N1C(=O)[C@H]2NC(=O)[C@H](O)C1=CC=CC=C1)C(O)=O	0	0	0
DB01329	Cefoperazone	[H][C@]12SCC(CSC3=NN=NN3C)=C(N1C(=O)[C@@]2([H])NC(=O)[C@H](NC(=O)N1CCN(CC)C(=O)C1=O)C1=CC=C(O)C=C1)C(O)=O	0	0	0
DB01330	Cefotetan	[H][C@]12SCC(CSC3=NN=NN3C)=C(N1C(=O)[C@]2(NC(=O)C1SC(S1)=C(C(N)=O)C(O)=O)OC)C(O)=O	0	0	0
DB01331	Cefoxitin	[H][C@]12SCC(COC(N)=O)=C(N1C(=O)[C@]2(NC(=O)CC1=CC=CS1)OC)C(O)=O	0	0	0
DB01333	Cefradine	[H][C@]12SCC(C)=C(N1C(=O)[C@H]2NC(=O)[C@H](N)C1=CCC=CC1)C(O)=O	1	0	0
DB01336	Metocurine	[H][C@@]12CC3=CC=C(OC4=C5C(CC[N+](C)(C)[C@]5([H])CC5=CC(OC6=C(OC)C=C(CC[N+]1(C)C)C2=C6)=C(OC)C=C5)=CC(OC)=C4OC)C=C3	0	0	1
DB01337	Pancuronium	[H][C@@]12C[C@@H]([C@H](OC(C)=O)[C@@]1(C)CC[C@@]1([H])[C@@]2([H])CC[C@@]2([H])C[C@H](OC(C)=O)[C@H](C[C@]12C)[N+]1(C)CCCCC1)[N+]1(C)CCCCC1	0	0	1
DB01338	Pipecuronium	[H][C@@]12C[C@@H]([C@H](OC(C)=O)[C@@]1(C)CC[C@@]1([H])[C@@]2([H])CC[C@@]2([H])C[C@H](OC(C)=O)[C@H](C[C@]12C)N1CC[N+](C)(C)CC1)N1CC[N+](C)(C)CC1	0	0	1
DB01339	Vecuronium	[H][C@@]12C[C@@H]([C@H](OC(C)=O)[C@@]1(C)CC[C@@]1([H])[C@@]2([H])CC[C@@]2([H])C[C@H](OC(C)=O)[C@H](C[C@]12C)N1CCCCC1)[N+]1(C)CCCCC1	0	0	1
DB01340	Cilazapril	CCOC(=O)[C@H](CCC1=CC=CC=C1)N[C@H]1CCCN2CCC[C@H](N2C1=O)C(O)=O	0	1	0
DB01344	Tolevamer		0	0	0
DB01345	Potassium cation	[K+]	1	1	0
DB01346	Quinidine barbiturate	CCC1(C(=O)NC(=O)NC1=O)C1=CC=CC=C1.COC1=CC2=C(C=CN=C2C=C1)C(O)C1CC2CCN1CC2C=C	0	1	1
DB01348	Spirapril	CCOC(=O)[C@H](CCC1=CC=CC=C1)N[C@@H](C)C(=O)N1CC2(C[C@H]1C(O)=O)SCCS2	1	1	1
DB01351	Amobarbital	CCC1(CCC(C)C)C(=O)NC(=O)NC1=O	1	1	1
DB01353	Butobarbital	CCCCC1(CC)C(=O)NC(=O)NC1=O	1	1	1
DB01357	Mestranol	[H][C@@]12CC[C@@](O)(C#C)[C@@]1(C)CC[C@]1([H])C3=C(CC[C@@]21[H])C=C(OC)C=C3	1	0	1
DB01359	Penbutolol	CC(C)(C)NC[C@H](O)COC1=CC=CC=C1C1CCCC1	0	1	1
DB01362	Iohexol	CC(=O)N(CC(O)CO)C1=C(I)C(C(=O)NCC(O)CO)=C(I)C(C(=O)NCC(O)CO)=C1I	0	0	0
DB01364	Ephedrine	CN[C@@H](C)[C@H](O)C1=CC=CC=C1	1	0	1
DB01365	Mephentermine	CNC(C)(C)CC1=CC=CC=C1	1	1	1
DB01366	Procaterol	CC[C@@H](NC(C)C)[C@@H](O)C1=CC=C(O)C2=C1C=CC(=O)N2	0	0	0
DB01367	Rasagiline	C#CCN[C@@H]1CCC2=CC=CC=C12	1	1	1
DB01369	Quinupristin	[H][C@@]12CCCN1C(=O)[C@@H](CC)NC(=O)[C@@H](NC(=O)C1=NC=CC=C1O)[C@@H](C)OC(=O)[C@@H](NC(=O)[C@]1([H])CC(=O)[C@]([H])(CS[C@@H]3CN4CCC3CC4)CN1C(=O)[C@H](CC1=CC=C(C=C1)N(C)C)N(C)C2=O)C1=CC=CC=C1	0	0	0
DB01370	Aluminium	[Al]	1	0	1
DB01377	Magnesium oxide	[O--].[Mg++]	1	0	0
DB01378	Magnesium cation	[Mg++]	1	1	0
DB01380	Cortisone acetate	[H][C@@]12CC[C@](O)(C(=O)COC(C)=O)[C@@]1(C)CC(=O)[C@@]1([H])[C@@]2([H])CCC2=CC(=O)CC[C@]12C	1	1	1
DB01382	Glymidine	COCCOC1=CN=C(NS(=O)(=O)C2=CC=CC=C2)N=C1	1	1	1
DB01390	Sodium bicarbonate	[Na+].OC([O-])=O	1	0	0
DB01392	Yohimbine	[H][C@@]12CC[C@H](O)[C@H](C(=O)OC)[C@@]1([H])C[C@]1([H])N(CCC3=C1NC1=CC=CC=C31)C2	0	0	1
DB01393	Bezafibrate	CC(C)(OC1=CC=C(CCNC(=O)C2=CC=C(Cl)C=C2)C=C1)C(O)=O	1	1	1
DB01394	Colchicine	COC1=CC2=C(C(OC)=C1OC)C1=CC=C(OC)C(=O)C=C1[C@H](CC2)NC(C)=O	0	0	1
DB01395	Drospirenone	[H][C@@]12C[C@]1([H])[C@@]1([H])[C@]3([H])[C@]4([H])C[C@]4([H])[C@@]4(CCC(=O)O4)[C@@]3(C)CC[C@]1([H])[C@@]1(C)CCC(=O)C=C21	1	1	1
DB01396	Digitoxin	[H][C@@]1(CC[C@]2(O)[C@]3([H])CC[C@]4([H])C[C@H](CC[C@]4(C)[C@@]3([H])CC[C@]12C)O[C@H]1C[C@H](O)[C@H](O[C@H]2C[C@H](O)[C@H](O[C@H]3C[C@H](O)[C@H](O)[C@@H](C)O3)[C@@H](C)O2)[C@@H](C)O1)C1=CC(=O)OC1	0	0	0
DB01399	Salsalate	OC(=O)C1=CC=CC=C1OC(=O)C1=CC=CC=C1O	1	1	1
DB01400	Neostigmine	CN(C)C(=O)OC1=CC(=CC=C1)[N+](C)(C)C	1	0	1
DB01401	Choline magnesium trisalicylate	[Mg++].C[N+](C)(C)CCO.OC1=CC=CC=C1C([O-])=O.OC1=CC=CC=C1C([O-])=O.OC1=CC=CC=C1C([O-])=O	1	0	1
DB01403	Methotrimeprazine	COC1=CC2=C(SC3=C(C=CC=C3)N2C[C@H](C)CN(C)C)C=C1	0	1	1
DB01406	Danazol	[H][C@@]12CC[C@@](O)(C#C)[C@@]1(C)CC[C@@]1([H])[C@@]2([H])CCC2=CC3=C(C[C@]12C)C=NO3	1	1	1
DB01407	Clenbuterol	CC(C)(C)NCC(O)C1=CC(Cl)=C(N)C(Cl)=C1	0	1	1
DB01409	Tiotropium	[H][C@]12O[C@@]1([H])[C@]1([H])C[C@@]([H])(C[C@@]2([H])[N+]1(C)C)OC(=O)C(O)(C1=CC=CS1)C1=CC=CS1	0	0	0
DB01410	Ciclesonide	[H][C@@]12C[C@@]3([H])[C@]4([H])CCC5=CC(=O)C=C[C@]5(C)[C@@]4([H])[C@@H](O)C[C@]3(C)[C@@]1(O[C@@H](O2)C1CCCCC1)C(=O)COC(=O)C(C)C	1	1	1
DB01413	Cefepime	CO\N=C(/C(=O)N[C@@H]1C(=O)N2[C@]1([H])SCC(C[N+]1(C)CCCC1)=C2C([O-])=O)C1=CSC(N)=N1	0	0	0
DB01415	Ceftibuten	[H][C@]12SCC=C(N1C(=O)[C@H]2NC(=O)C(=C/CC(O)=O)\C1=CSC(N)=N1)C(O)=O	1	0	0
DB01416	Cefpodoxime	[H][C@]12SCC(COC)=C(N1C(=O)[C@H]2NC(=O)C(=N/OC)\C1=CSC(N)=N1)C(O)=O	0	0	0
DB01418	Acenocoumarol	CC(=O)CC(C1=CC=C(C=C1)[N+]([O-])=O)C1=C(O)C2=CC=CC=C2OC1=O	1	1	1
DB01419	Antrafenine	FC(F)(F)C1=CC(=CC=C1)N1CCN(CCOC(=O)C2=CC=CC=C2NC2=C3C=CC(=CC3=NC=C2)C(F)(F)F)CC1	1	1	1
DB01421	Paromomycin	NC[C@@H]1O[C@H](O[C@@H]2[C@@H](CO)O[C@@H](O[C@@H]3[C@@H](O)[C@H](N)C[C@H](N)[C@H]3O[C@H]3O[C@H](CO)[C@@H](O)[C@H](O)[C@H]3N)[C@@H]2O)[C@H](N)[C@@H](O)[C@@H]1O	0	0	0
DB01426	Ajmaline	[H][C@]12C[C@]34[C@H](O)C1[C@@]1([H])C[C@]([H])(N2[C@H](O)[C@H]1CC)[C@]3([H])N(C)C1=CC=CC=C41	0	1	1
DB01427	Amrinone	NC1=CC(=CNC1=O)C1=CC=NC=C1	1	1	1
DB01428	Oxybenzone	COC1=CC(O)=C(C=C1)C(=O)C1=CC=CC=C1	1	1	1
DB01430	Almitrine	FC1=CC=C(C=C1)C(N1CCN(CC1)C1=NC(NCC=C)=NC(NCC=C)=N1)C1=CC=C(F)C=C1	0	1	1
DB01432	Cholestyramine		0	0	0
DB01435	Antipyrine	CN1N(C(=O)C=C1C)C1=CC=CC=C1	1	0	1
DB01436	Alfacalcidol	CC(C)CCC[C@@H](C)[C@@]1([H])CC[C@@]2([H])\C(CCC[C@]12C)=C\C=C1\C[C@@H](O)C[C@H](O)C1=C	1	1	1
DB01437	Glutethimide	CCC1(CCC(=O)NC1=O)C1=CC=CC=C1	1	1	1
DB01438	Phenazopyridine	NC1=NC(N)=C(C=C1)\N=N\C1=CC=CC=C1	0	0	1
DB01440	gamma-Hydroxybutyric acid	OCCCC(O)=O	1	0	1
DB01452	Diamorphine	[H][C@@]12C=C[C@H](OC(C)=O)[C@@H]3OC4=C(OC(C)=O)C=CC5=C4[C@]13CCN(C)[C@@H]2C5	0	1	1
DB01495	Dichloralphenazone	OC(O)C(Cl)(Cl)Cl.OC(O)C(Cl)(Cl)Cl.CN1N(C(=O)C=C1C)C1=CC=CC=C1	1	1	1
DB01501	Difenoxin	OC(=O)C1(CCN(CCC(C#N)(C2=CC=CC=C2)C2=CC=CC=C2)CC1)C1=CC=CC=C1	1	1	1
DB01544	Flunitrazepam	CN1C2=C(C=C(C=C2)[N+]([O-])=O)C(=NCC1=O)C1=CC=CC=C1F	1	1	1
DB01551	Dihydrocodeine	[H][C@@]12OC3=C4C(C[C@H]5N(C)CC[C@@]14[C@@]5([H])CC[C@@H]2O)=CC=C3OC	0	1	1
DB01558	Bromazepam	BrC1=CC2=C(NC(=O)CN=C2C2=CC=CC=N2)C=C1	1	1	1
DB01559	Clotiazepam	CCC1=CC2=C(S1)N(C)C(=O)CN=C2C1=CC=CC=C1Cl	1	1	1
DB01563	Chloral hydrate	OC(O)C(Cl)(Cl)Cl	1	1	1
DB01574	Attapulgite	[O--].[O--].[O--].[O--].[O--].[O--].[O--].[O--].[O--].[O--].[Mg++].[Al+3].[Si+4].[Si+4].[Si+4].[Si+4].[O-][H].[H]O[H].[H]O[H].[H]O[H].[H]O[H]	1	0	0
DB01575	Kaolin	O.O.[Al+3].[Al+3].[O-][Si]([O-])([O-])O[Si]([O-])([O-])[O-]	1	1	0
DB01576	Dextroamphetamine	C[C@H](N)CC1=CC=CC=C1	1	1	1
DB01579	Phendimetrazine	C[C@H]1[C@@H](OCCN1C)C1=CC=CC=C1	1	1	1
DB01580	Oxprenolol	CC(C)NCC(O)COC1=CC=CC=C1OCC=C	0	1	1
DB01581	Sulfamerazine	CC1=NC(NS(=O)(=O)C2=CC=C(N)C=C2)=NC=C1	1	1	1
DB01582	Sulfamethazine	CC1=CC(C)=NC(NS(=O)(=O)C2=CC=C(N)C=C2)=N1	1	1	1
DB01583	Liotrix	[Na+].[Na+].N[C@@H](CC1=CC(I)=C(OC2=CC(I)=C(O)C=C2)C(I)=C1)C([O-])=O.N[C@@H](CC1=CC(I)=C(OC2=CC(I)=C(O)C(I)=C2)C(I)=C1)C([O-])=O	0	0	0
DB01586	Ursodeoxycholic acid	[H][C@@]1(CC[C@@]2([H])[C@]3([H])[C@@H](O)C[C@]4([H])C[C@H](O)CC[C@]4(C)[C@@]3([H])CC[C@]12C)[C@H](C)CCC(O)=O	1	0	0
DB01587	Ketazolam	CN1C2=C(C=C(Cl)C=C2)C2(OC(C)=CC(=O)N2CC1=O)C1=CC=CC=C1	1	1	1
DB01588	Prazepam	ClC1=CC2=C(C=C1)N(CC1CC1)C(=O)CN=C2C1=CC=CC=C1	1	1	1
DB01589	Quazepam	FC1=CC=CC=C1C1=NCC(=S)N(CC(F)(F)F)C2=C1C=C(Cl)C=C2	1	1	1
DB01590	Everolimus	[H][C@@]1(C[C@@H](C)[C@]2([H])CC(=O)[C@H](C)\C=C(C)\[C@@H](O)[C@@H](OC)C(=O)[C@H](C)C[C@H](C)\C=C\C=C\C=C(C)\[C@H](C[C@]3([H])CC[C@@H](C)[C@@](O)(O3)C(=O)C(=O)N3CCCC[C@@]3([H])C(=O)O2)OC)CC[C@@H](OCCO)[C@@H](C1)OC	0	0	0
DB01591	Solifenacin	O=C(O[C@H]1CN2CCC1CC2)N1CCC2=CC=CC=C2[C@@H]1C1=CC=CC=C1	0	1	1
DB01592	Iron	[Fe]	1	1	1
DB01593	Zinc	[Zn]	1	1	1
DB01595	Nitrazepam	[O-][N+](=O)C1=CC2=C(NC(=O)CN=C2C2=CC=CC=C2)C=C1	1	1	1
DB01597	Cilastatin	CC1(C)C[C@@H]1C(=O)N\C(=C/CCCCSC[C@H](N)C(O)=O)C(O)=O	0	0	0
DB01598	Imipenem	[H][C@]12CC(SCC\N=C\N)=C(N1C(=O)[C@]2([H])[C@@H](C)O)C(O)=O	1	0	1
DB01599	Probucol	CC(C)(SC1=CC(=C(O)C(=C1)C(C)(C)C)C(C)(C)C)SC1=CC(=C(O)C(=C1)C(C)(C)C)C(C)(C)C	1	1	1
DB01600	Tiaprofenic acid	CC(C(O)=O)C1=CC=C(S1)C(=O)C1=CC=CC=C1	1	1	1
DB01601	Lopinavir	CC(C)[C@H](N1CCCNC1=O)C(=O)N[C@H](C[C@H](O)[C@H](CC1=CC=CC=C1)NC(=O)COC1=C(C)C=CC=C1C)CC1=CC=CC=C1	0	0	0
DB01602	Bacampicillin	[H][C@]12SC(C)(C)[C@@H](N1C(=O)[C@H]2NC(=O)[C@H](N)C1=CC=CC=C1)C(=O)OC(C)OC(=O)OCC	0	0	0
DB01603	Meticillin	[H][C@]12SC(C)(C)[C@@H](N1C(=O)[C@H]2NC(=O)C1=C(OC)C=CC=C1OC)C(O)=O	1	0	0
DB01604	Pivampicillin	[H][C@]12SC(C)(C)[C@@H](N1C(=O)[C@H]2NC(=O)[C@H](N)C1=CC=CC=C1)C(=O)OCOC(=O)C(C)(C)C	0	0	0
DB01605	Pivmecillinam	[H]C(=N[C@@H]1C(=O)N2[C@@H](C(=O)OCOC(=O)C(C)(C)C)C(C)(C)S[C@]12[H])N1CCCCCC1	0	0	0
DB01606	Tazobactam	[H][C@@]12CC(=O)N1[C@@H](C(O)=O)[C@](C)(CN1C=CN=N1)S2(=O)=O	1	0	0
DB01607	Ticarcillin	[H][C@]12SC(C)(C)[C@@H](N1C(=O)[C@H]2NC(=O)[C@H](C(O)=O)C1=CSC=C1)C(O)=O	1	0	0
DB01608	Periciazine	OC1CCN(CCCN2C3=CC=CC=C3SC3=C2C=C(C=C3)C#N)CC1	0	1	1
DB01609	Deferasirox	OC(=O)C1=CC=C(C=C1)N1N=C(N=C1C1=CC=CC=C1O)C1=CC=CC=C1O	1	0	0
DB01610	Valganciclovir	CC(C)[C@H](N)C(=O)OCC(CO)OCN1C=NC2=C1NC(N)=NC2=O	0	1	1
DB01611	Hydroxychloroquine	CCN(CCO)CCCC(C)NC1=C2C=CC(Cl)=CC2=NC=C1	0	0	1
DB01612	Amyl Nitrite	CCCCCON=O	1	1	1
DB01613	Erythrityl tetranitrate	[O-][N+](=O)OC[C@@H](O[N+]([O-])=O)[C@H](CO[N+]([O-])=O)O[N+]([O-])=O	1	1	1
DB01616	Alverine	CCN(CCCC1=CC=CC=C1)CCCC1=CC=CC=C1	1	1	1
DB01618	Molindone	CCC1=C(C)NC2=C1C(=O)C(CN1CCOCC1)CC2	1	1	1
DB01619	Phenindamine	CN1CCC2=C(C1)C(C1=CC=CC=C21)C1=CC=CC=C1	1	1	1
DB01620	Pheniramine	CN(C)CCC(C1=CC=CC=C1)C1=CC=CC=N1	1	1	1
DB01621	Pipotiazine	CN(C)S(=O)(=O)C1=CC2=C(SC3=CC=CC=C3N2CCCN2CCC(CCO)CC2)C=C1	0	1	1
DB01623	Thiothixene	CN(C)S(=O)(=O)C1=CC2=C(SC3=CC=CC=C3\C2=C\CCN2CCN(C)CC2)C=C1	0	1	1
DB01624	Zuclopenthixol	OCCN1CCN(CC\C=C2\C3=C(SC4=C2C=C(Cl)C=C4)C=CC=C3)CC1	0	1	1
DB01625	Isopropamide	CC(C)[N+](C)(CCC(C(N)=O)(C1=CC=CC=C1)C1=CC=CC=C1)C(C)C	0	1	1
DB01626	Pargyline	CN(CC#C)CC1=CC=CC=C1	1	1	1
DB01627	Lincomycin	[H][C@]1(C[C@@H](CCC)CN1C)C(=O)N[C@H]([C@@H](C)O)[C@H]1O[C@H](SC)[C@H](O)[C@@H](O)[C@H]1O	0	0	0
DB01628	Etoricoxib	CC1=NC=C(C=C1)C1=C(C=C(Cl)C=N1)C1=CC=C(C=C1)S(C)(=O)=O	1	1	1
DB01632	5-O-phosphono-alpha-D-ribofuranosyl diphosphate	O[C@H]1[C@@H](O)[C@@H](OP(O)(=O)OP(O)(O)=O)O[C@@H]1COP(O)(O)=O	0	1	0
DB01638	Sorbitol	OC[C@H](O)[C@@H](O)[C@H](O)[C@H](O)CO	0	0	0
DB01656	Roflumilast	FC(F)OC1=C(OCC2CC2)C=C(C=C1)C(=O)NC1=C(Cl)C=NC=C1Cl	1	1	1
DB01698	Rutin	C[C@@H]1O[C@@H](OC[C@H]2O[C@@H](OC3=C(OC4=CC(O)=CC(O)=C4C3=O)C3=CC(O)=C(O)C=C3)[C@H](O)[C@@H](O)[C@@H]2O)[C@H](O)[C@H](O)[C@H]1O	0	0	0
DB01708	Prasterone	[H][C@@]12CCC(=O)[C@@]1(C)CC[C@@]1([H])[C@@]2([H])CC=C2C[C@@]([H])(O)CC[C@]12C	1	0	1
DB01718	Cetrimonium	CCCCCCCCCCCCCCCC[N+](C)(C)C	1	1	0
DB01764	Dalfopristin	CCN(CC)CCS(=O)(=O)[C@@H]1CCN2[C@H]1C(=O)O[C@H](C(C)C)[C@H](C)\C=C\C(=O)NC\C=C\C(\C)=C\[C@@H](O)CC(=O)CC1=NC(=CO1)C2=O	1	0	0
DB01783	Pantothenic acid	CC(C)(CO)[C@@H](O)C(=O)NCCC(O)=O	1	1	1
DB01839	Propylene glycol	CC(O)CO	1	0	1
DB01914	D-glucose	[H][C@@](O)(CO)[C@@]([H])(O)[C@]([H])(O)[C@@]([H])(O)C=O	0	0	0
DB01956	Taurine	NCCS(O)(=O)=O	1	0	0
DB01987	Cocarboxylase	CC1=C(CCO[P@](O)(=O)O[P@](O)([O-])=O)SC=[N+]1CC1=CN=C(C)N=C1N	1	1	0
DB02266	Flufenamic acid	OC(=O)C1=CC=CC=C1NC1=CC(=CC=C1)C(F)(F)F	1	1	1
DB02300	Calcipotriol	O[C@H](\C=C\[C@@H](C)[C@@]1([H])CC[C@@]2([H])\C(CCC[C@]12C)=C\C=C1\C[C@@H](O)C[C@H](O)C1=C)C1CC1	1	1	1
DB02325	Isopropyl alcohol	CC(C)O	1	0	1
DB02362	Aminobenzoic acid	NC1=CC=C(C=C1)C(O)=O	1	1	1
DB02513	Thymol	CC(C)C1=CC=C(C)C=C1O	1	1	1
DB02530	gamma-Aminobutyric acid	NCCCC(O)=O	1	1	1
DB02546	Vorinostat	ONC(=O)CCCCCCC(=O)NC1=CC=CC=C1	1	1	1
DB02659	Cholic Acid	[H][C@@](C)(CCC(O)=O)[C@@]1([H])CC[C@@]2([H])[C@]3([H])[C@]([H])(O)C[C@]4([H])C[C@]([H])(O)CC[C@]4(C)[C@@]3([H])C[C@]([H])(O)[C@]12C	1	0	0
DB02701	Nicotinamide	NC(=O)C1=CC=CN=C1	1	1	1
DB02703	Fusidic acid	[H][C@@]12C[C@@H](O)[C@@]3([H])[C@@]4(C)CC[C@@H](O)[C@@H](C)[C@]4([H])CC[C@]3(C)[C@@]1(C)C[C@H](OC(C)=O)\C2=C(\CCC=C(C)C)C(O)=O	0	0	0
DB02772	Sucrose	OC[C@H]1O[C@@](CO)(O[C@H]2O[C@H](CO)[C@@H](O)[C@H](O)[C@H]2O)[C@@H](O)[C@@H]1O	0	0	0
DB02789	Pregnenolone	[H][C@@]12CC[C@H](C(C)=O)[C@@]1(C)CC[C@@]1([H])[C@@]2([H])CC=C2C[C@@H](O)CC[C@]12C	1	1	1
DB02893	D-Methionine	CSCC[C@@H](N)C(O)=O	1	1	1
DB02925	Piretanide	NS(=O)(=O)C1=CC(=CC(N2CCCC2)=C1OC1=CC=CC=C1)C(O)=O	1	1	0
DB02959	Oxitriptan	N[C@@H](CC1=CNC2=C1C=C(O)C=C2)C(O)=O	1	1	1
DB03017	Lauric acid	CCCCCCCCCCCC(O)=O	1	1	1
DB03085	Glycolic acid	OCC(O)=O	1	0	1
DB03088	Pidolic acid	OC(=O)[C@@H]1CCC(=O)N1	1	1	1
DB03128	Acetylcholine	CC(=O)OCC[N+](C)(C)C	1	0	0
DB03147	Flavin adenine dinucleotide	CC1=CC2=C(C=C1C)N(C[C@H](O)[C@H](O)[C@H](O)CO[P@](O)(=O)O[P@@](O)(=O)OC[C@H]1O[C@H]([C@H](O)[C@@H]1O)N1C=NC3=C1N=CN=C3N)C1=NC(=O)NC(=O)C1=N2	0	0	0
DB03166	Acetic acid	CC(O)=O	1	0	0
DB03175	Propyl alcohol	CCCO	1	0	1
DB03193	Stearic acid	CCCCCCCCCCCCCCCCCC(O)=O	1	1	1
DB03209	Oteracil	OC(=O)C1=NC(=O)NC(=O)N1	1	1	0
DB03247	Flavin mononucleotide	CC1=CC2=C(C=C1C)N(C[C@H](O)[C@H](O)[C@H](O)COP(O)(O)=O)C1=NC(=O)NC(=O)C1=N2	0	0	0
DB03255	Phenol	OC1=CC=CC=C1	1	1	1
DB03310	Glutathione disulfide	N[C@@H](CCC(=O)N[C@@H](CSSC[C@H](NC(=O)CC[C@H](N)C(O)=O)C(=O)NCC(O)=O)C(=O)NCC(O)=O)C(O)=O	0	0	0
DB03312	Brivudine	OC[C@H]1O[C@H](C[C@@H]1O)N1C=C(\C=C\Br)C(=O)NC1=O	1	1	1
DB03614	Mecobalamin	C1(CC[C@@]2([C@@H](CC(N)=O)[C@@]3([C@@]4([N+]5=C([C@H]([C@@]4(CC(N)=O)C)CCC(N)=O)C(C)=C4[N+]6=C(C=C7[N+]8=C([C@H](C7(C)C)CCC(N)=O)C(C)=C2N3[Co-3]568([N+]2=CN([C@H]3O[C@@H]([C@@H](OP(O[C@@H](CN1)C)([O-])=O)[C@H]3O)CO)C1=CC(C)=C(C=C21)C)C)[C@H]([C@@]4(CC(N)=O)C)CCC(N)=O)C)[H])C)=O	0	0	0
DB03615	Ribostamycin	[H][C@@]1(O[C@@H]2[C@@H](O)[C@H](N)C[C@H](N)[C@H]2O[C@H]2O[C@H](CN)[C@@H](O)[C@H](O)[C@H]2N)O[C@H](CO)[C@@H](O)[C@H]1O	0	0	0
DB03619	Deoxycholic acid	[H][C@@]12CC[C@H]([C@H](C)CCC(O)=O)[C@@]1(C)[C@@H](O)C[C@@]1([H])[C@@]2([H])CC[C@]2([H])C[C@H](O)CC[C@]12C	1	1	0
DB03754	Tromethamine	NC(CO)(CO)CO	0	0	1
DB03756	Doconexent	CC\C=C/C\C=C/C\C=C/C\C=C/C\C=C/C\C=C/CCC(O)=O	1	1	1
DB03766	Propanoic acid	CCC(O)=O	1	0	1
DB03793	Benzoic acid	OC(=O)C1=CC=CC=C1	1	0	1
DB03796	Palmitic Acid	CCCCCCCCCCCCCCCC(O)=O	1	1	1
DB03808	Hexamidine	NC(=N)C1=CC=C(OCCCCCCOC2=CC=C(C=C2)C(N)=N)C=C1	0	0	0
DB03843	Formaldehyde	[H]C([H])=O	1	1	1
DB03904	Urea	NC(N)=O	1	1	1
DB03929	D-Serine	N[C@H](CO)C(O)=O	1	0	0
DB04038	Ergosterol	CC(C)[C@@H](C)\C=C\[C@@H](C)[C@H]1CC[C@H]2C3=CC=C4C[C@@H](O)CC[C@]4(C)[C@H]3CC[C@]12C	1	1	1
DB04115	Berberine	COC1=CC=C2C=C3C4=CC5=C(OCO5)C=C4CC[N+]3=CC2=C1OC	0	1	1
DB04160	Pyrophosphoric acid	OP(O)(=O)OP(O)(O)=O	1	0	0
DB04173	Fructose	OC[C@@H]1O[C@@](O)(CO)[C@H](O)[C@H]1O	0	1	1
DB04209	Dequalinium	CC1=CC(N)=C2C=CC=CC2=[N+]1CCCCCCCCCC[N+]1=C(C)C=C(N)C2=C1C=CC=C2	0	1	0
DB04221	Didecyldimethylammonium	CCCCCCCCCC[N+](C)(C)CCCCCCCCCC	0	1	1
DB04224	Oleic Acid	CCCCCCCC\C=C\CCCCCCCC(O)=O	1	1	1
DB04272	Citric acid	OC(=O)CC(O)(CC(O)=O)C(O)=O	1	0	0
DB04339	Carbocisteine	N[C@@H](CSCC(O)=O)C(O)=O	1	0	0
DB04348	Taurocholic acid	[H][C@@]1(CC[C@@]2([H])[C@]3([H])[C@H](O)C[C@]4([H])C[C@H](O)CC[C@]4(C)[C@@]3([H])C[C@H](O)[C@]12C)[C@H](C)CCC(=O)NCCS(O)(=O)=O	0	0	0
DB04398	Lactic acid	CC(O)C(O)=O	1	1	1
DB04465	Lactose	OC[C@H]1O[C@@H](O[C@H]2[C@H](O)[C@@H](O)C(O)O[C@@H]2CO)[C@H](O)[C@@H](O)[C@H]1O	0	0	0
DB04540	Cholesterol	[H][C@@]1(CC[C@@]2([H])[C@]3([H])CC=C4C[C@@H](O)CC[C@]4(C)[C@@]3([H])CC[C@]12C)[C@H](C)CCCC(C)C	1	1	1
DB04564	Gluconolactone	OC[C@H]1OC(=O)[C@H](O)[C@@H](O)[C@@H]1O	1	1	1
DB04570	Latamoxef	[H][C@]12OCC(CSC3=NN=NN3C)=C(N1C(=O)[C@]2(NC(=O)C(C(O)=O)C1=CC=C(O)C=C1)OC)C(O)=O	0	0	0
DB04571	Trioxsalen	CC1=CC2=CC3=C(OC(=O)C=C3C)C(C)=C2O1	1	1	1
DB04572	Thiotepa	S=P(N1CC1)(N1CC1)N1CC1	1	1	1
DB04573	Estriol	[H][C@@]12C[C@@H](O)[C@H](O)[C@@]1(C)CC[C@]1([H])C3=C(CC[C@@]21[H])C=C(O)C=C3	1	0	1
DB04574	Estrone sulfate	[H][C@@]12CCC(=O)[C@@]1(C)CC[C@]1([H])C3=C(CC[C@@]21[H])C=C(OS(O)(=O)=O)C=C3	1	0	1
DB04575	Quinestrol	[H][C@@]12CC[C@@](O)(C#C)[C@@]1(C)CC[C@]1([H])C3=C(CC[C@@]21[H])C=C(OC1CCCC1)C=C3	1	1	1
DB04657	Carboxin	CC1=C(SCCO1)C(=O)NC1=CC=CC=C1	1	1	1
DB04703	Hesperidin	COC1=CC=C(C=C1O)[C@@H]1CC(=O)C2=C(O1)C=C(O[C@@H]1O[C@H](CO[C@@H]3O[C@@H](C)[C@H](O)[C@@H](O)[C@H]3O)[C@@H](O)[C@H](O)[C@H]1O)C=C2O	0	0	0
DB04711	Iodipamide	OC(=O)C1=C(I)C(NC(=O)CCCCC(=O)NC2=C(I)C=C(I)C(C(O)=O)=C2I)=C(I)C=C1I	0	0	0
DB04794	Bifonazole	C1=CN(C=N1)C(C1=CC=CC=C1)C1=CC=C(C=C1)C1=CC=CC=C1	1	1	1
DB04835	Maraviroc	CC(C)C1=NN=C(C)N1[C@H]1C[C@@H]2CC[C@H](C1)N2CC[C@H](NC(=O)C1CCC(F)(F)CC1)C1=CC=CC=C1	0	1	1
DB04838	Cyclandelate	CC1CC(CC(C)(C)C1)OC(=O)C(O)C1=CC=CC=C1	1	1	1
DB04839	Cyproterone acetate	[H][C@@]12C[C@]1([H])[C@@]1(C)C(=CC2=O)C(Cl)=C[C@@]2([H])[C@]3([H])CC[C@](OC(C)=O)(C(C)=O)[C@@]3(C)CC[C@]12[H]	1	1	1
DB04840	Debrisoquine	NC(=N)N1CCC2=CC=CC=C2C1	1	1	1
DB04841	Flunarizine	FC1=CC=C(C=C1)C(N1CCN(C\C=C\C2=CC=CC=C2)CC1)C1=CC=C(F)C=C1	0	1	1
DB04842	Fluspirilene	FC1=CC=C(C=C1)C(CCCN1CCC2(CC1)N(CNC2=O)C1=CC=CC=C1)C1=CC=C(F)C=C1	0	1	1
DB04843	Mepenzolate	C[N+]1(C)CCCC(C1)OC(=O)C(O)(C1=CC=CC=C1)C1=CC=CC=C1	0	0	0
DB04844	Tetrabenazine	COC1=C(OC)C=C2C3CC(=O)C(CC(C)C)CN3CCC2=C1	0	1	1
DB04845	Ixabepilone	[H][C@]12C[C@H](NC(=O)C[C@H](O)C(C)(C)C(=O)[C@H](C)[C@@H](O)[C@@H](C)CCC[C@@]1(C)O2)C(\C)=C\C1=CSC(C)=N1	1	0	0
DB04846	Celiprolol	CCN(CC)C(=O)NC1=CC=C(OCC(O)CNC(C)(C)C)C(=C1)C(C)=O	0	0	1
DB04847	Roxadustat	CC1=NC(C(=O)NCC(O)=O)=C(O)C2=C1C=C(OC1=CC=CC=C1)C=C2	1	0	0
DB04854	Febuxostat	CC(C)COC1=C(C=C(C=C1)C1=NC(C)=C(S1)C(O)=O)C#N	1	1	1
DB04855	Dronedarone	CCCCN(CCCC)CCCOC1=CC=C(C=C1)C(=O)C1=C(CCCC)OC2=C1C=C(NS(C)(=O)=O)C=C2	0	0	1
DB04861	Nebivolol	OC(CNCC(O)C1CCC2=C(O1)C=CC(F)=C2)C1CCC2=C(O1)C=CC(F)=C2	0	1	1
DB04864	Huperzine A	[H][C@@]12CC3=C(C=CC(=O)N3)[C@@](N)(CC(C)=C1)\C2=C\C	1	1	1
DB04865	Omacetaxine mepesuccinate	[H][C@@]1(OC(=O)[C@@](O)(CCCC(C)(C)O)CC(=O)OC)C(OC)=C[C@]23CCCN2CCC2=CC4=C(OCO4)C=C2[C@]13[H]	1	1	1
DB04868	Nilotinib	CC1=CN(C=N1)C1=CC(NC(=O)C2=CC=C(C)C(NC3=NC=CC(=N3)C3=CN=CC=C3)=C2)=CC(=C1)C(F)(F)F	1	0	1
DB04876	Vildagliptin	OC12CC3CC(C1)CC(C3)(C2)NCC(=O)N1CCC[C@H]1C#N	0	1	1
DB04880	Enoximone	CSC1=CC=C(C=C1)C(=O)C1=C(C)NC(=O)N1	1	1	1
DB04890	Bepotastine	OC(=O)CCCN1CCC(CC1)OC(C1=CC=C(Cl)C=C1)C1=CC=CC=N1	1	0	0
DB04896	Milnacipran	CCN(CC)C(=O)C1(CC1CN)C1=CC=CC=C1	1	1	1
DB04908	Flibanserin	FC(F)(F)C1=CC(=CC=C1)N1CCN(CCN2C(=O)NC3=CC=CC=C23)CC1	1	1	1
DB04911	Oritavancin	CN[C@H](CC(C)C)C(=O)N[C@@H]1[C@H](O)C2=CC=C(OC3=C(O[C@@H]4O[C@H](CO)[C@@H](O)[C@H](O)[C@H]4O[C@H]4C[C@](C)(NCC5=CC=C(C=C5)C5=CC=C(Cl)C=C5)[C@@H](O)[C@H](C)O4)C4=CC(=C3)[C@@H](NC(=O)[C@H](CC(N)=O)NC1=O)C(=O)N[C@@H]1C3=CC(=C(O)C=C3)C3=C(O)C=C(O)C=C3[C@H](NC(=O)[C@@H](NC1=O)[C@H](O[C@H]1C[C@](C)(N)[C@@H](O)[C@H](C)O1)C1=CC(Cl)=C(O4)C=C1)C(O)=O)C(Cl)=C2	0	0	0
DB04918	Ceftobiprole	[H][C@@]1(NC(=O)C(=N/O)\C2=NSC(N)=N2)C(=O)N2C(C(O)=O)=C(CS[C@]12[H])\C=C1/CCN(C1=O)[C@]1([H])CCNC1	0	0	0
DB04920	Clevidipine	CCCC(=O)OCOC(=O)C1=C(C)NC(C)=C(C1C1=CC=CC(Cl)=C1Cl)C(=O)OC	1	1	1
DB04930	Permethrin	CC1(C)C(C=C(Cl)Cl)C1C(=O)OCC1=CC(OC2=CC=CC=C2)=CC=C1	1	0	1
DB04931	Afamelanotide	CCCC[C@H](NC(=O)[C@H](CO)NC(=O)[C@H](CC1=CC=C(O)C=C1)NC(=O)[C@H](CO)NC(C)=O)C(=O)N[C@@H](CCC(O)=O)C(=O)N[C@@H](CC1=CN=CN1)C(=O)N[C@H](CC1=CC=CC=C1)C(=O)N[C@@H](CCCNC(N)=N)C(=O)N[C@@H](CC1=CNC2=CC=CC=C12)C(=O)NCC(=O)N[C@@H](CCCCN)C(=O)N1CCC[C@H]1C(=O)N[C@@H](C(C)C)C(N)=O	0	0	0
DB04938	Ospemifene	OCCOC1=CC=C(C=C1)C(=C(\CCCl)C1=CC=CC=C1)\C1=CC=CC=C1	1	1	1
DB04941	Crofelemer		0	0	0
DB04946	Iloperidone	COC1=C(OCCCN2CCC(CC2)C2=NOC3=C2C=CC(F)=C3)C=CC(=C1)C(C)=O	0	1	1
DB04948	Lofexidine	CC(OC1=C(Cl)C=CC=C1Cl)C1=NCCN1	1	1	1
DB04951	Pirfenidone	CC1=CN(C(=O)C=C1)C1=CC=CC=C1	1	1	1
DB04953	Ezogabine	CCOC(=O)NC1=C(N)C=C(NCC2=CC=C(F)C=C2)C=C1	1	1	1
DB05013	Ingenol mebutate	[H][C@@]12C[C@@H](C)[C@]34C=C(C)[C@H](OC(=O)C(\C)=C/C)[C@@]3(O)[C@H](O)C(CO)=C[C@@]([H])(C4=O)[C@]1([H])C2(C)C	1	1	1
DB05015	Belinostat	ONC(=O)\C=C\C1=CC=CC(=C1)S(=O)(=O)NC1=CC=CC=C1	1	1	1
DB05016	Ataluren	OC(=O)C1=CC=CC(=C1)C1=NOC(=N1)C1=CC=CC=C1F	1	1	1
DB05018	Migalastat	OC[C@H]1NC[C@H](O)[C@@H](O)[C@H]1O	0	0	0
DB05039	Indacaterol	CCC1=C(CC)C=C2CC(CC2=C1)NC[C@H](O)C1=C2C=CC(=O)NC2=C(O)C=C1	0	0	1
DB05057	Erdosteine	OC(=O)CSCC(=O)NC1CCSC1=O	1	0	0
DB05087	Ganaxolone	[H][C@@]12CC[C@H](C(C)=O)[C@@]1(C)CC[C@@]1([H])[C@@]2([H])CC[C@@]2([H])C[C@](C)(O)CC[C@]12C	1	1	0
DB05109	Trabectedin	[H][C@@]12[C@@H]3SC[C@]4(NCCC5=C4C=C(OC)C(O)=C5)C(=O)OC[C@H](N1[C@@H](O)[C@@H]1CC4=CC(C)=C(OC)C(O)=C4[C@H]2N1C)C1=C2OCOC2=C(C)C(OC(C)=O)=C31	0	0	0
DB05154	Pretomanid	[O-][N+](=O)C1=CN2C[C@@H](COC2=N1)OCC1=CC=C(OC(F)(F)F)C=C1	1	1	1
DB05219	Crisaborole	OB1OCC2=C1C=CC(OC1=CC=C(C=C1)C#N)=C2	1	1	1
DB05239	Cobimetinib	OC1(CN(C1)C(=O)C1=C(NC2=C(F)C=C(I)C=C2)C(F)=C(F)C=C1)[C@@H]1CCCCN1	0	0	0
DB05245	Silver sulfadiazine	[Ag+].NC1=CC=C(C=C1)S(=O)(=O)[N-]C1=NC=CC=N1	1	0	1
DB05246	Methsuximide	CN1C(=O)CC(C)(C1=O)C1=CC=CC=C1	1	1	1
DB05260	Gallium nitrate	[Ga+3].[O-][N+]([O-])=O.[O-][N+]([O-])=O.[O-][N+]([O-])=O	1	1	1
DB05271	Rotigotine	CCCN(CCC1=CC=CS1)[C@H]1CCC2=C(O)C=CC=C2C1	0	1	1
DB05273	Samarium (153Sm) lexidronam	[153Sm+3].OP(O)(=O)CN(CCN(CP(O)([O-])=O)CP(O)([O-])=O)CP(O)([O-])=O	0	0	0
DB05294	Vandetanib	COC1=C(OCC2CCN(C)CC2)C=C2N=CN=C(NC3=C(F)C=C(Br)C=C3)C2=C1	0	0	1
DB05316	Pimavanserin	CC(C)COC1=CC=C(CNC(=O)N(CC2=CC=C(F)C=C2)C2CCN(C)CC2)C=C1	0	1	1
DB05351	Dexlansoprazole	CC1=C(OCC(F)(F)F)C=CN=C1C[S@@](=O)C1=NC2=CC=CC=C2N1	1	1	1
DB05381	Histamine	NCCC1=CNC=N1	0	1	1
DB05382	Iodine	II	1	1	1
DB05389	Tetrachlorodecaoxide	O.O=O.[O-][Cl]=O.[O-][Cl]=O.[O-][Cl]=O.[O-][Cl]=O	1	1	1
DB05467	Palovarotene	CC1(C)CCC(C)(C)C2=C1C=C(CN1C=CC=N1)C(\C=C\C1=CC=C(C=C1)C(O)=O)=C2	1	0	1
DB05541	Brivaracetam	CCC[C@H]1CN([C@@H](CC)C(N)=O)C(=O)C1	1	1	1
DB05630	Sodium stibogluconate	O.O.O.O.O.O.O.O.O.[Na+].[Na+].[Na+].[H][C@@]1(O[Sb]2(O)(O[Sb]34([O-])O[C@@H](C([O-])=O)[C@@]([H])(O3)[C@]([H])(O4)[C@H](O)CO)O[C@@H](C([O-])=O)[C@@]1([H])O2)[C@H](O)CO	0	0	0
DB05667	Levoketoconazole	CC(=O)N1CCN(CC1)C1=CC=C(OC[C@@H]2CO[C@](CN3C=CN=C3)(O2)C2=CC=C(Cl)C=C2Cl)C=C1	0	0	0
DB05676	Apremilast	CCOC1=CC(=CC=C1OC)[C@@H](CS(C)(=O)=O)N1C(=O)C2=CC=CC(NC(C)=O)=C2C1=O	0	1	1
DB05812	Abiraterone	[H][C@@]12CC=C(C3=CC=CN=C3)[C@@]1(C)CC[C@@]1([H])[C@@]2([H])CC=C2C[C@@H](O)CC[C@]12C	1	1	1
DB05990	Obeticholic acid	[H][C@@]1(CC[C@@]2([H])[C@]3([H])[C@H](O)[C@H](CC)[C@]4([H])C[C@H](O)CC[C@]4(C)[C@@]3([H])CC[C@]12C)[C@H](C)CCC(O)=O	1	1	0
DB06016	Cariprazine	CN(C)C(=O)N[C@H]1CC[C@H](CCN2CCN(CC2)C2=C(Cl)C(Cl)=CC=C2)CC1	0	1	1
DB06045	Trofinetide	C[C@]1(CCCN1C(=O)CN)C(=O)N[C@@H](CCC(O)=O)C(O)=O	1	0	0
DB06077	Lumateperone	[H][C@]12CCN(CCCC(=O)C3=CC=C(F)C=C3)C[C@@]1([H])C1=CC=CC3=C1N2CCN3C	0	1	1
DB06083	Tapinarof	CC(C)C1=C(O)C=C(\C=C\C2=CC=CC=C2)C=C1O	1	0	1
DB06119	Cenobamate	NC(=O)O[C@@H](CN1N=CN=N1)C1=C(Cl)C=CC=C1	1	1	1
DB06137	Tirbanibulin	O=C(CC1=CC=C(C=N1)C1=CC=C(OCCN2CCOCC2)C=C1)NCC1=CC=CC=C1	1	1	1
DB06145	Spiramycin	[H][C@@]1(CC[C@@H]([C@@H](C)O1)N(C)C)O[C@H]1\C=C\C=C\C[C@@H](C)OC(=O)C[C@@H](O)[C@H](OC)[C@@H](O[C@]2([H])O[C@H](C)[C@@H](O[C@@]3([H])C[C@@](C)(O)[C@@H](O)[C@H](C)O3)[C@@H]([C@H]2O)N(C)C)[C@@H](CC=O)C[C@H]1C	0	0	0
DB06148	Mianserin	CN1CCN2C(C1)C1=CC=CC=C1CC1=CC=CC=C21	1	1	1
DB06149	Teicoplanin	CCCCCCCCCC(=O)N[C@@H]1[C@@H](O)[C@H](O)[C@@H](CO)O[C@H]1OC1=C2OC3=C(Cl)C=C(C=C3)[C@@H](O[C@@H]3O[C@H](CO)[C@@H](O)[C@H](O)[C@H]3NC(C)=O)[C@@H]3NC(=O)[C@H](NC(=O)[C@@H]4NC(=O)[C@H]5NC(=O)[C@@H](CC6=CC=C(OC1=CC4=C2)C(Cl)=C6)NC(=O)[C@H](N)C1=CC=C(O)C(OC2=CC(O)=CC5=C2)=C1)C1=CC=C(O)C(=C1)C1=C(C=C(O)C=C1OC1O[C@H](CO)[C@@H](O)[C@H](O)[C@@H]1O)[C@H](NC3=O)C(O)=O	0	0	0
DB06151	Acetylcysteine	CC(=O)N[C@@H](CS)C(O)=O	0	1	0
DB06152	Nylidrin	CC(CCC1=CC=CC=C1)NC(C)C(O)C1=CC=C(O)C=C1	0	0	1
DB06153	Pizotifen	CN1CCC(CC1)=C1C2=C(CCC3=CC=CC=C13)SC=C2	1	1	1
DB06154	Pentaerythritol tetranitrate	[O-][N+](=O)OCC(CO[N+]([O-])=O)(CO[N+]([O-])=O)CO[N+]([O-])=O	1	0	1
DB06155	Rimonabant	CC1=C(N(N=C1C(=O)NN1CCCCC1)C1=C(Cl)C=C(Cl)C=C1)C1=CC=C(Cl)C=C1	1	0	1
DB06174	Noscapine	[H][C@@]1(OC(=O)C2=C1C=CC(OC)=C2OC)[C@]1([H])N(C)CCC2=CC3=C(OCO3)C(OC)=C12	0	1	1
DB06176	Romidepsin	C\C=C1/NC(=O)[C@H]2CSSCC\C=C\[C@H](CC(=O)N[C@H](C(C)C)C(=O)N2)OC(=O)[C@@H](NC1=O)C(C)C	0	0	0
DB06193	Pixantrone	NCCNC1=CC=C(NCCN)C2=C1C(=O)C1=C(C=NC=C1)C2=O	1	1	0
DB06201	Rufinamide	NC(=O)C1=CN(CC2=C(F)C=CC=C2F)N=N1	1	1	1
DB06202	Lasofoxifene	[H][C@@]1(CCC2=CC(O)=CC=C2[C@@]1([H])C1=CC=C(OCCN2CCCC2)C=C1)C1=CC=CC=C1	0	1	1
DB06203	Alogliptin	CN1C(=O)C=C(N2CCC[C@@H](N)C2)N(CC2=C(C=CC=C2)C#N)C1=O	1	1	1
DB06204	Tapentadol	CC[C@H]([C@@H](C)CN(C)C)C1=CC(O)=CC=C1	1	0	1
DB06206	Sugammadex	O[C@@H]1[C@@H](O)[C@@H]2O[C@H]3O[C@H](CSCCC(O)=O)[C@@H](O[C@H]4O[C@H](CSCCC(O)=O)[C@@H](O[C@H]5O[C@H](CSCCC(O)=O)[C@@H](O[C@H]6O[C@H](CSCCC(O)=O)[C@@H](O[C@H]7O[C@H](CSCCC(O)=O)[C@@H](O[C@H]8O[C@H](CSCCC(O)=O)[C@@H](O[C@H]9O[C@H](CSCCC(O)=O)[C@@H](O[C@H]1O[C@@H]2CSCCC(O)=O)[C@H](O)[C@H]9O)[C@H](O)[C@H]8O)[C@H](O)[C@H]7O)[C@H](O)[C@H]6O)[C@H](O)[C@H]5O)[C@H](O)[C@H]4O)[C@H](O)[C@H]3O	0	0	0
DB06207	Silodosin	C[C@H](CC1=CC2=C(N(CCCO)CC2)C(=C1)C(N)=O)NCCOC1=CC=CC=C1OCC(F)(F)F	0	0	1
DB06209	Prasugrel	CC(=O)OC1=CC2=C(CCN(C2)C(C(=O)C2CC2)C2=CC=CC=C2F)S1	1	1	1
DB06210	Eltrombopag	CC1=NN(C(=O)\C1=N/NC1=CC=CC(C2=CC=CC(=C2)C(O)=O)=C1O)C1=CC=C(C)C(C)=C1	1	0	0
DB06211	Doripenem	[H][C@]12[C@@H](C)C(S[C@@H]3CN[C@H](CNS(N)(=O)=O)C3)=C(N1C(=O)[C@]2([H])[C@@H](C)O)C(O)=O	0	0	0
DB06212	Tolvaptan	CC1=CC=CC=C1C(=O)NC1=CC(C)=C(C=C1)C(=O)N1CCC[C@@H](O)C2=C1C=CC(Cl)=C2	1	1	1
DB06213	Regadenoson	CNC(=O)C1=CN(N=C1)C1=NC2=C(N=CN2[C@@H]2O[C@H](CO)[C@@H](O)[C@H]2O)C(N)=N1	0	0	1
DB06215	Ferumoxytol	[O--].[O--].[O--].[O--].[Fe++].[Fe+3].[Fe+3]	1	0	0
DB06216	Asenapine	CN1CC2C(C1)C1=C(OC3=CC=C(Cl)C=C23)C=CC=C1	1	1	1
DB06217	Vernakalant	COC1=C(OC)C=C(CCO[C@@H]2CCCC[C@H]2N2CC[C@@H](O)C2)C=C1	0	1	1
DB06218	Lacosamide	COC[C@@H](NC(C)=O)C(=O)NCC1=CC=CC=C1	1	1	1
DB06219	Dalbavancin		0	0	0
DB06228	Rivaroxaban	ClC1=CC=C(S1)C(=O)NC[C@H]1CN(C(=O)O1)C1=CC=C(C=C1)N1CCOCC1=O	1	1	1
DB06234	Maribavir	CC(C)NC1=NC2=CC(Cl)=C(Cl)C=C2N1[C@H]1O[C@@H](CO)[C@H](O)[C@@H]1O	1	0	1
DB06237	Avanafil	COC1=C(Cl)C=C(CNC2=C(C=NC(=N2)N2CCC[C@H]2CO)C(=O)NCC2=NC=CC=N2)C=C1	0	0	1
DB06249	Arzoxifene	COC1=CC=C(C=C1)C1=C(OC2=CC=C(OCCN3CCCCC3)C=C2)C2=C(S1)C=C(O)C=C2	0	0	1
DB06261	Hexaminolevulinate	[H]N([H])CC(=O)CCC(=O)OCCCCCC	1	1	1
DB06262	Droxidopa	N[C@@H]([C@H](O)C1=CC(O)=C(O)C=C1)C(O)=O	0	0	0
DB06267	Udenafil	CCCOC1=C(C=C(C=C1)S(=O)(=O)NCCC1CCCN1C)C1=NC(=O)C2=C(N1)C(CCC)=NN2C	1	0	1
DB06274	Alvimopan	C[C@H]1CN(C[C@H](CC2=CC=CC=C2)C(=O)NCC(O)=O)CC[C@@]1(C)C1=CC(O)=CC=C1	1	1	0
DB06282	Levocetirizine	OC(=O)COCCN1CCN(CC1)[C@H](C1=CC=CC=C1)C1=CC=C(Cl)C=C1	1	0	1
DB06283	Ziconotide	[H][C@]12CSSC[C@]3([H])NC(=O)[C@H](CCCCN)NC(=O)[C@H](C)NC(=O)CNC(=O)[C@H](CCCCN)NC(=O)CNC(=O)[C@H](CCCCN)NC(=O)[C@@H](N)CSSC[C@]([H])(NC(=O)[C@]([H])(CSSC[C@H](NC(=O)[C@H](CCCCN)NC(=O)CNC(=O)[C@H](CO)NC(=O)[C@H](CCCNC(N)=N)NC1=O)C(N)=O)NC(=O)[C@H](CC(O)=O)NC(=O)[C@H](CC1=CC=C(O)C=C1)NC(=O)[C@H](CCSC)NC(=O)[C@H](CC(C)C)NC(=O)[C@H](CCCNC(N)=N)NC(=O)[C@H](CO)NC3=O)C(=O)N[C@@]([H])([C@@H](C)O)C(=O)NC…	0	0	1
DB06287	Temsirolimus	OCC(C)(CO)C(=O)O[C@@H]1CC[C@@H](C[C@@H](C)[C@]2([H])CC(=O)[C@H](C)\C=C(C)\[C@@H](O)[C@@H](OC)C(=O)[C@H](C)C[C@H](C)\C=C\C=C\C=C(C)\[C@@H](OC)C[C@]3([H])CC[C@@H](C)[C@@](O)(O3)C(=O)C(=O)N3CCCC[C@H]3C(=O)O2)C[C@H]1OC	0	0	0
DB06288	Amisulpride	CCN1CCCC1CNC(=O)C1=CC(=C(N)C=C1OC)S(=O)(=O)CC	1	1	1
DB06290	Simeprevir	[H][C@]12C[C@]1(NC(=O)[C@]1([H])C[C@H](C[C@@]1([H])C(=O)N(C)CCCC\C=C/2)OC1=CC(=NC2=C1C=CC(OC)=C2C)C1=NC(=CS1)C(C)C)C(=O)NS(=O)(=O)C1CC1	1	0	0
DB06292	Dapagliflozin	CCOC1=CC=C(CC2=C(Cl)C=CC(=C2)[C@@H]2O[C@H](CO)[C@@H](O)[C@H](O)[C@H]2O)C=C1	1	1	0
DB06335	Saxagliptin	[H][C@@]12C[C@]1([H])N([C@@H](C2)C#N)C(=O)[C@@H](N)C12CC3CC(CC(O)(C3)C1)C2	1	0	1
DB06374	Elacestrant	CCNCCC1=CC=C(CN(CC)C2=C(C=CC(OC)=C2)[C@@H]2CCC3=CC(O)=CC=C3C2)C=C1	0	1	1
DB06401	Bazedoxifene	CC1=C(N(CC2=CC=C(OCCN3CCCCCC3)C=C2)C2=C1C=C(O)C=C2)C1=CC=C(O)C=C1	0	0	1
DB06402	Telavancin	CCCCCCCCCCNCCN[C@@]1(C)C[C@H](O[C@@H]2[C@@H](O)[C@H](O)[C@@H](CO)O[C@H]2OC2=C3OC4=CC=C(C=C4Cl)[C@@H](O)[C@@H](NC(=O)[C@@H](CC(C)C)NC)C(=O)N[C@@H](CC(N)=O)C(=O)N[C@@H]4C(C=C2OC2=C(Cl)C=C(C=C2)[C@@H](O)[C@@H]2NC(=O)[C@H](NC4=O)C4=CC(=C(O)C=C4)C4=C(O)C(CNCP(O)(O)=O)=C(O)C=C4[C@H](NC2=O)C(O)=O)=C3)O[C@@H](C)[C@H]1O	0	0	0
DB06403	Ambrisentan	COC([C@H](OC1=NC(C)=CC(C)=N1)C(O)=O)(C1=CC=CC=C1)C1=CC=CC=C1	1	1	1
DB06410	Doxercalciferol	[H][C@@]1(CC[C@@]2([H])\C(CCC[C@]12C)=C\C=C1\C[C@@H](O)C[C@H](O)C1=C)[C@H](C)\C=C\[C@H](C)C(C)C	1	1	1
DB06412	Oxymetholone	[H][C@@]12CC[C@](C)(O)[C@@]1(C)CC[C@@]1([H])[C@@]2([H])CC[C@@]2([H])CC(=O)\C(C[C@]12C)=C/O	1	0	1
DB06413	Armodafinil	NC(=O)C[S@@](=O)C(C1=CC=CC=C1)C1=CC=CC=C1	1	1	1
DB06414	Etravirine	CC1=CC(=CC(C)=C1OC1=C(Br)C(N)=NC(NC2=CC=C(C=C2)C#N)=N1)C#N	0	0	1
DB06415	Calfactant		0	0	0
DB06439	Tyloxapol		0	0	0
DB06441	Cangrelor	CSCCNC1=C2N=CN([C@@H]3O[C@H](COP(O)(=O)OP(O)(=O)C(Cl)(Cl)P(O)(O)=O)[C@@H](O)[C@H]3O)C2=NC(SCCC(F)(F)F)=N1	0	0	0
DB06448	Lonafarnib	NC(=O)N1CCC(CC(=O)N2CCC(CC2)[C@H]2C3=C(CCC4=C2C(Br)=CC(Cl)=C4)C=C(Br)C=N3)CC1	1	0	1
DB06480	Prucalopride	COCCCN1CCC(CC1)NC(=O)C1=C2OCCC2=C(N)C(Cl)=C1	0	0	1
DB06589	Pazopanib	CN(C1=CC2=NN(C)C(C)=C2C=C1)C1=CC=NC(NC2=CC=C(C)C(=C2)S(N)(=O)=O)=N1	0	0	1
DB06590	Ceftaroline fosamil	[H][C@]12SCC(SC3=NC(=CS3)C3=CC=[N+](C)C=C3)=C(N1C(=O)[C@H]2NC(=O)C(=N/OCC)\C1=NSC(NP(O)(O)=O)=N1)C([O-])=O	0	0	0
DB06594	Agomelatine	COC1=CC2=C(CCNC(C)=O)C=CC=C2C=C1	1	1	1
DB06595	Midostaurin	CO[C@@H]1[C@@H](C[C@H]2O[C@]1(C)N1C3=C(C=CC=C3)C3=C1C1=C(C4=C(C=CC=C4)N21)C1=C3CNC1=O)N(C)C(=O)C1=CC=CC=C1	1	1	0
DB06603	Panobinostat	CC1=C(CCNCC2=CC=C(\C=C\C(=O)NO)C=C2)C2=CC=CC=C2N1	0	1	0
DB06605	Apixaban	COC1=CC=C(C=C1)N1N=C(C(N)=O)C2=C1C(=O)N(CC2)C1=CC=C(C=C1)N1CCCCC1=O	1	0	0
DB06608	Tafenoquine	COC1=CC(C)=C2C(OC3=CC=CC(=C3)C(F)(F)F)=C(OC)C=C(NC(C)CCCN)C2=N1	0	1	1
DB06614	Peramivir	[H][C@@]1([C@@H](NC(C)=O)C(CC)CC)[C@H](O)[C@H](C[C@H]1NC(N)=N)C(O)=O	0	0	1
DB06616	Bosutinib	COC1=CC(NC2=C(C=NC3=CC(OCCCN4CCN(C)CC4)=C(OC)C=C23)C#N)=C(Cl)C=C1Cl	0	1	1
DB06626	Axitinib	CNC(=O)C1=C(SC2=CC=C3C(NN=C3\C=C\C3=CC=CC=N3)=C2)C=CC=C1	1	1	1
DB06636	Isavuconazonium	[H]C(C)(OC(=O)N(C)C1=C(COC(=O)CNC)C=CC=N1)[N+]1=CN(C[C@](O)(C2=C(F)C=CC(F)=C2)[C@@]([H])(C)C2=NC(=CS2)C2=CC=C(C=C2)C#N)N=C1	0	0	0
DB06637	Dalfampridine	NC1=CC=NC=C1	1	1	1
DB06654	Safinamide	C[C@H](NCC1=CC=C(OCC2=CC(F)=CC=C2)C=C1)C(N)=O	0	1	1
DB06663	Pasireotide	NCCCC[C@@H]1NC(=O)[C@@H](CC2=CNC3=C2C=CC=C3)NC(=O)[C@@H](NC(=O)[C@@H]2C[C@H](CN2C(=O)[C@H](CC2=CC=CC=C2)NC(=O)[C@H](CC2=CC=C(OCC3=CC=CC=C3)C=C2)NC1=O)OC(=O)NCCN)C1=CC=CC=C1	0	0	0
DB06684	Vilazodone	NC(=O)C1=CC2=CC(=CC=C2O1)N1CCN(CCCCC2=CNC3=C2C=C(C=C3)C#N)CC1	0	1	1
DB06689	Ethanolamine oleate	NCCO.CCCCCCCC\C=C/CCCCCCCC(O)=O	1	1	1
DB06690	Nitrous oxide	[N-]=[N+]=O	1	1	1
DB06691	Mepyramine	COC1=CC=C(CN(CCN(C)C)C2=NC=CC=C2)C=C1	1	1	1
DB06694	Xylometazoline	CC1=CC(=CC(C)=C1CC1=NCCN1)C(C)(C)C	1	1	1
DB06695	Dabigatran etexilate	CCCCCCOC(=O)\N=C(\N)C1=CC=C(NCC2=NC3=C(C=CC(=C3)C(=O)N(CCC(=O)OCC)C3=NC=CC=C3)N2C)C=C1	1	0	1
DB06697	Artemether	[H][C@@]12CC[C@@H](C)[C@]3([H])CC[C@@]4(C)OO[C@@]13[C@]([H])(O[C@H](OC)[C@@H]2C)O4	1	1	1
DB06698	Betahistine	CNCCC1=CC=CC=N1	1	1	1
DB06699	Degarelix	CC(C)C[C@H](NC(=O)[C@@H](CC1=CC=C(NC(N)=O)C=C1)NC(=O)[C@H](CC1=CC=C(NC(=O)[C@@H]2CC(=O)NC(=O)N2)C=C1)NC(=O)[C@H](CO)NC(=O)[C@@H](CC1=CC=CN=C1)NC(=O)[C@@H](CC1=CC=C(Cl)C=C1)NC(=O)[C@@H](CC1=CC=C2C=CC=CC2=C1)NC(C)=O)C(=O)N[C@@H](CCCCNC(C)C)C(=O)N1CCC[C@H]1C(=O)N[C@H](C)C(N)=O	0	0	0
DB06700	Desvenlafaxine	CN(C)CC(C1=CC=C(O)C=C1)C1(O)CCCCC1	0	1	1
DB06701	Dexmethylphenidate	[H][C@@](C(=O)OC)(C1=CC=CC=C1)[C@@]1([H])CCCCN1	1	1	1
DB06702	Fesoterodine	CC(C)N(CC[C@H](C1=CC=CC=C1)C1=C(OC(=O)C(C)C)C=CC(CO)=C1)C(C)C	0	1	1
DB06703	Gadobutrol	OC[C@H](O)[C@H](CO)[N+]12CC[N+]3(CC([O-])=O)CC[N+]4(CC([O-])=O)CC[N+](CC([O-])=O)(CC1)[Gd-]234	0	0	0
DB06704	Iobenguane	NC(N)=NCC1=CC(I)=CC=C1	1	1	1
DB06705	Gadofosveset trisodium	[Na+].[Na+].[Na+].[Gd+3].[O-]C(=O)CN(CCN(CC([O-])=O)CC([O-])=O)C[C@H](COP([O-])(=O)OC1CCC(CC1)(C1=CC=CC=C1)C1=CC=CC=C1)N(CC([O-])=O)CC([O-])=O	0	0	0
DB06706	Isometheptene	CNC(C)CCC=C(C)C	1	1	1
DB06707	Levonordefrin	C[C@H](N)[C@H](O)C1=CC(O)=C(O)C=C1	0	0	1
DB06708	Lumefantrine	CCCCN(CCCC)CC(O)C1=C2C(=CC(Cl)=C1)\C(=C/C1=CC=C(Cl)C=C1)C1=C2C=CC(Cl)=C1	0	1	1
DB06709	Methacholine	CC(C[N+](C)(C)C)OC(C)=O	1	0	0
DB06710	Methyltestosterone	[H][C@@]12CC[C@](C)(O)[C@@]1(C)CC[C@@]1([H])[C@@]2([H])CCC2=CC(=O)CC[C@]12C	1	0	1
DB06711	Naphazoline	C(C1=NCCN1)C1=CC=CC2=CC=CC=C12	1	1	1
DB06712	Nilvadipine	COC(=O)C1=C(NC(C)=C(C1C1=CC(=CC=C1)[N+]([O-])=O)C(=O)OC(C)C)C#N	0	1	1
DB06713	Norelgestromin	[H][C@@]12CC[C@@](O)(C#C)[C@@]1(CC)CC[C@]1([H])[C@@]3([H])CCC(C=C3CC[C@@]21[H])=NO	1	1	1
DB06714	Propylhexedrine	CNC(C)CC1CCCCC1	1	1	1
DB06715	Potassium Iodide	[K+].[I-]	1	0	0
DB06716	Fospropofol	CC(C)C1=CC=CC(C(C)C)=C1OCOP(O)(O)=O	1	1	1
DB06717	Fosaprepitant	C[C@@H](O[C@H]1OCCN(CC2=NC(=O)N(N2)P(O)(O)=O)[C@H]1C1=CC=C(F)C=C1)C1=CC(=CC(=C1)C(F)(F)F)C(F)(F)F	0	0	0
DB06718	Stanozolol	[H][C@@]12CC[C@](C)(O)[C@@]1(C)CC[C@@]1([H])[C@@]2([H])CC[C@@]2([H])CC3=NNC=C3C[C@]12C	1	0	1
DB06719	Buserelin	CCNC(=O)[C@@H]1CCCN1C(=O)[C@H](CCCNC(N)=N)NC(=O)[C@H](CC(C)C)NC(=O)[C@@H](COC(C)(C)C)NC(=O)[C@H](CC1=CC=C(O)C=C1)NC(=O)[C@H](CO)NC(=O)[C@H](CC1=CNC2=C1C=CC=C2)NC(=O)[C@H](CC1=CN=CN1)NC(=O)[C@@H]1CCC(=O)N1	0	0	0
DB06723	Aluminum hydroxide	[OH-].[OH-].[OH-].[Al+3]	1	0	0
DB06724	Calcium carbonate	[Ca++].[O-]C([O-])=O	1	0	0
DB06725	Lornoxicam	CN1C(C(=O)NC2=CC=CC=N2)=C(O)C2=C(C=C(Cl)S2)S1(=O)=O	1	1	1
DB06729	Sulfaphenazole	NC1=CC=C(C=C1)S(=O)(=O)NC1=CC=NN1C1=CC=CC=C1	1	1	1
DB06736	Aceclofenac	OC(=O)COC(=O)CC1=CC=CC=C1NC1=C(Cl)C=CC=C1Cl	1	0	1
DB06742	Ambroxol	NC1=C(Br)C=C(Br)C=C1CN[C@H]1CC[C@H](O)CC1	0	1	1
DB06751	Drotaverine	CCOC1=C(OCC)C=C(\C=C2/NCCC3=CC(OCC)=C(OCC)C=C23)C=C1	0	1	1
DB06755	Beta carotene	C\C(\C=C\C=C(/C)\C=C\C1=C(C)CCCC1(C)C)=C/C=C/C=C(\C)/C=C/C=C(\C)/C=C/C1=C(C)CCCC1(C)C	1	1	1
DB06756	Betaine	C[N+](C)(C)CC([O-])=O	1	1	0
DB06757	Manganese	[Mn++]	1	1	1
DB06762	Pinacidil	CC(N\C(NC#N)=N\C1=CC=NC=C1)C(C)(C)C	1	0	1
DB06764	Tetryzoline	C1CN=C(N1)C1CCCC2=CC=CC=C12	1	1	1
DB06766	Alcaftadine	CN1CCC(CC1)=C1C2=NC=C(C=O)N2CCC2=CC=CC=C12	0	1	1
DB06767	Ammonium chloride	[NH4+].[Cl-]	1	0	0
DB06768	Ammonium lactate	[NH4+].CC(O)C([O-])=O	1	1	0
DB06769	Bendamustine	CN1C(CCCC(O)=O)=NC2=CC(=CC=C12)N(CCCl)CCCl	1	1	1
DB06770	Benzyl alcohol	OCC1=CC=CC=C1	1	1	1
DB06771	Besifloxacin	N[C@@H]1CCCCN(C1)C1=C(F)C=C2C(=O)C(=CN(C3CC3)C2=C1Cl)C(O)=O	0	0	0
DB06772	Cabazitaxel	[H][C@]12[C@H](OC(=O)C3=CC=CC=C3)[C@]3(O)C[C@H](OC(=O)[C@H](O)[C@@H](NC(=O)OC(C)(C)C)C4=CC=CC=C4)C(C)=C([C@@H](OC)C(=O)[C@]1(C)[C@H](C[C@H]1OC[C@@]21OC(C)=O)OC)C3(C)C	0	0	0
DB06774	Capsaicin	COC1=C(O)C=CC(CNC(=O)CCCC\C=C\C(C)C)=C1	1	1	1
DB06775	Carglumic acid	NC(=O)N[C@@H](CCC(O)=O)C(O)=O	0	1	0
DB06776	Sodium cellulose phosphate		0	0	0
DB06777	Chenodeoxycholic acid	[H][C@@]1(CC[C@@]2([H])[C@]3([H])[C@H](O)C[C@]4([H])C[C@H](O)CC[C@]4(C)[C@@]3([H])CC[C@]12C)[C@H](C)CCC(O)=O	1	0	0
DB06778	Cupric sulfate	[Cu++].[O-]S([O-])(=O)=O	1	1	1
DB06779	Dalteparin		0	0	0
DB06780	Desoxycorticosterone acetate	[H][C@@]12CC[C@H](C(=O)COC(C)=O)[C@@]1(C)CC[C@@]1([H])[C@@]2([H])CCC2=CC(=O)CC[C@]12C	1	1	1
DB06781	Difluprednate	[H][C@@]12CC[C@](OC(=O)CCC)(C(=O)COC(C)=O)[C@@]1(C)C[C@H](O)[C@@]1(F)[C@@]2([H])C[C@H](F)C2=CC(=O)C=C[C@]12C	1	1	1
DB06782	Dimercaprol	OCC(S)CS	0	0	1
DB06783	Prussian blue	[Fe+3].[Fe+3].[Fe+3].[Fe+3].N#C[Fe-4](C#N)(C#N)(C#N)(C#N)C#N.N#C[Fe-4](C#N)(C#N)(C#N)(C#N)C#N.N#C[Fe-4](C#N)(C#N)(C#N)(C#N)C#N	0	1	0
DB06784	Gallium citrate Ga-67	[67Ga+3].OC(CC([O-])=O)(CC([O-])=O)C([O-])=O	0	1	0
DB06785	Ganirelix	CCNC(NCC)=NCCCC[C@@H](NC(=O)[C@H](CC1=CC=C(O)C=C1)NC(=O)[C@H](CO)NC(=O)[C@@H](CC1=CC=CN=C1)NC(=O)[C@@H](CC1=CC=C(Cl)C=C1)NC(=O)[C@@H](CC1=CC2=CC=CC=C2C=C1)NC(C)=O)C(=O)N[C@@H](CC(C)C)C(=O)N[C@@H](CCCCN=C(NCC)NCC)C(=O)N1CCC[C@H]1C(=O)N[C@H](C)C(N)=O	0	0	0
DB06787	Hexocyclium	C[N+]1(C)CCN(CC(O)(C2CCCCC2)C2=CC=CC=C2)CC1	1	1	1
DB06789	Hydroxyprogesterone caproate	[H][C@@]12CC[C@](OC(=O)CCCCC)(C(C)=O)[C@@]1(C)CC[C@@]1([H])[C@@]2([H])CCC2=CC(=O)CC[C@]12C	1	1	1
DB06791	Lanreotide	[H]N([H])CCCCC1N([H])C(=O)C(CC2=CN([H])C3=CC=CC=C23)N([H])C(=O)C(CC2=CC=C(O)C=C2)N([H])C(=O)C(CSSCC(N([H])C(=O)C(N([H])C1=O)C(C)C)C(=O)N([H])C(C(C)O)C(=O)N([H])[H])N([H])C(=O)C(CC1=CC2=CC=CC=C2C=C1)N([H])[H]	0	0	0
DB06792	Lanthanum carbonate	[La+3].[La+3].[O-]C([O-])=O.[O-]C([O-])=O.[O-]C([O-])=O	1	1	0
DB06794	Lodoxamide	OC(=O)C(=O)NC1=CC(=CC(NC(=O)C(O)=O)=C1Cl)C#N	1	0	0
DB06797	Mebutamate	CCC(C)C(C)(COC(N)=O)COC(N)=O	1	1	1
DB06799	Methenamine	C1N2CN3CN1CN(C2)C3	1	1	1
DB06800	Methylnaltrexone	C[N@+]1(CC2CC2)CC[C@]23[C@H]4OC5=C(O)C=CC(C[C@@H]1[C@]2(O)CCC4=O)=C35	0	1	1
DB06802	Nepafenac	NC(=O)CC1=CC=CC(C(=O)C2=CC=CC=C2)=C1N	1	1	1
DB06803	Niclosamide	OC1=C(C=C(Cl)C=C1)C(=O)NC1=C(Cl)C=C(C=C1)[N+]([O-])=O	1	0	1
DB06807	Phenyl aminosalicylate	NC1=CC(O)=C(C=C1)C(=O)OC1=CC=CC=C1	1	1	1
DB06809	Plerixafor	C(N1CCCNCCNCCCNCC1)C1=CC=C(CN2CCCNCCNCCCNCC2)C=C1	0	1	0
DB06811	Polidocanol	CCCCCCCCCCCCOCCOCCOCCOCCOCCOCCOCCOCCOCCO	1	1	0
DB06812	Povidone-iodine		0	0	0
DB06813	Pralatrexate	NC1=NC2=NC=C(CC(CC#C)C3=CC=C(C=C3)C(=O)N[C@@H](CCC(O)=O)C(O)=O)N=C2C(N)=N1	0	0	0
DB06814	Protokylol	CC(CC1=CC=C2OCOC2=C1)NCC(O)C1=CC=C(O)C(O)=C1	0	1	1
DB06815	Pyrithione	[O-][N+]1=C(S)C=CC=C1	1	1	0
DB06816	Pyrvinium	CN(C)C1=CC2=C(C=C1)[N+](C)=C(\C=C\C1=C(C)N(C(C)=C1)C1=CC=CC=C1)C=C2	0	1	1
DB06817	Raltegravir	CN1C(=O)C(O)=C(N=C1C(C)(C)NC(=O)C1=NN=C(C)O1)C(=O)NCC1=CC=C(F)C=C1	0	0	1
DB06819	Phenylbutyric acid	OC(=O)CCCC1=CC=CC=C1	1	1	1
DB06820	Sulconazole	ClC1=CC=C(CSC(CN2C=CN=C2)C2=C(Cl)C=C(Cl)C=C2)C=C1	0	1	1
DB06821	Sulfameter	COC1=CN=C(NS(=O)(=O)C2=CC=C(N)C=C2)N=C1	1	0	1
DB06822	Tinzaparin		0	0	0
DB06823	Tiopronin	CC(S)C(=O)NCC(O)=O	0	1	1
DB06824	Triethylenetetramine	NCCNCCNCCN	0	1	1
DB06825	Triptorelin	CC(C)C[C@H](NC(=O)[C@@H](CC1=CNC2=CC=CC=C12)NC(=O)[C@H](CC1=CC=C(O)C=C1)NC(=O)[C@H](CO)NC(=O)[C@H](CC1=CNC2=C1C=CC=C2)NC(=O)[C@H](CC1=CNC=N1)NC(=O)[C@@H]1CCC(=O)N1)C(=O)N[C@@H](CCCNC(N)=N)C(=O)N1CCC[C@H]1C(=O)NCC(N)=O	0	0	0
DB06826	Unoprostone	CCCCCCCC(=O)CC[C@H]1[C@H](O)C[C@H](O)[C@@H]1C\C=C/CCCC(O)=O	1	1	0
DB06827	Viomycin	[H][C@@]1(C[C@H](O)NC(=N)N1)[C@]1([H])NC(=O)\C(NC(=O)[C@H](CO)NC(=O)[C@H](CO)NC(=O)[C@H](CNC1=O)NC(=O)C[C@@H](N)CCCN)=C\NC(N)=O	0	0	0
DB07565	Chloramphenicol succinate	O[C@@H]([C@@H](COC(=O)CCC(O)=O)NC(=O)C(Cl)Cl)C1=CC=C(C=C1)[N+]([O-])=O	0	0	0
DB07776	Flavone	O=C1C=C(OC2=CC=CC=C12)C1=CC=CC=C1	1	1	1
DB08329	Sulthiame	NS(=O)(=O)C1=CC=C(C=C1)N1CCCCS1(=O)=O	1	1	1
DB08439	Parecoxib	CCC(=O)NS(=O)(=O)C1=CC=C(C=C1)C1=C(C)ON=C1C1=CC=CC=C1	1	1	1
DB08604	Triclosan	OC1=CC(Cl)=CC=C1OC1=C(Cl)C=C(Cl)C=C1	1	1	1
DB08797	Salicylamide	NC(=O)C1=CC=CC=C1O	1	1	1
DB08799	Antazoline	C(N(CC1=CC=CC=C1)C1=CC=CC=C1)C1=NCCN1	1	1	1
DB08801	Dimetindene	CC(C1=C(CCN(C)C)CC2=CC=CC=C12)C1=CC=CC=N1	1	1	1
DB08804	Nandrolone decanoate	[H][C@@]12CC[C@H](OC(=O)CCCCCCCCC)[C@@]1(C)CC[C@]1([H])[C@@]3([H])CCC(=O)C=C3CC[C@@]21[H]	1	1	1
DB08809	Dichloroacetic acid	OC(=O)C(Cl)Cl	1	1	1
DB08813	Nadroparin		0	0	0
DB08814	Triflusal	CC(=O)OC1=C(C=CC(=C1)C(F)(F)F)C(O)=O	1	1	1
DB08815	Lurasidone	[H][C@@]12[C@H]3CC[C@H](C3)[C@]1([H])C(=O)N(C[C@@H]1CCCC[C@H]1CN1CCN(CC1)C1=NSC3=CC=CC=C13)C2=O	0	1	1
DB08816	Ticagrelor	CCCSC1=NC2=C(N=NN2[C@@H]2C[C@H](OCCO)[C@@H](O)[C@H]2O)C(N[C@@H]2C[C@H]2C2=CC(F)=C(F)C=C2)=N1	0	0	0
DB08818	Hyaluronic acid	CC(=O)N[C@H]1[C@H](O)O[C@H](CO)[C@@H](O)C1O[C@@H]1O[C@@H]([C@@H](O[C@@H]2O[C@H](CO)[C@@H](O)C(O[C@@H]3O[C@@H]([C@@H](O)[C@H](O)[C@H]3O)C(O)=O)[C@H]2NC(C)=O)[C@H](O)[C@H]1O)C(O)=O	0	0	0
DB08819	Tafluprost	CC(C)OC(=O)CCC\C=C/C[C@H]1[C@@H](O)C[C@@H](O)[C@@H]1\C=C\C(F)(F)COC1=CC=CC=C1	1	1	0
DB08820	Ivacaftor	CC(C)(C)C1=CC(=C(O)C=C1NC(=O)C1=CNC2=CC=CC=C2C1=O)C(C)(C)C	1	0	1
DB08822	Azilsartan medoxomil	CCOC1=NC2=C(N1CC1=CC=C(C=C1)C1=CC=CC=C1C1=NOC(=O)N1)C(=CC=C2)C(=O)OCC1=C(C)OC(=O)O1	1	0	1
DB08823	Spinosad	[H][C@]1(C[C@@]2([H])C=C[C@@]3([H])[C@]4([H])CC(=O)O[C@@]([H])(CC)CCC[C@]([H])(O[C@@]5([H])CC[C@]([H])(N(C)C)[C@@]([H])(C)O5)[C@@]([H])(C)C(=O)C4=C[C@@]3([H])[C@]2([H])C1)O[C@]1([H])O[C@@]([H])(C)[C@]([H])(OC)[C@@]([H])(OC)[C@@]1([H])OC.[H][C@]1(C[C@@]2([H])C(C)=C[C@@]3([H])[C@]4([H])CC(=O)O[C@@]([H])(CC)CCC[C@]([H])(O[C@@]5([H])CC[C@]([H])(N(C)C)[C@@]([H])(C)O5)[C@@]([H])(C)C(=O)C4=C[C@@]3([H])[…	0	0	0
DB08824	Ioflupane I-123	[H][C@]12CC[C@]([H])([C@H]([C@H](C1)C1=CC=C([123I])C=C1)C(=O)OC)N2CCCF	0	1	1
DB08826	Deferiprone	CN1C=CC(=O)C(O)=C1C	1	1	1
DB08827	Lomitapide	FC(F)(F)CNC(=O)C1(CCCCN2CCC(CC2)NC(=O)C2=C(C=CC=C2)C2=CC=C(C=C2)C(F)(F)F)C2=CC=CC=C2C2=CC=CC=C12	0	0	1
DB08828	Vismodegib	CS(=O)(=O)C1=CC(Cl)=C(C=C1)C(=O)NC1=CC=C(Cl)C(=C1)C1=CC=CC=N1	1	0	1
DB08834	Tauroursodeoxycholic acid	[H][C@@]12CC[C@H]([C@H](C)CCC(=O)NCCS(O)(=O)=O)[C@@]1(C)CC[C@@]1([H])[C@@]2([H])[C@@H](O)C[C@]2([H])C[C@H](O)CC[C@]12C	1	1	0
DB08842	Acetylcarnitine	CC(=O)O[C@H](CC([O-])=O)C[N+](C)(C)C	1	1	0
DB08860	Pitavastatin	O[C@H](C[C@H](O)\C=C\C1=C(N=C2C=CC=CC2=C1C1=CC=C(F)C=C1)C1CC1)CC(O)=O	1	1	0
DB08862	Cholecystokinin		0	0	0
DB08864	Rilpivirine	CC1=CC(\C=C\C#N)=CC(C)=C1NC1=CC=NC(NC2=CC=C(C=C2)C#N)=N1	1	0	1
DB08865	Crizotinib	C[C@@H](OC1=CC(=CN=C1N)C1=CN(N=C1)C1CCNCC1)C1=C(Cl)C=CC(F)=C1Cl	0	0	1
DB08867	Ulipristal	CN(C)C1=CC=C(C=C1)[C@H]1C[C@@]2(C)[C@@H](CC[C@]2(O)C(C)=O)[C@@H]2CCC3=CC(=O)CCC3=C12	1	0	1
DB08868	Fingolimod	CCCCCCCCC1=CC=C(CCC(N)(CO)CO)C=C1	0	1	1
DB08871	Eribulin	[H][C@@]12CC(=C)[C@]([H])(CC[C@@]3([H])C[C@@H](C)C(=C)[C@@]([H])(C[C@]4([H])O[C@H](C[C@H](O)CN)[C@H](OC)[C@@]4([H])CC(=O)C[C@@]4([H])CC[C@]5([H])O[C@@]6([H])[C@H]7O[C@@]8(C[C@]7([H])O[C@@]6([H])[C@@]([H])(O8)[C@@]5([H])O4)CC1)O3)O2	0	1	0
DB08872	Gabapentin enacarbil	CC(C)C(=O)OC(C)OC(=O)NCC1(CC(O)=O)CCCCC1	1	1	1
DB08874	Fidaxomicin	[H][C@@]1(O[C@@H]2[C@@H](CC)\C=C(C)\[C@@H](O)C\C=C\C=C(CO[C@@H]3O[C@H](C)[C@@H](OC(=O)C4=C(CC)C(Cl)=C(O)C(Cl)=C4O)[C@H](O)[C@@H]3OC)\C(=O)O[C@@H](C\C=C(/C)\C=C2/C)[C@@H](C)O)OC(C)(C)[C@@H](OC(=O)C(C)C)[C@H](O)[C@@H]1O	0	0	0
DB08875	Cabozantinib	COC1=CC2=C(C=C1OC)C(OC1=CC=C(NC(=O)C3(CC3)C(=O)NC3=CC=C(F)C=C3)C=C1)=CC=N2	1	0	1
DB08877	Ruxolitinib	N#CC[C@H](C1CCCC1)N1C=C(C=N1)C1=C2C=CNC2=NC=N1	0	1	1
DB08880	Teriflunomide	C\C(O)=C(/C#N)C(=O)NC1=CC=C(C=C1)C(F)(F)F	1	1	1
DB08881	Vemurafenib	CCCS(=O)(=O)NC1=C(F)C(C(=O)C2=CNC3=NC=C(C=C23)C2=CC=C(Cl)C=C2)=C(F)C=C1	0	1	1
DB08882	Linagliptin	CC#CCN1C(=NC2=C1C(=O)N(CC1=NC3=C(C=CC=C3)C(C)=N1)C(=O)N2C)N1CCC[C@@H](N)C1	0	1	0
DB08883	Perampanel	O=C1N(C=C(C=C1C1=CC=CC=C1C#N)C1=NC=CC=C1)C1=CC=CC=C1	1	1	1
DB08884	Gadoxetic acid	[Gd+3].[H][C@@](CN(CCN(CC([O-])=O)CC([O-])=O)CC([O-])=O)(CC1=CC=C(OCC)C=C1)N(CC(O)=O)CC(O)=O	0	0	0
DB08887	Icosapent ethyl	CCOC(=O)CCC\C=C/C\C=C/C\C=C/C\C=C/C\C=C/CC	1	1	1
DB08889	Carfilzomib	CC(C)C[C@H](NC(=O)[C@H](CCC1=CC=CC=C1)NC(=O)CN1CCOCC1)C(=O)N[C@@H](CC1=CC=CC=C1)C(=O)N[C@@H](CC(C)C)C(=O)[C@@]1(C)CO1	0	0	0
DB08890	Linaclotide	[H][C@]1(CSSC[C@]2([H])NC(=O)[C@H](CC3=CC=C(O)C=C3)NC(=O)[C@H](CCC(O)=O)NC(=O)[C@@H]3CSSC[C@H](NC(=O)[C@H](C)NC(=O)[C@@H]4CCCN4C(=O)[C@H](CC(N)=O)NC(=O)[C@H](CSSC[C@H](N)C(=O)N3)NC2=O)C(=O)N[C@@]([H])([C@@H](C)O)C(=O)NCC(=O)N1)C(=O)N[C@@H](CC1=CC=C(O)C=C1)C(O)=O	0	0	0
DB08893	Mirabegron	NC1=NC(CC(=O)NC2=CC=C(CCNC[C@H](O)C3=CC=CC=C3)C=C2)=CS1	1	1	1
DB08895	Tofacitinib	C[C@@H]1CCN(C[C@@H]1N(C)C1=NC=NC2=C1C=CN2)C(=O)CC#N	0	1	1
DB08896	Regorafenib	CNC(=O)C1=CC(OC2=CC(F)=C(NC(=O)NC3=CC=C(Cl)C(=C3)C(F)(F)F)C=C2)=CC=N1	0	0	1
DB08897	Aclidinium	OC(C(=O)O[C@H]1C[N+]2(CCCOC3=CC=CC=C3)CCC1CC2)(C1=CC=CS1)C1=CC=CS1	0	0	1
DB08899	Enzalutamide	CNC(=O)C1=C(F)C=C(C=C1)N1C(=S)N(C(=O)C1(C)C)C1=CC=C(C#N)C(=C1)C(F)(F)F	1	0	1
DB08901	Ponatinib	CN1CCN(CC2=CC=C(NC(=O)C3=CC(C#CC4=CN=C5C=CC=NN45)=C(C)C=C3)C=C2C(F)(F)F)CC1	0	1	1
DB08903	Bedaquiline	COC1=NC2=C(C=C(Br)C=C2)C=C1[C@@H](C1=CC=CC=C1)[C@@](O)(CCN(C)C)C1=CC=CC2=C1C=CC=C2	0	0	1
DB08906	Fluticasone furoate	[H][C@@]12C[C@@H](C)[C@](OC(=O)C3=CC=CO3)(C(=O)SCF)[C@@]1(C)C[C@H](O)[C@@]1(F)[C@@]2([H])C[C@H](F)C2=CC(=O)C=C[C@]12C	1	1	1
DB08907	Canagliflozin	[H][C@]1(O[C@H](CO)[C@@H](O)[C@H](O)[C@H]1O)C1=CC=C(C)C(CC2=CC=C(S2)C2=CC=C(F)C=C2)=C1	1	1	0
DB08908	Dimethyl fumarate	[H]\C(=C(\[H])C(=O)OC)C(=O)OC	1	1	1
DB08909	Glycerol phenylbutyrate	O=C(CCCC1=CC=CC=C1)OCC(COC(=O)CCCC1=CC=CC=C1)OC(=O)CCCC1=CC=CC=C1	1	1	1
DB08910	Pomalidomide	NC1=CC=CC2=C1C(=O)N(C1CCC(=O)NC1=O)C2=O	1	0	1
DB08911	Trametinib	CN1C(=O)C(C)=C2N(C(=O)N(C3CC3)C(=O)C2=C1NC1=CC=C(I)C=C1F)C1=CC(NC(C)=O)=CC=C1	1	0	0
DB08912	Dabrafenib	CC(C)(C)C1=NC(=C(S1)C1=NC(N)=NC=C1)C1=C(F)C(NS(=O)(=O)C2=C(F)C=CC=C2F)=CC=C1	1	0	1
DB08913	Radium Ra 223 dichloride	[Cl-].[Cl-].[223Ra++]	1	0	1
DB08916	Afatinib	CN(C)C\C=C\C(=O)NC1=C(O[C@H]2CCOC2)C=C2N=CN=C(NC3=CC(Cl)=C(F)C=C3)C2=C1	1	0	1
DB08917	Ferric carboxymaltose		0	0	0
DB08918	Levomilnacipran	CCN(CC)C(=O)[C@]1(C[C@H]1CN)C1=CC=CC=C1	1	1	1
DB08930	Dolutegravir	[H][C@]12CN3C=C(C(=O)NCC4=CC=C(F)C=C4F)C(=O)C(O)=C3C(=O)N1[C@H](C)CCO2	1	0	0
DB08931	Riociguat	COC(=O)N(C)C1=C(N)N=C(N=C1N)C1=NN(CC2=C(F)C=CC=C2)C2=C1C=CC=N2	0	1	1
DB08932	Macitentan	CCCNS(=O)(=O)NC1=C(C(OCCOC2=NC=C(Br)C=N2)=NC=N1)C1=CC=C(Br)C=C1	1	0	1
DB08933	Luliconazole	ClC1=CC(Cl)=C(C=C1)[C@@H]1CS\C(S1)=C(\C#N)N1C=CN=C1	1	1	1
DB08934	Sofosbuvir	CC(C)OC(=O)[C@H](C)N[P@](=O)(OC[C@H]1O[C@@H](N2C=CC(=O)NC2=O)[C@](C)(F)[C@@H]1O)OC1=CC=CC=C1	0	0	0
DB08936	Chlorcyclizine	CN1CCN(CC1)C(C1=CC=CC=C1)C1=CC=C(Cl)C=C1	1	1	1
DB08943	Isoconazole	ClC1=CC(Cl)=C(C=C1)C(CN1C=CN=C1)OCC1=C(Cl)C=CC=C1Cl	1	1	1
DB08947	Iopamidol	C[C@H](O)C(=O)NC1=C(I)C(C(=O)NC(CO)CO)=C(I)C(C(=O)NC(CO)CO)=C1I	0	0	0
DB08958	Hexetidine	CCCCC(CC)CN1CN(CC(CC)CCCC)CC(C)(N)C1	0	1	1
DB08966	Fursultiamine	C\C(N(CC1=C(N)N=C(C)N=C1)C=O)=C(\CCO)SSCC1CCCO1	1	1	1
DB08967	Dimetotiazine	CC(CN1C2=CC=CC=C2SC2=C1C=C(C=C2)S(=O)(=O)N(C)C)N(C)C	0	1	1
DB08981	Fenbufen	OC(=O)CCC(=O)C1=CC=C(C=C1)C1=CC=CC=C1	1	1	1
DB08987	Etidocaine	CCCN(CC)C(CC)C(=O)NC1=C(C)C=CC=C1C	1	1	1
DB08995	Diosmin	COC1=C(O)C=C(C=C1)C1=CC(=O)C2=C(O)C=C(O[C@@H]3O[C@H](CO[C@@H]4O[C@@H](C)[C@H](O)[C@@H](O)[C@H]4O)[C@@H](O)[C@H](O)[C@H]3O)C=C2O1	0	0	0
DB09009	Articaine	CCCNC(C)C(=O)NC1=C(SC=C1C)C(=O)OC	1	1	1
DB09019	Bromhexine	CN(CC1=CC(Br)=CC(Br)=C1N)C1CCCCC1	0	1	1
DB09020	Bisacodyl	CC(=O)OC1=CC=C(C=C1)C(C1=CC=C(OC(C)=O)C=C1)C1=CC=CC=N1	1	1	1
DB09026	Aliskiren	COCCCOC1=C(OC)C=CC(C[C@@H](C[C@H](N)[C@@H](O)C[C@@H](C(C)C)C(=O)NCC(C)(C)C(N)=O)C(C)C)=C1	0	0	0
DB09027	Ledipasvir	COC(=O)N[C@@H](C(C)C)C(=O)N1CC2(CC2)C[C@H]1C1=NC(=CN1)C1=CC=C2C3=CC=C(C=C3C(F)(F)C2=C1)C1=CC=C2NC(=NC2=C1)[C@@H]1[C@H]2CC[C@H](C2)N1C(=O)[C@@H](NC(=O)OC)C(C)C	0	0	0
DB09030	Vorapaxar	[H][C@@]12C[C@]3([H])C[C@@H](CC[C@@]3([H])[C@H](\C=C\C3=CC=C(C=N3)C3=CC(F)=CC=C3)[C@]1([H])[C@@H](C)OC2=O)NC(=O)OCC	1	1	1
DB09031	Miltefosine	CCCCCCCCCCCCCCCCOP([O-])(=O)OCC[N+](C)(C)C	1	1	1
DB09034	Suvorexant	[H][C@@]1(C)CCN(CCN1C(=O)C1=C(C=CC(C)=C1)N1N=CC=N1)C1=NC2=C(O1)C=CC(Cl)=C2	1	1	1
DB09038	Empagliflozin	OC[C@H]1O[C@H]([C@H](O)[C@@H](O)[C@@H]1O)C1=CC=C(Cl)C(CC2=CC=C(O[C@H]3CCOC3)C=C2)=C1	1	0	1
DB09039	Eliglustat	CCCCCCCC(=O)N[C@H](CN1CCCC1)[C@H](O)C1=CC=C2OCCOC2=C1	0	0	1
DB09040	Efinaconazole	C[C@@H](N1CCC(=C)CC1)[C@](O)(CN1C=NC=N1)C1=C(F)C=C(F)C=C1	0	1	1
DB09041	Tavaborole	OB1OCC2=CC(F)=CC=C12	1	1	1
DB09042	Tedizolid phosphate	CN1N=NC(=N1)C1=CC=C(C=N1)C1=CC=C(C=C1F)N1C[C@H](COP(O)(O)=O)OC1=O	0	1	0
DB09047	Finafloxacin	[H][C@]12CN(C[C@]1([H])OCCN2)C1=C(F)C=C2C(=O)C(=CN(C3CC3)C2=C1C#N)C(O)=O	0	0	0
DB09048	Netupitant	CN(C(=O)C(C)(C)C1=CC(=CC(=C1)C(F)(F)F)C(F)(F)F)C1=CN=C(C=C1C1=CC=CC=C1C)N1CCN(C)CC1	0	1	1
DB09049	Naloxegol	COCCOCCOCCOCCOCCOCCOCCO[C@H]1CC[C@@]2(O)[C@H]3CC4=CC=C(O)C5=C4[C@@]2(CCN3CC=C)[C@H]1O5	0	1	0
DB09050	Ceftolozane	CN1C(N)=C(NC(=O)NCCN)C=[N+]1CC1=C(N2[C@H](SC1)[C@H](NC(=O)C(=N/OC(C)(C)C(O)=O)\C1=NSC(N)=N1)C2=O)C([O-])=O	0	0	0
DB09053	Ibrutinib	NC1=NC=NC2=C1C(=NN2[C@@H]1CCCN(C1)C(=O)C=C)C1=CC=C(OC2=CC=CC=C2)C=C1	1	0	1
DB09054	Idelalisib	[H][C@@](CC)(NC1=NC=NC2=C1N=CN2)C1=NC2=CC=CC(F)=C2C(=O)N1C1=CC=CC=C1	1	0	1
DB09055	Acipimox	CC1=[N+]([O-])C=C(N=C1)C(O)=O	1	1	1
DB09056	Amorolfine	[H]C(C)(CN1C[C@]([H])(C)O[C@]([H])(C)C1)CC1=CC=C(C=C1)C(C)(C)CC	0	1	1
DB09059	Atosiban	[H][C@]1(NC(=O)[C@@]([H])(NC(=O)[C@@H](CC2=CC=C(OCC)C=C2)NC(=O)CCSSC[C@H](NC(=O)[C@H](CC(N)=O)NC1=O)C(=O)N1CCC[C@H]1C(=O)N[C@@H](CCCN)C(=O)NCC(N)=O)[C@@H](C)CC)[C@@H](C)O	0	0	0
DB09060	Avibactam	NC(=O)[C@@H]1CC[C@@H]2CN1C(=O)N2OS(O)(=O)=O	1	0	0
DB09061	Cannabidiol	CCCCCC1=CC(O)=C([C@@H]2C=C(C)CC[C@H]2C(C)=C)C(O)=C1	1	1	1
DB09063	Ceritinib	CC(C)OC1=C(NC2=NC=C(Cl)C(N2)=NC2=CC=CC=C2S(=O)(=O)C(C)C)C=C(C)C(=C1)C1CCNCC1	1	0	0
DB09064	Ciprofibrate	CC(C)(OC1=CC=C(C=C1)C1CC1(Cl)Cl)C(O)=O	1	1	1
DB09065	Cobicistat	CC(C)C1=NC(CN(C)C(=O)N[C@@H](CCN2CCOCC2)C(=O)N[C@H](CC[C@H](CC2=CC=CC=C2)NC(=O)OCC2=CN=CS2)CC2=CC=CC=C2)=CS1	0	0	1
DB09068	Vortioxetine	CC1=CC=C(SC2=CC=CC=C2N2CCNCC2)C(C)=C1	1	1	1
DB09069	Trimetazidine	COC1=C(OC)C(OC)=C(CN2CCNCC2)C=C1	1	1	1
DB09070	Tibolone	[H][C@@]12CC[C@@](O)(C#C)[C@@]1(C)CC[C@]1([H])C3=C(CC(=O)CC3)C[C@@]([H])(C)[C@@]21[H]	1	1	1
DB09071	Tasimelteon	CCC(=O)NC[C@@H]1C[C@H]1C1=CC=CC2=C1CCO2	1	1	1
DB09072	Sodium oxybate	[Na+].OCCCC([O-])=O	1	0	0
DB09073	Palbociclib	CC(=O)C1=C(C)C2=CN=C(NC3=NC=C(C=C3)N3CCNCC3)N=C2N(C2CCCC2)C1=O	1	0	0
DB09074	Olaparib	FC1=CC=C(CC2=NNC(=O)C3=CC=CC=C23)C=C1C(=O)N1CCN(CC1)C(=O)C1CC1	1	1	1
DB09075	Edoxaban	CN(C)C(=O)[C@H]1CC[C@H](NC(=O)C(=O)NC2=NC=C(Cl)C=C2)[C@@H](C1)NC(=O)C1=NC2=C(CN(C)CC2)S1	0	0	1
DB09076	Umeclidinium	OC(C1=CC=CC=C1)(C1=CC=CC=C1)C12CC[N+](CCOCC3=CC=CC=C3)(CC1)CC2	0	1	1
DB09078	Lenvatinib	COC1=C(C=C2C(OC3=CC=C(NC(=O)NC4CC4)C(Cl)=C3)=CC=NC2=C1)C(N)=O	1	1	1
DB09079	Nintedanib	COC(=O)C1=CC=C2C(NC(=O)\C2=C(/NC2=CC=C(C=C2)N(C)C(=O)CN2CCN(C)CC2)C2=CC=CC=C2)=C1	1	0	0
DB09080	Olodaterol	COC1=CC=C(CC(C)(C)NC[C@H](O)C2=C3OCC(=O)NC3=CC(O)=C2)C=C1	1	0	1
DB09081	Idebenone	COC1=C(OC)C(=O)C(CCCCCCCCCCO)=C(C)C1=O	1	1	1
DB09082	Vilanterol	OCC1=C(O)C=CC(=C1)[C@@H](O)CNCCCCCCOCCOCC1=C(Cl)C=CC=C1Cl	0	1	0
DB09083	Ivabradine	COC1=C(OC)C=C2[C@@H](CN(C)CCCN3CCC4=CC(OC)=C(OC)C=C4CC3=O)CC2=C1	0	1	1
DB09084	Benzydamine	CN(C)CCCOC1=NN(CC2=CC=CC=C2)C2=CC=CC=C12	0	1	1
DB09085	Tetracaine	CCCCNC1=CC=C(C=C1)C(=O)OCCN(C)C	0	1	1
DB09086	Eugenol	COC1=C(O)C=CC(CC=C)=C1	1	0	1
DB09087	Potassium alum	[Al+3].[K+].[O-]S([O-])(=O)=O.[O-]S([O-])(=O)=O	1	1	1
DB09089	Trimebutine	CCC(COC(=O)C1=CC(OC)=C(OC)C(OC)=C1)(N(C)C)C1=CC=CC=C1	0	1	1
DB09090	Pinaverium	COC1=C(OC)C=C(C[N+]2(CCOCCC3CCC4CC3C4(C)C)CCOCC2)C(Br)=C1	0	0	1
DB09093	Chlortetracycline	[H][C@@]12C[C@@]3([H])C(=C(O)[C@]1(O)C(=O)C(C(N)=O)=C(O)[C@H]2N(C)C)C(=O)C1=C(O)C=CC(Cl)=C1[C@@]3(C)O	0	0	0
DB09094	Podophyllin	COC1=CC(=CC(OC)=C1OC)C1C2C(COC2=O)C(O)C2=CC3=C(OCO3)C=C12.COC1=CC(=CC(OC)=C1OC)C1C2C(COC2=O)C(O)C2=CC3=C(OCO3)C=C12.COC1=CC(=CC(OC)=C1OC)C1C(C(CO)C(O)C2=CC3=C(OCO3)C=C12)C(O)=O.COC1=CC(=CC(OC)=C1OC)C1C(C(CO)C(O)C2=CC3=C(OCO3)C=C12)C(O)=O	0	0	0
DB09096	Benzoyl peroxide	O=C(OOC(=O)C1=CC=CC=C1)C1=CC=CC=C1	1	1	1
DB09097	Quinagolide	[H][C@]12C[C@@H](CN(CCC)[C@]1([H])CC1=CC=CC(O)=C1C2)NS(=O)(=O)N(CC)CC	0	1	1
DB09099	Somatostatin	C[C@@H](O)[C@@H]1NC(=O)[C@H](CC2=CC=CC=C2)NC(=O)[C@@H](NC(=O)[C@H](CCCCN)NC(=O)[C@H](CC2=CNC3=C2C=CC=C3)NC(=O)[C@H](CC2=CC=CC=C2)NC(=O)[C@H](CC2=CC=CC=C2)NC(=O)[C@H](CC(N)=O)NC(=O)[C@H](CCCCN)NC(=O)[C@H](CSSC[C@H](NC(=O)[C@H](CO)NC1=O)C(O)=O)NC(=O)CNC(=O)[C@H](C)N)[C@@H](C)O	0	0	0
DB09101	Elvitegravir	[H][C@@](CO)(C(C)C)N1C=C(C(O)=O)C(=O)C2=C1C=C(OC)C(CC1=C(F)C(Cl)=CC=C1)=C2	1	0	0
DB09102	Daclatasvir	COC(=O)N[C@@H](C(C)C)C(=O)N1CCC[C@H]1C1=NC=C(N1)C1=CC=C(C=C1)C1=CC=C(C=C1)C1=CN=C(N1)[C@@H]1CCCN1C(=O)[C@@H](NC(=O)OC)C(C)C	0	0	0
DB09104	Magnesium hydroxide	[OH-].[OH-].[Mg++]	1	0	0
DB09106	Hydroxyethyl Starch		0	0	0
DB09110	Coenzyme M	OS(=O)(=O)CCS	1	1	0
DB09111	Pentastarch		0	0	0
DB09112	Nitrous acid	ON=O	1	1	1
DB09115	Diiodohydroxyquinoline	OC1=C2N=CC=CC2=C(I)C=C1I	1	0	1
DB09117	Paraldehyde	CC1OC(C)OC(C)O1	1	1	1
DB09118	Stiripentol	CC(C)(C)C(O)\C=C\C1=CC2=C(OCO2)C=C1	1	1	1
DB09119	Eslicarbazepine acetate	CC(=O)O[C@H]1CC2=CC=CC=C2N(C(N)=O)C2=CC=CC=C12	1	1	1
DB09120	Zucapsaicin	COC1=C(O)C=CC(CNC(=O)CCCC\C=C/C(C)C)=C1	1	1	1
DB09123	Dienogest	[H][C@@]12CC[C@@](O)(CC#N)[C@@]1(C)CCC1=C3CCC(=O)C=C3CC[C@@]21[H]	1	1	0
DB09125	Potassium citrate	[K+].[K+].[K+].OC(CC([O-])=O)(CC([O-])=O)C([O-])=O	1	0	0
DB09128	Brexpiprazole	O=C1NC2=CC(OCCCCN3CCN(CC3)C3=C4C=CSC4=CC=C3)=CC=C2C=C1	0	1	1
DB09129	Chromic chloride	[Cl-].[Cl-].[Cl-].[Cr+3]	1	0	1
DB09130	Copper	[Cu]	1	1	1
DB09131	Cupric Chloride	Cl[Cu]Cl	1	1	1
DB09132	Gadoteric acid	[Gd+3].OC(=O)CN1CCN(CC([O-])=O)CCN(CC([O-])=O)CCN(CC([O-])=O)CC1	1	0	0
DB09133	Iothalamic acid	CNC(=O)C1=C(I)C(C(O)=O)=C(I)C(NC(C)=O)=C1I	0	0	0
DB09134	Ioversol	OCCN(C(=O)CO)C1=C(I)C(C(=O)NCC(O)CO)=C(I)C(C(=O)NCC(O)CO)=C1I	0	0	0
DB09135	Ioxilan	CC(=O)N(CC(O)CO)C1=C(I)C(C(=O)NCC(O)CO)=C(I)C(C(=O)NCCO)=C1I	0	0	0
DB09136	Isosulfan blue	CCN(CC)C1=CC=C(C=C1)C(=C1C=CC(C=C1)=[N+](CC)CC)C1=CC(=CC=C1S(O)(=O)=O)S(O)(=O)=O	0	0	0
DB09137	Technetium Tc-99m mebrofenin	[Tc].CC1=CC(C)=C(Br)C(C)=C1NC(=O)CN(CC(O)=O)CC(O)=O	0	0	0
DB09138	Technetium Tc-99m medronate	O.O.[98Tc+4].[O-]P([O-])(=O)CP([O-])([O-])=O	1	0	0
DB09139	Technetium Tc-99m oxidronate	[99Tc].OC(P(O)(O)=O)P(O)(O)=O	1	0	0
DB09140	Oxygen	O=O	1	1	1
DB09143	Sonidegib	[H][C@]1(C)CN(C[C@@]([H])(C)O1)C1=CC=C(NC(=O)C2=CC=CC(=C2C)C2=CC=C(OC(F)(F)F)C=C2)C=N1	1	1	1
DB09144	Uridine triacetate	CC(=O)OC[C@H]1O[C@H]([C@H](OC(C)=O)[C@@H]1OC(C)=O)N1C=CC(=O)NC1=O	0	1	0
DB09145	Water	O	1	1	1
DB09146	Iron sucrose	O.O.O.[OH-].[O--].[O--].[O--].[O--].[O--].[O--].[O--].[O--].[Na+].[Na+].[Fe+3].[Fe+3].[Fe+3].[Fe+3].[Fe+3].OC[C@H]1O[C@@](CO)(O[C@H]2O[C@H](CO)[C@@H](O)[C@H](O)[C@H]2O)[C@@H](O)[C@@H]1O	0	0	0
DB09148	Florbetaben F-18	CNC1=CC=C(\C=C\C2=CC=C(OCCOCCOCC[18F])C=C2)C=C1	1	1	1
DB09149	Florbetapir (18F)	[H]N(C1=C([H])C([H])=C(\C([H])=C(/[H])C2=C([H])N=C(OC([H])([H])C([H])([H])OC([H])([H])C([H])([H])OC([H])([H])C([H])([H])[18F])C([H])=C2[H])C([H])=C1[H])C([H])([H])[H]	1	1	1
DB09151	Flutemetamol (18F)	CNC1=C([18F])C=C(C=C1)C1=NC2=CC=C(O)C=C2S1	1	1	1
DB09152	Nitrogen	N#N	1	1	1
DB09153	Sodium chloride	[Na+].[Cl-]	1	0	0
DB09154	Sodium citrate	[Na+].[Na+].[Na+].OC(CC([O-])=O)(CC([O-])=O)C([O-])=O	0	0	0
DB09155	Helium	[He]	1	1	1
DB09156	Iopromide	COCC(=O)NC1=C(I)C(C(=O)N(C)CC(O)CO)=C(I)C(C(=O)NCC(O)CO)=C1I	0	0	0
DB09157	Carbon dioxide	O=C=O	1	1	1
DB09158	Trypan blue free acid	CC1=CC(=CC=C1\N=N\C1=C(C=C2C=C(C=C(N)C2=C1O)S(O)(=O)=O)S(O)(=O)=O)C1=CC(C)=C(C=C1)\N=N\C1=C(O)C2=C(N)C=C(C=C2C=C1S(O)(=O)=O)S(O)(=O)=O	0	0	0
DB09160	Technetium Tc-99m tetrofosmin	O.O.[98Tc].CCOCCP(CCOCC)CCP(CCOCC)CCOCC.CCOCCP(CCOCC)CCP(CCOCC)CCOCC	0	1	0
DB09161	Technetium Tc-99m sestamibi	[Tc+].COC(C)(C)C[N+]#[C-].COC(C)(C)C[N+]#[C-].COC(C)(C)C[N+]#[C-].COC(C)(C)C[N+]#[C-].COC(C)(C)C[N+]#[C-].COC(C)(C)C[N+]#[C-]	0	1	0
DB09163	Technetium Tc-99m exametazime		0	0	0
DB09164	Technetium Tc-99m disofenin	[99Tc].CC(C)C1=CC=CC(C(C)C)=C1NC(=O)CN(CC(O)=O)CC(O)=O	1	0	0
DB09165	Technetium Tc-99m pyrophosphate	[99Tc+4].[O-]P([O-])(=O)OP([O-])([O-])=O	0	1	0
DB09167	Dosulepin	CN(C)CC\C=C1/C2=CC=CC=C2CSC2=CC=CC=C12	1	1	1
DB09183	Dasabuvir	COC1=C(C=C(C=C1C1=CC2=CC=C(NS(C)(=O)=O)C=C2C=C1)N1C=CC(=O)NC1=O)C(C)(C)C	1	0	0
DB09195	Lorpiprazole	[H][C@@]12CCC[C@]1([H])C1=NN=C(CCN3CCN(CC3)C3=CC=CC(=C3)C(F)(F)F)N1C2	0	1	1
DB09205	Moxisylyte	CC(C)C1=C(OCCN(C)C)C=C(C)C(OC(C)=O)=C1	0	1	1
DB09209	Pholcodine	[H][C@@]12OC3=C(OCCN4CCOCC4)C=CC4=C3[C@@]11CCN(C)[C@]([H])(C4)[C@]1([H])C=C[C@@H]2O	0	1	1
DB09210	Piracetam	NC(=O)CN1CCCC1=O	1	1	1
DB09212	Loxoprofen	CC(C(O)=O)C1=CC=C(CC2CCCC2=O)C=C1	1	1	1
DB09213	Dexibuprofen	CC(C)CC1=CC=C(C=C1)[C@H](C)C(O)=O	1	0	1
DB09214	Dexketoprofen	[H][C@@](C)(C(O)=O)C1=CC(=CC=C1)C(=O)C1=CC=CC=C1	1	1	1
DB09216	Tolfenamic acid	CC1=C(Cl)C=CC=C1NC1=CC=CC=C1C(O)=O	1	1	1
DB09219	Bisoxatin	OC1=CC=C(C=C1)C1(OC2=CC=CC=C2NC1=O)C1=CC=C(O)C=C1	1	0	1
DB09220	Nicorandil	[O-][N+](=O)OCCNC(=O)C1=CC=CN=C1	1	1	1
DB09236	Lacidipine	CCOC(=O)C1=C(C)NC(C)=C(C1C1=CC=CC=C1\C=C\C(=O)OC(C)(C)C)C(=O)OCC	1	1	1
DB09237	Levamlodipine	CCOC(=O)C1=C(COCCN)NC(C)=C([C@@H]1C1=CC=CC=C1Cl)C(=O)OC	1	1	1
DB09238	Manidipine	COC(=O)C1=C(C)NC(C)=C(C1C1=CC(=CC=C1)N(=O)=O)C(=O)OCCN1CCN(CC1)C(C1=CC=CC=C1)C1=CC=CC=C1	0	0	1
DB09241	Methylene blue	[Cl-].CN(C)C1=CC2=[S+]C3=C(C=CC(=C3)N(C)C)N=C2C=C1	0	1	1
DB09242	Moxonidine	COC1=NC(C)=NC(Cl)=C1NC1=NCCN1	1	1	1
DB09255	Dextran		0	0	0
DB09256	Tegafur	FC1=CN(C2CCCO2)C(=O)NC1=O	1	1	1
DB09257	Gimeracil	OC1=CC(=O)NC=C1Cl	1	1	0
DB09258	Bemiparin		0	0	0
DB09259	Reviparin		0	0	0
DB09260	Parnaparin		0	0	0
DB09261	Certoparin		0	0	0
DB09263	Patiromer		0	0	0
DB09266	Technetium Tc-99m tilmanocept		0	0	0
DB09268	Picosulfuric acid	OS(=O)(=O)OC1=CC=C(C=C1)C(C1=CC=C(OS(O)(=O)=O)C=C1)C1=CC=CC=N1	0	0	0
DB09269	Phenylacetic acid	OC(=O)CC1=CC=CC=C1	1	1	1
DB09270	Ubidecarenone	COC1=C(OC)C(=O)C(C\C=C(/C)CC\C=C(/C)CC\C=C(/C)CC\C=C(/C)CC\C=C(/C)CC\C=C(/C)CC\C=C(/C)CC\C=C(/C)CC\C=C(/C)CCC=C(C)C)=C(C)C1=O	1	0	1
DB09272	Eluxadoline	COC1=CC=C(CN([C@@H](C)C2=NC(=CN2)C2=CC=CC=C2)C(=O)[C@@H](N)CC2=C(C)C=C(C=C2C)C(N)=O)C=C1C(O)=O	0	0	0
DB09274	Artesunate	[H][C@@]12CC[C@@H](C)[C@]3([H])CC[C@@]4(C)OO[C@@]13[C@]([H])(O[C@@H](OC(=O)CCC(O)=O)[C@@H]2C)O4	1	1	1
DB09275	Bismuth subcitrate potassium	[K+].[K+].[K+].[K+].[K+].[Bi+3].[O-]C(=O)CC([O-])(CC([O-])=O)C([O-])=O.[O-]C(=O)CC([O-])(CC([O-])=O)C([O-])=O	0	0	0
DB09276	Sodium aurothiomalate	[Na+].[Na+].[O-]C(=O)CC(S[Au])C([O-])=O	1	1	0
DB09277	Choline C 11	[Cl-].C[N+](C)([11CH3])CCO	1	0	0
DB09278	Activated charcoal	[C]	1	0	1
DB09280	Lumacaftor	CC1=CC=C(NC(=O)C2(CC2)C2=CC=C3OC(F)(F)OC3=C2)N=C1C1=CC(=CC=C1)C(O)=O	1	0	1
DB09281	Magnesium trisilicate	[Mg++].[Mg++].[O-][Si](=O)O[Si]([O-])([O-])O[Si]([O-])=O	1	1	0
DB09282	Molsidomine	CCOC(=O)[N-]C1=C[N+](=NO1)N1CCOCC1	1	1	1
DB09287	Polyethylene glycol		0	0	0
DB09291	Rolapitant	C[C@@H](OC[C@]1(CC[C@]2(CCC(=O)N2)CN1)C1=CC=CC=C1)C1=CC(=CC(=C1)C(F)(F)F)C(F)(F)F	0	1	1
DB09292	Sacubitril	CCOC(=O)[C@H](C)C[C@@H](CC1=CC=C(C=C1)C1=CC=CC=C1)NC(=O)CCC(O)=O	1	1	0
DB09293	Iodide I-131	[131I-]	1	0	0
DB09296	Ombitasvir	COC(=O)N[C@@H](C(C)C)C(=O)N1CCC[C@H]1C(=O)NC1=CC=C(C=C1)[C@@H]1CC[C@H](N1C1=CC=C(C=C1)C(C)(C)C)C1=CC=C(NC(=O)[C@@H]2CCCN2C(=O)[C@@H](NC(=O)OC)C(C)C)C=C1	0	0	0
DB09297	Paritaprevir	[H][C@@]12C[C@]1(NC(=O)[C@]1([H])C[C@H](CN1C(=O)[C@H](CCCCC\C=C/2)NC(=O)C1=CN=C(C)C=N1)OC1=NC2=C(C=CC=C2)C2=C1C=CC=C2)C(=O)NS(=O)(=O)C1CC1	0	0	0
DB09299	Tenofovir alafenamide	CC(C)OC(=O)[C@H](C)N[P@](=O)(CO[C@H](C)CN1C=NC2=C(N)N=CN=C12)OC1=CC=CC=C1	0	0	1
DB09300	Butylscopolamine	CCCC[N+]1(C)[C@H]2C[C@@H](C[C@@H]1[C@H]1O[C@@H]21)OC(=O)[C@H](CO)C1=CC=CC=C1	0	0	1
DB09301	Chondroitin sulfate		0	0	0
DB09313	Ioxaglic acid	CNC(=O)C1=C(I)C(C(=O)NCC(=O)NC2=C(I)C(C(O)=O)=C(I)C(C(=O)NCCO)=C2I)=C(I)C(N(C)C(C)=O)=C1I	0	0	0
DB09314	Technetium Tc-99m pertechnetate	O.O.O.O.[98Tc-]	1	0	1
DB09315	Xenon-133	[133Xe]	1	0	1
DB09316	Thallous chloride	[Cl-].[Tl+]	1	0	1
DB09317	Synthetic Conjugated Estrogens, A		0	0	0
DB09318	Synthetic Conjugated Estrogens, B		0	0	0
DB09319	Carindacillin	[H][C@]12SC(C)(C)[C@@H](N1C(=O)[C@H]2NC(=O)C(C(=O)OC1=CC2=C(CCC2)C=C1)C1=CC=CC=C1)C(O)=O	1	0	0
DB09320	Procaine benzylpenicillin	CCN(CC)CCOC(=O)C1=CC=C(N)C=C1.[H][C@]12SC(C)(C)[C@@H](N1C(=O)[C@H]2NC(=O)CC1=CC=CC=C1)C(O)=O	0	0	0
DB09321	Zinc oxide	O=[Zn]	1	1	1
DB09322	Zinc sulfate	[Zn++].[O-]S([O-])(=O)=O	1	1	0
DB09324	Sulbactam	[H][C@@]12CC(=O)N1[C@@]([H])(C(O)=O)C(C)(C)S2(=O)=O	1	0	0
DB09325	Sodium fluoride	[F-].[Na+]	1	0	1
DB09326	Ammonia N-13	[13NH3]	1	1	1
DB09327	Tegafur-uracil	O=C1NC=CC(=O)N1.FC1=CN(C2CCCO2)C(=O)NC1=O	1	1	0
DB09330	Osimertinib	COC1=C(NC2=NC=CC(=N2)C2=CN(C)C3=C2C=CC=C3)C=C(NC(=O)C=C)C(=C1)N(C)CCN(C)C	1	0	1
DB09332	Kappadione	[Na+].[Na+].[Na+].[Na+].CC1=C(OP([O-])([O-])=O)C2=CC=CC=C2C(OP([O-])([O-])=O)=C1	0	0	0
DB09337	Medical air		0	0	0
DB09340	Tyropanoic acid	CCCC(=O)NC1=C(I)C=C(I)C(CC(CC)C(O)=O)=C1I	0	1	1
DB09341	Dextrose, unspecified form		0	0	0
DB09342	Propoxycaine	CCCOC1=CC(N)=CC=C1C(=O)OCCN(CC)CC	0	1	1
DB09343	Tipiracil	ClC1=C(CN2CCCC2=N)NC(=O)NC1=O	1	0	1
DB09345	Pramocaine	CCCCOC1=CC=C(OCCCN2CCOCC2)C=C1	1	1	1
DB09346	Metrizoic acid	CN(C(C)=O)C1=C(I)C(C(O)=O)=C(I)C(NC(C)=O)=C1I	0	0	0
DB09350	Piperonyl butoxide	CCCCOCCOCCOCC1=CC2=C(OCO2)C=C1CCC	1	1	1
DB09351	Levobetaxolol	CC(C)NC[C@H](O)COC1=CC=C(CCOCC2CC2)C=C1	0	1	1
DB09352	Hydroxyamphetamine	CC(N)CC1=CC=C(O)C=C1	1	0	1
DB09353	Octasulfur	S1SSSSSSS1	1	1	1
DB09355	Sulfabenzamide	NC1=CC=C(C=C1)S(=O)(=O)NC(=O)C1=CC=CC=C1	1	1	1
DB09357	Dexpanthenol	CC(C)(CO)[C@@H](O)C(=O)NCCCO	0	1	1
DB09364	Procaine merethoxylline	O.[Hg+].CCN(CC)CCOC(=O)C1=CC=C(N)C=C1.[CH2]C(CN=C(O)C1=CC=CC=C1OCC([O-])=O)OCCOC	1	0	0
DB09366	Propyliodone	CCCOC(=O)CN1C=C(I)C(=O)C(I)=C1	1	1	1
DB09369	Polyestradiol phosphate		0	0	0
DB09370	Sodium phosphate P 32	[Na+].[Na+].O[32P]([O-])([O-])=O	1	0	0
DB09371	Norethynodrel	[H][C@@]12CC[C@@](O)(C#C)[C@@]1(C)CC[C@]1([H])C3=C(CC[C@@]21[H])CC(=O)CC3	1	1	1
DB09372	Tannic acid	OC1=CC(=CC(O)=C1O)C(=O)OC1=C(O)C(O)=CC(=C1)C(=O)OC[C@H]1OC(OC(=O)C2=CC(OC(=O)C3=CC(O)=C(O)C(O)=C3)=C(O)C(O)=C2)[C@H](OC(=O)C2=CC(OC(=O)C3=CC(O)=C(O)C(O)=C3)=C(O)C(O)=C2)[C@@H](OC(=O)C2=CC(OC(=O)C3=CC(O)=C(O)C(O)=C3)=C(O)C(O)=C2)[C@@H]1OC(=O)C1=CC(OC(=O)C2=CC(O)=C(O)C(O)=C2)=C(O)C(O)=C1	0	0	0
DB09373	Trolamine polypeptide oleate condensate		0	0	0
DB09374	Indocyanine green acid form	CC1(C)C(=CC=CC=CC=CC2=[N+](CCCCS([O-])(=O)=O)C3=CC=C4C=CC=CC4=C3C2(C)C)N(CCCCS(O)(=O)=O)C2=CC=C3C=CC=CC3=C12	1	0	0
DB09375	Chymotrypsin		0	0	0
DB09376	Lapyrium	CCCCCCCCCCCC(=O)OCCNC(=O)C[N+]1=CC=CC=C1	0	0	0
DB09377	Undecoylium chloride iodine complex	[Cl-].CCC(=O)OCCNC(=O)C[N+]1=CC=CC=C1	0	1	0
DB09378	Fluprednisolone	[H][C@@]12CC[C@](O)(C(=O)CO)[C@@]1(C)C[C@H](O)[C@@]1([H])[C@@]2([H])C[C@H](F)C2=CC(=O)C=C[C@]12C	1	1	1
DB09380	Sodium chromate Cr-51	[Na+].[Na+].[O-][51Cr]([O-])(=O)=O	1	1	0
DB09381	Esterified estrogens		0	0	0
DB09382	Iodohippurate sodium I-131	[Na+].[O-]C(=O)CNC(=O)C1=C([131I])C=CC=C1	1	1	0
DB09383	Meprednisone	[H][C@]1(C)C[C@@]2([H])[C@]3([H])CCC4=CC(=O)C=C[C@]4(C)[C@@]3([H])C(=O)C[C@]2(C)[C@@]1(O)C(=O)CO	1	1	1
DB09385	Cyanocobalamin Co-57	[57Co+3].[C-]#N.C[C@H](CNC(=O)CC[C@]1(C)[C@@H](CC(N)=O)C2[N-]\C1=C(C)/C1=N/C(=C\C3=N\C(=C(C)/C4=N[C@]2(C)[C@@](C)(CC(N)=O)[C@@H]4CCC(N)=O)\[C@@](C)(CC(N)=O)[C@@H]3CCC(N)=O)/C(C)(C)[C@@H]1CCC(N)=O)OP([O-])(=O)O[C@@H]1[C@@H](CO)O[C@@H]([C@@H]1O)N1C=[NH]C2=C1C=C(C)C(C)=C2	0	0	0
DB09388	Rose bengal I-131	OC(=O)C1=C(C(Cl)=C(Cl)C(Cl)=C1Cl)C1=C2C=C([131I])C(=O)C([131I])=C2OC2=C([131I])C(O)=C([131I])C=C12	0	0	0
DB09389	Norgestrel	CCC12CCC3C(CCC4=CC(=O)CCC34)C1CCC2(O)C#C	1	1	1
DB09394	Phosphoric acid	OP(O)(O)=O	1	1	1
DB09395	Sodium acetate	[Na+].CC([O-])=O	1	0	0
DB09397	Technetium Tc-99m sulfur colloid	[99Tc].S1SSSSSSS1	1	1	1
DB09398	Fluoride ion F-18	[18F-]	1	0	1
DB09400	Selenomethionine Se-75	C[75Se]CC[C@H](N)C(O)=O	1	1	0
DB09401	Isosorbide	[H][C@]1(O)CO[C@]2([H])[C@]([H])(O)CO[C@]12[H]	0	1	0
DB09403	Iocetamic acid	CC(CN(C(C)=O)C1=C(I)C=C(I)C(N)=C1I)C(O)=O	0	1	1
DB09406	Chlormerodrin Hg-197	[Cl-].COC(C[197Hg+])CNC(N)=O	0	1	1
DB09407	Magnesium chloride	[Mg++].[Cl-].[Cl-]	1	0	0
DB09409	Magnesium acetate tetrahydrate	O.O.O.O.[Mg++].CC([O-])=O.CC([O-])=O	1	0	0
DB09411	Technetium Tc-99m etidronate	[99Tc].CC(O)(P(O)(O)=O)P(O)(O)=O	1	0	0
DB09413	Monopotassium phosphate	[K+].OP(O)([O-])=O	1	0	1
DB09414	Dipotassium phosphate	[K+].[K+].OP([O-])([O-])=O	1	0	0
DB09415	Meglumine	CNC[C@H](O)[C@@H](O)[C@H](O)[C@H](O)CO	0	0	0
DB09418	Potassium perchlorate	[K+].[O-][Cl](=O)(=O)=O	1	1	0
DB09419	Xylose	OC[C@@H](O)[C@H](O)[C@@H](O)C=O	1	0	1
DB09420	Iodide I-123	[123I-]	1	0	0
DB09421	Protirelin	[H][C@@](CC1=CN=CN1)(NC(=O)[C@]1([H])CCC(=O)N1)C(=O)N1CCC[C@@]1([H])C(N)=O	0	0	1
DB09423	Technetium Tc-99m polyphosphate		0	0	0
DB09425	Indium In-111 pentetate	[111In+3].OC(=O)CN(CCN(CCN(CC([O-])=O)CC([O-])=O)CC([O-])=O)CC(O)=O	0	0	0
DB09436	Technetium Tc-99m succimer	[99Tc].OC(=O)[C@@H](S)[C@@H](S)C(O)=O	0	0	0
DB09443	Krypton Kr 81m	[81Kr]	1	0	1
DB09448	Iodohippurate sodium I-123	[Na+].[O-]C(=O)CNC(=O)C1=CC=CC=C1[123I]	1	1	0
DB09449	Sodium phosphate, monobasic	[Na+].OP(O)([O-])=O	1	1	0
DB09460	Sodium carbonate	[Na+].[Na+].[O-]C([O-])=O	1	0	0
DB09461	Xenon Xe-127	[127Xe]	1	0	1
DB09462	Glycerin	OCC(O)CO	1	0	1
DB09472	Sodium sulfate	[Na+].[Na+].[O-]S([O-])(=O)=O	1	1	0
DB09473	Indium In-111 oxyquinoline	[111In+3].[O-]C1=CC=CC2=C1N=CC=C2.[O-]C1=CC=CC2=C1N=CC=C2.[O-]C1=CC=CC2=C1N=CC=C2	1	0	0
DB09477	Enalaprilat	[H][C@@](C)(N[C@@]([H])(CCC1=CC=CC=C1)C(O)=O)C(=O)N1CCC[C@@]1([H])C(O)=O	1	0	0
DB09479	Rubidium Rb-82	[82Rb+]	1	0	1
DB09480	Iofetamine I-123	CC(C)NC(C)CC1=CC=C([123I])C=C1	1	1	1
DB09481	Magnesium carbonate	[Mg++].[O-]C([O-])=O	1	0	0
DB09483	Potassium lactate	[K+].CC(O)C([O-])=O	1	0	0
DB09484	Sodium fluorophosphate	[Na+].[Na+].[O-]P([O-])(F)=O	1	1	0
DB09487	Iotrolan	CN(C(=O)CC(=O)N(C)C1=C(I)C(C(=O)NC(CO)C(O)CO)=C(I)C(C(=O)NC(CO)C(O)CO)=C1I)C1=C(I)C(C(=O)NC(CO)C(O)CO)=C(I)C(C(=O)NC(CO)C(O)CO)=C1I	0	0	0
DB09488	Acrivastine	[H]\C(CN1CCCC1)=C(\C1=CC=C(C)C=C1)C1=CC=CC(=N1)C(\[H])=C(/[H])C(O)=O	1	1	1
DB09490	Indium In-111 chloride	Cl[111In](Cl)Cl	1	1	1
DB09494	Cetyl alcohol	CCCCCCCCCCCCCCCCO	1	1	1
DB09495	Avobenzone	COC1=CC=C(C=C1)C(=O)CC(=O)C1=CC=C(C=C1)C(C)(C)C	1	0	1
DB09496	Octinoxate	[H]\C(=C(\[H])C1=CC=C(OC)C=C1)C(=O)OCC(CC)CCCC	1	1	1
DB09498	Strontium chloride Sr-89	[Cl-].[Cl-].[89Sr++]	1	0	1
DB09499	Thiosulfuric acid	OS(O)(=O)=S	1	1	0
DB09501	Ferric ammonium citrate	N.[Fe+3].OC(=O)CC(O)(CC(O)=O)C(O)=O	1	0	0
DB09502	Fludeoxyglucose (18F)	[H]C(=O)[C@H]([18F])[C@@H](O)[C@H](O)[C@H](O)CO	1	1	0
DB09507	Ferumoxsil		0	0	0
DB09508	Ferumoxides		0	0	0
DB09510	Urea C-13	N[13C](N)=O	1	1	1
DB09511	Talc	[O--].[O--].[O--].[O--].[O--].[O--].[O--].[O--].[O--].[O--].[Mg++].[Mg++].[Mg++].[Si+4].[Si+4].[Si+4].[Si+4].[O-][H].[O-][H]	1	0	0
DB09512	Simethicone	O=[Si]=O.CO[Si](C)(C)O[Si](C)(C)C	1	1	1
DB09513	Urea C-14	N[14C](N)=O	1	1	1
DB09516	Mequinol	COC1=CC=C(O)C=C1	1	0	1
DB09517	Sodium ferric gluconate complex	[O--].[O--].[O--].[Na+].[Fe+3].[Fe+3].OC[C@@H](O)[C@@H](O)[C@H](O)[C@@H](O)C([O-])=O.OC[C@H]1O[C@@](CO)(O[C@H]2O[C@H](CO)[C@@H](O)[C@H](O)[C@H]2O)[C@@H](O)[C@@H]1O.OC[C@H]1O[C@@](CO)(O[C@H]2O[C@H](CO)[C@@H](O)[C@H](O)[C@H]2O)[C@@H](O)[C@@H]1O.OC[C@H]1O[C@@](CO)(O[C@H]2O[C@H](CO)[C@@H](O)[C@H](O)[C@H]2O)[C@@H](O)[C@@H]1O.OC[C@H]1O[C@@](CO)(O[C@H]2O[C@H](CO)[C@@H](O)[C@H](O)[C@H]2O)[C@@H](O)[C@@H]1…	0	0	0
DB09526	Hydroquinone	OC1=CC=C(O)C=C1	1	0	1
DB09531	Perflexane	FC(F)(F)C(F)(F)C(F)(F)C(F)(F)C(F)(F)C(F)(F)F	1	1	1
DB09534	Ecamsule	CC1(C)C2CCC1(CS(O)(=O)=O)C(=O)C2=CC1=CC=C(C=C2C3CCC(CS(O)(=O)=O)(C2=O)C3(C)C)C=C1	1	1	0
DB09535	Octocrylene	CCCCC(CC)COC(=O)C(C#N)=C(C1=CC=CC=C1)C1=CC=CC=C1	1	1	1
DB09536	Titanium dioxide	O=[Ti]=O	1	1	0
DB09537	Iodine povacrylex		0	0	0
DB09539	Omega-3-acid ethyl esters		0	0	0
DB09543	Methyl salicylate	COC(=O)C1=CC=CC=C1O	1	0	1
DB09546	Iobenguane sulfate I-123	OS(O)(=O)=O.NC(=N)NCC1=CC([123I])=CC=C1.NC(=N)NCC1=CC([123I])=CC=C1	0	0	1
DB09550	Tetracycline phosphate complex	[Na+].OP(=O)=O.OP(=O)=O.OP(=O)=O.OP(=O)=O.OP(=O)=O.[O-]P(=O)=O.[H][C@@]12C[C@@]3([H])C(=C(O)[C@]1(O)C(=O)C(C(N)=O)=C(O)[C@H]2N(C)C)C(=O)C1=C(O)C=CC=C1[C@@]3(C)O.[H][C@@]12C[C@@]3([H])C(=C(O)[C@]1(O)C(=O)C(C(N)=O)=C(O)[C@H]2N(C)C)C(=O)C1=C(O)C=CC=C1[C@@]3(C)O.[H][C@@]12C[C@@]3([H])C(=C(O)[C@]1(O)C(=O)C(C(N)=O)=C(O)[C@H]2N(C)C)C(=O)C1=C(O)C=CC=C1[C@@]3(C)O.[H][C@@]12C[C@@]3([H])C(=C(O)[C@]1(O)C(=O)…	0	0	0
DB09552	Thonzonium	CCCCCCCCCCCCCCCC[N+](C)(C)CCN(CC1=CC=C(OC)C=C1)C1=NC=CC=N1	0	1	1
DB09555	Dexchlorpheniramine maleate	OC(=O)\C=C/C(O)=O.CN(C)CC[C@@H](C1=CC=C(Cl)C=C1)C1=CC=CC=N1	0	1	1
DB09561	Sodium glycerophosphate	[Na+].[Na+].OCC(O)COP([O-])([O-])=O	1	1	0
DB09563	Choline C-11	C[N+](C)([11CH3])CCO	1	1	0
DB09568	Omega-3-carboxylic acids		0	0	0
DB09570	Ixazomib	CC(C)C[C@H](NC(=O)CNC(=O)C1=CC(Cl)=CC=C1Cl)B(O)O	1	1	1
DB09571	Levmetamfetamine	CN[C@H](C)CC1=CC=CC=C1	1	1	1
DB11056	Stannous chloride	[Cl-].[Cl-].[Sn++]	1	0	1
DB11057	Mineral oil		0	0	0
DB11058	Petrolatum		0	0	0
DB11059	Carboxymethylcellulose		0	0	0
DB11060	Polyvinyl alcohol		0	0	0
DB11062	Octisalate	CCCCC(CC)COC(=O)C1=C(O)C=CC=C1	1	1	1
DB11063	Polysorbate 80		0	0	0
DB11064	Homosalate	CC1CC(CC(C)(C)C1)OC(=O)C1=C(O)C=CC=C1	1	1	1
DB11068	Selenic acid	O[Se](O)(=O)=O	1	1	0
DB11071	Phenyl salicylate	OC1=CC=CC=C1C(=O)OC1=CC=CC=C1	1	1	1
DB11072	Hydrogen fluoride	F	1	1	1
DB11073	Cetylpyridinium	CCCCCCCCCCCCCCCC[N+]1=CC=CC=C1	0	1	0
DB11074	Dimethicone		0	0	0
DB11075	Hypromellose		0	0	0
DB11077	Polyethylene glycol 400		0	0	0
DB11079	Trolamine salicylate	OCCN(CCO)CCO.OC(=O)C1=CC=CC=C1O	1	0	0
DB11080	Silver nitrate	[Ag+].[O-]N(=O)=O	1	1	1
DB11081	Aluminum chloride	Cl[Al](Cl)Cl	1	1	1
DB11082	Coal tar		0	0	0
DB11085	Resorcinol	OC1=CC(O)=CC=C1	1	0	1
DB11089	Docusate	CCCCC(CC)COC(=O)CC(C(=O)OCC(CC)CCCC)S(O)(=O)=O	1	1	1
DB11090	Potassium nitrate	[K+].[O-][N+]([O-])=O	1	1	1
DB11091	Hydrogen peroxide	OO	1	0	1
DB11092	Stannous fluoride	F[Sn]F	1	1	1
DB11093	Calcium citrate	[Ca++].[Ca++].[Ca++].OC(CC([O-])=O)(CC([O-])=O)C([O-])=O.OC(CC([O-])=O)(CC([O-])=O)C([O-])=O	0	0	0
DB11094	Vitamin D		0	0	0
DB11096	Meradimate	CC(C)C1CCC(C)CC1OC(=O)C1=CC=CC=C1N	1	1	1
DB11098	Potassium bicarbonate	[K+].OC([O-])=O	1	0	0
DB11100	Allantoin	NC(=O)NC1NC(=O)NC1=O	1	1	0
DB11102	N-acetyltyrosine	CC(=O)N[C@@H](CC1=CC=C(O)C=C1)C(O)=O	1	1	1
DB11104	Sulfur hexafluoride	FS(F)(F)(F)(F)F	1	1	1
DB11105	Benzalkonium		0	0	0
DB11108	Aluminum sesquichlorohydrate		0	0	0
DB11110	Magnesium citrate	[Mg++].[Mg++].[Mg++].OC(CC([O-])=O)(CC([O-])=O)C([O-])=O.OC(CC([O-])=O)(CC([O-])=O)C([O-])=O	0	0	0
DB11112	Lanolin		0	0	0
DB11115	Ensulizole	OS(=O)(=O)C1=CC2=C(C=C1)N=C(N2)C1=CC=CC=C1	1	1	0
DB11116	Aluminum zirconium trichlorohydrex gly		0	0	0
DB11117	Undecylenic acid	OC(=O)CCCCCCCCC=C	1	1	1
DB11118	Ammonia		0	0	0
DB11119	Sodium iodide	[Na+].[I-]	1	0	0
DB11120	Turpentine		0	0	0
DB11121	Chloroxylenol	CC1=CC(O)=CC(C)=C1Cl	1	1	1
DB11123	Hypochlorite	[O-]Cl	1	1	1
DB11124	Racepinephrine		0	0	0
DB11125	Benzethonium	CC(C)(C)CC(C)(C)C1=CC=C(OCCOCC[N+](C)(C)CC2=CC=CC=C2)C=C1	0	0	1
DB11126	Calcium gluconate	[Ca++].[H][C@@](O)(CO)[C@@]([H])(O)[C@]([H])(O)[C@@]([H])(O)C([O-])=O.[H][C@@](O)(CO)[C@@]([H])(O)[C@]([H])(O)[C@@]([H])(O)C([O-])=O	0	0	0
DB11127	Selenious acid	O[Se](O)=O	0	1	1
DB11129	Carbamide peroxide	OO.NC(N)=O	1	1	1
DB11130	Opium		0	0	0
DB11132	Silicon dioxide	O=[Si]=O	1	1	1
DB11133	Omega-3 fatty acids		0	0	0
DB11134	Cupric oxide	[O--].[Cu++]	1	0	0
DB11135	Selenium	[Se]	1	1	1
DB11136	Chromium	[Cr]	1	1	1
DB11137	Molybdenum	[Mo]	1	1	1
DB11140	Chromium Cr-51	[51Cr]	1	0	1
DB11141	Manganese gluconate	[Mn++].[H][C@@](O)(CO)[C@@]([H])(O)[C@]([H])(O)[C@@]([H])(O)C([O-])=O.[H][C@@](O)(CO)[C@@]([H])(O)[C@]([H])(O)[C@@]([H])(O)C([O-])=O	0	0	0
DB11142	Selenomethionine	C[Se]CC[C@H](N)C(O)=O	1	1	0
DB11143	Cresol		0	0	0
DB11145	Oxyquinoline	OC1=CC=CC2=C1N=CC=C2	1	1	1
DB11147	Aluminum zirconium pentachlorohydrate		0	0	0
DB11149	Aluminum zirconium tetrachlorohydrex gly		0	0	0
DB11150	Barium sulfate	[Ba++].[O-]S([O-])(=O)=O	1	1	1
DB11151	Sodium hydroxide	[OH-].[Na+]	1	0	0
DB11152	Trichloroacetate		0	0	0
DB11153	Potassium hydroxide	[OH-].[K+]	1	0	0
DB11155	Triclocarban	ClC1=CC=C(NC(=O)NC2=CC(Cl)=C(Cl)C=C2)C=C1	1	1	1
DB11156	Pyrantel	[H]\C(=C(\[H])C1=NCCCN1C)C1=CC=CS1	1	1	1
DB11157	Anthralin	OC1=CC=CC2=C1C(=O)C1=C(O)C=CC=C1C2	1	1	0
DB11159	Sodium sulfide	[Na+].[Na+].[S--]	1	0	0
DB11160	Phenyltoloxamine	CN(C)CCOC1=CC=CC=C1CC1=CC=CC=C1	1	1	1
DB11161	Polyethylene glycol 300		0	0	0
DB11164	Bicisate	CCOC(=O)[C@H](CS)NCCN[C@@H](CS)C(=O)OCC	1	1	1
DB11168	Calcium threonate	[Ca++].OC[C@H](O)[C@@H](O)C([O-])=O.OC[C@H](O)[C@@H](O)C([O-])=O	1	0	0
DB11169	Ferrous asparto glycinate		0	0	0
DB11171	Ferric sulfate	O.O.O.O.O.[Fe+3].[Fe+3].[O-]S([O-])(=O)=O.[O-]S([O-])(=O)=O.[O-]S([O-])(=O)=O	1	1	0
DB11176	Zeaxanthin	C\C(\C=C\C=C(/C)\C=C\C1=C(C)C[C@@H](O)CC1(C)C)=C/C=C/C=C(\C)/C=C/C=C(\C)/C=C/C1=C(C)C[C@@H](O)CC1(C)C	1	0	0
DB11178	Polysorbate 20		0	0	0
DB11179	Exametazime	C[C@@H](NCC(C)(C)CN[C@H](C)C(\C)=N\O)C(\C)=N\O	0	1	0
DB11180	Tetrofosmin	CCOCCP(CCOCC)CCP(CCOCC)CCOCC	0	1	1
DB11181	Homatropine	[H][C@]12CC[C@]([H])(C[C@@H](C1)OC(=O)C(O)C1=CC=CC=C1)N2C	0	1	0
DB11182	Rose bengal	OC(=O)C1=C(Cl)C(Cl)=C(Cl)C(Cl)=C1C1=C2C=C(I)C(=O)C(I)=C2OC2=C(I)C(O)=C(I)C=C12	0	0	0
DB11183	Light green SF yellowish	[Na+].[Na+].CCN(CC1=CC(=CC=C1)S([O-])(=O)=O)C1=CC=C(C=C1)C(C1=CC=C(C=C1)S([O-])(=O)=O)=C1C=CC(C=C1)=[N+](CC)CC1=CC(=CC=C1)S([O-])(=O)=O	1	0	0
DB11184	Oftasceine	OC(=O)CN(CC(O)=O)CC1=CC2=C(OC3=CC(O)=C(CN(CC(O)=O)CC(O)=O)C=C3C22OC(=O)C3=CC=CC=C23)C=C1O	0	0	0
DB11189	Magnesium glycinate	[Mg++].NCC([O-])=O.NCC([O-])=O	1	0	0
DB11190	Pantethine	CC(C)(CO)[C@@H](O)C(=O)NCCC(=O)NCCSSCCNC(=O)CCNC(=O)[C@H](O)C(C)(C)CO	0	0	0
DB11197	Ferrous cysteine glycinate	[Fe++].NCC(O)=O.[H][C@](N)(CS)C(O)=O.[H][C@](N)(C[S-])C([O-])=O	0	0	0
DB11200	Aluminum zirconium octachlorohydrex gly	O.O.[Al+3].[Cl-].[Zr+4].NCC([O-])=O	1	1	0
DB11201	Menthyl salicylate	CC(C)[C@@H]1CC[C@@H](C)C[C@H]1OC(=O)C1=CC=CC=C1O	1	1	1
DB11202	N-alkyl ethylbenzyl dimethyl ammonium (C12-C14)		0	0	0
DB11204	Panthenol	CC(C)(CO)C(O)C(=O)NCCCO	0	1	1
DB11205	Alcloxa	[OH-].[OH-].[OH-].[OH-].[Al+3].[Al+3].[Cl-].NC(=O)NC1NC(=O)[N-]C1=O	1	0	0
DB11206	Bemotrizinol	CCCCC(CC)COC1=CC(O)=C(C=C1)C1=NC(=NC(=N1)C1=CC=C(OC)C=C1)C1=C(O)C=C(OCC(CC)CCCC)C=C1	1	0	1
DB11207	Amiloxate	COC1=CC=C(\C=C\C(=O)OCCC(C)C)C=C1	1	1	1
DB11208	Aluminum chlorohydrex propylene glycol		0	0	0
DB11209	Iron protein succinylate		0	0	0
DB11210	Ferrous bisglycinate	[Fe++].NCC([O-])=O.NCC([O-])=O	1	0	0
DB11217	Arbutin	OC[C@H]1O[C@@H](OC2=CC=C(O)C=C2)[C@H](O)[C@@H](O)[C@@H]1O	1	0	1
DB11219	Enzacamene	CC1=CC=C(\C=C2/C3CCC(C)(C2=O)C3(C)C)C=C1	1	1	1
DB11221	Dioxybenzone	COC1=CC(O)=C(C=C1)C(=O)C1=CC=CC=C1O	1	0	1
DB11225	Peg-100 stearate		0	0	0
DB11226	Ethylhexyl methoxycrylene	CCCCC(CC)COC(=O)C(C#N)=C(C1=CC=CC=C1)C1=CC=C(OC)C=C1	1	1	1
DB11228	Methylcellulose		0	0	0
DB11230	Magnesium Aluminum Silicate		0	0	0
DB11231	Lycopene	CC(C)=CCC\C(C)=C\C=C\C(\C)=C\C=C\C(\C)=C\C=C\C=C(/C)\C=C\C=C(/C)\C=C\C=C(/C)CCC=C(C)C	1	1	1
DB11232	Saccharide isomerate		0	0	0
DB11235	Thonzylamine	COC1=CC=C(CN(CCN(C)C)C2=NC=CC=N2)C=C1	0	1	1
DB11237	Trypsin		0	0	0
DB11239	Aluminum sulfate	[Al+3].[Al+3].[O-]S([O-])(=O)=O.[O-]S([O-])(=O)=O.[O-]S([O-])(=O)=O	1	1	0
DB11243	Ethyl macadamiate		0	0	0
DB11246	Copper gluconate	[Cu++].OC[C@@H](O)[C@@H](O)[C@H](O)[C@@H](O)C([O-])=O.OC[C@@H](O)[C@@H](O)[C@H](O)[C@@H](O)C([O-])=O	0	0	0
DB11248	Zinc gluconate	[Zn++].[H][C@@](O)(CO)[C@@]([H])(O)[C@]([H])(O)[C@@]([H])(O)C([O-])=O.[H][C@@](O)(CO)[C@@]([H])(O)[C@]([H])(O)[C@@]([H])(O)C([O-])=O	0	0	0
DB11251	Tocopherol		0	0	0
DB11253	Xanthan gum		0	0	0
DB11254	Hexylresorcinol	CCCCCCC1=C(O)C=C(O)C=C1	1	0	1
DB11255	Chromium picolinate	[Cr+3].[O-]C(=O)C1=NC=CC=C1.[O-]C(=O)C1=NC=CC=C1.[O-]C(=O)C1=NC=CC=C1	1	0	0
DB11256	Levomefolic acid	CN1[C@@H](CNC2=CC=C(C=C2)C(=O)N[C@@H](CCC(O)=O)C(O)=O)CNC2=C1C(=O)N=C(N)N2	0	0	0
DB11257	Fluoride ion	[F-]	1	1	1
DB11260	Diacetyl benzoyl lathyrol	C[C@H]1C[C@@]2(OC(C)=O)[C@H]([C@H]1OC(=O)C1=CC=CC=C1)[C@@H](OC(C)=O)C(=C)CC[C@H]1[C@@H](\C=C(C)\C2=O)C1(C)C	1	1	1
DB11261	Atractylodes japonica root		0	0	0
DB11262	Bisoctrizole	CC(C)(C)CC(C)(C)C1=CC(CC2=C(O)C(=CC(=C2)C(C)(C)CC(C)(C)C)N2N=C3C=CC=CC3=N2)=C(O)C(=C1)N1N=C2C=CC=CC2=N1	0	0	1
DB11263	Polydatin	OC[C@H]1O[C@@H](OC2=CC(\C=C\C3=CC=C(O)C=C3)=CC(O)=C2)[C@H](O)[C@@H](O)[C@@H]1O	0	0	0
DB11264	Calcium glycerophosphate	[Ca++].OCC(CO)OP([O-])([O-])=O	1	0	0
DB11266	Sea salt		0	0	0
DB11269	Diethylamino hydroxybenzoyl hexyl benzoate	CCCCCCOC(=O)C1=CC=CC=C1C(=O)C1=CC=C(C=C1O)N(CC)CC	1	1	1
DB11271	Polysilicone-15		0	0	0
DB11273	Dihydroergocornine	[H][C@@]12CCCN1C(=O)[C@H](C(C)C)N1C(=O)[C@](NC(=O)[C@H]3CN(C)[C@]4([H])CC5=CNC6=CC=CC(=C56)[C@@]4([H])C3)(O[C@@]21O)C(C)C	0	0	0
DB11274	Dihydro-alpha-ergocryptine	[H][C@@]12CCCN1C(=O)[C@H](CC(C)C)N1C(=O)[C@](NC(=O)[C@H]3CN(C)[C@]4([H])CC5=CNC6=CC=CC(=C56)[C@@]4([H])C3)(O[C@@]21O)C(C)C	0	0	1
DB11275	Epicriptine	[H][C@@]12CCCN1C(=O)[C@]([H])([C@H](C)CC)N1C(=O)[C@](NC(=O)[C@H]3CN(C)[C@]4([H])CC5=CNC6=CC=CC(=C56)[C@@]4([H])C3)(O[C@@]21O)C(C)C	0	0	0
DB11277	Aluminum zirconium pentachlorohydrex gly		0	0	0
DB11278	DL-Methylephedrine	C[C@@H]([C@H](O)C1=CC=CC=C1)N(C)C	1	1	1
DB11279	Brilliant green cation	CCN(CC)C1=CC=C(C=C1)C(C1=CC=CC=C1)=C1C=CC(C=C1)=[N+](CC)CC	0	1	0
DB11282	Diethyltoluamide	CCN(CC)C(=O)C1=CC(C)=CC=C1	1	1	1
DB11283	DL-dimyristoylphosphatidylcholine	CCCCCCCCCCCCCC(=O)OCC(COP([O-])(=O)OCC[N+](C)(C)C)OC(=O)CCCCCCCCCCCCC	1	1	0
DB11284	DL-dimyristoylphosphatidylglycerol	CCCCCCCCCCCCCC(=O)OCC(COP(O)(=O)OCC(O)CO)OC(=O)CCCCCCCCCCCCC	0	1	1
DB11285	Ethyl ferulate	[H]\C(=C(\[H])C1=CC(OC)=C(O)C=C1)C(=O)OCC	1	0	1
DB11295	Trichophyton verrucosum		0	0	0
DB11298	Thioredoxin		0	0	0
DB11299	Vanillyl butyl ether	CCCCOCC1=CC(OC)=C(O)C=C1	1	1	1
DB11304	Phenoxyethanol	OCCOC1=CC=CC=C1	1	1	1
DB11306	Bentonite		0	0	0
DB11315	Methscopolamine	C[N+]1(C)[C@H]2C[C@@H](C[C@@H]1[C@H]1O[C@@H]21)OC(=O)[C@H](CO)C1=CC=CC=C1	0	0	0
DB11323	Glycol salicylate	OCCOC(=O)C1=CC=CC=C1O	1	0	1
DB11326	Boric acid	OB(O)O	0	1	1
DB11327	Dipyrithione	[O-][N+]1=CC=CC=C1SSC1=CC=CC=[N+]1[O-]	1	1	1
DB11328	Tetradecyl hydrogen sulfate (ester)	CCCCC(CC)CCC(CC(C)C)OS(O)(=O)=O	1	1	1
DB11329	C11-12 isoparaffin		0	0	0
DB11331	1-Palmitoyl-2-oleoyl-sn-glycero-3-(phospho-rac-(1-glycerol))	CCCCCCCCCCCCCCCC(=O)OC[C@H](COP(O)(=O)OCC(O)CO)OC(=O)CCCCCCC\C=C/CCCCCCCC	0	1	0
DB11332	Sinapultide	CC(C)C[C@H](NC(=O)[C@@H](N)CCCCN)C(=O)N[C@@H](CC(C)C)C(=O)N[C@@H](CC(C)C)C(=O)N[C@@H](CC(C)C)C(=O)N[C@@H](CCCCN)C(=O)N[C@@H](CC(C)C)C(=O)N[C@@H](CC(C)C)C(=O)N[C@@H](CC(C)C)C(=O)N[C@@H](CC(C)C)C(=O)N[C@@H](CCCCN)C(=O)N[C@@H](CC(C)C)C(=O)N[C@@H](CC(C)C)C(=O)N[C@@H](CC(C)C)C(=O)N[C@@H](CC(C)C)C(=O)N[C@@H](CCCCN)C(=O)N[C@@H](CC(C)C)C(=O)N[C@@H](CC(C)C)C(=O)N[C@@H](CC(C)C)C(=O)N[C@@H](CC(C)C)C(=O)N[C@…	0	0	0
DB11333	Poloxamer 188		0	0	0
DB11336	Kinetin	C(NC1=NC=NC2=C1NC=N2)C1=CC=CO1	1	1	1
DB11340	Ubiquinol	COC1=C(OC)C(O)=C(C\C=C(/C)CC\C=C(/C)CC\C=C(/C)CC\C=C(/C)CC\C=C(/C)CC\C=C(/C)CC\C=C(/C)CC\C=C(/C)CC\C=C(/C)CCC=C(C)C)C(C)=C1O	1	0	1
DB11341	Ichthammol		0	0	0
DB11342	Aluminum oxide	[O--].[O--].[O--].[Al+3].[Al+3]	1	0	0
DB11343	Silanol	O[SiH3]	1	1	1
DB11346	Rubidium	[Rb]	1	1	1
DB11348	Calcium Phosphate	[Ca++].[Ca++].[Ca++].[O-]P([O-])([O-])=O.[O-]P([O-])([O-])=O	1	1	0
DB11352	Ascorbyl phosphate		0	0	0
DB11355	Propolis wax		0	0	0
DB11356	Polyquaternium-10 (400 cps at 2%)		0	0	0
DB11359	Guaiacol	COC1=C(O)C=CC=C1	1	0	1
DB11362	Selexipag	CC(C)N(CCCCOCC(=O)NS(C)(=O)=O)C1=NC(C2=CC=CC=C2)=C(N=C1)C1=CC=CC=C1	1	0	0
DB11363	Alectinib	CCC1=CC2=C(C=C1N1CCC(CC1)N1CCOCC1)C(C)(C)C1=C(C3=CC=C(C=C3N1)C#N)C2=O	0	0	1
DB11386	Chlorobutanol	CC(C)(O)C(Cl)(Cl)Cl	1	1	1
DB11431	Moxidectin	[H][C@@]12OC\C3=C/C=C/[C@H](C)C\C(C)=C\C[C@]4([H])C[C@@]([H])(C[C@]5(C\C(=N/OC)[C@H](C)[C@H](O5)C(\C)=C\C(C)C)O4)OC(=O)[C@]([H])(C=C(C)[C@H]1O)[C@@]23O	1	0	1
DB11460	Squalene	CC(C)=CCC\C(C)=C\CC\C(C)=C\CC\C=C(/C)CC\C=C(/C)CCC=C(C)C	1	1	1
DB11496	2-mercaptobenzothiazole	S=C1NC2=C(S1)C=CC=C2	1	1	1
DB11502	Butacaine	CCCCN(CCCC)CCCOC(=O)C1=CC=C(N)C=C1	0	1	1
DB11560	Lesinurad	OC(=O)CSC1=NN=C(Br)N1C1=CC=C(C2CC2)C2=C1C=CC=C2	1	0	0
DB11570	Padimate O	CCCCC(CC)COC(=O)C1=CC=C(C=C1)N(C)C	1	1	1
DB11573	Aluminum chlorohydrate	O.[OH-].[OH-].[OH-].[OH-].[OH-].[Al+3].[Al+3].[Cl-]	1	0	0
DB11574	Elbasvir	[H][C@]1(CCCN1C(=O)[C@@H](NC(=O)OC)C(C)C)C1=NC=C(N1)C1=CC2=C(C=C1)N1[C@@H](OC3=C(C=CC(=C3)C3=CN=C(N3)[C@]3([H])CCCN3C(=O)[C@@H](NC(=O)OC)C(C)C)C1=C2)C1=CC=CC=C1	0	0	0
DB11575	Grazoprevir	COC1=CC2=NC3=C(CCCCC[C@@H]4C[C@H]4OC(=O)N[C@H](C(=O)N4C[C@@H](C[C@H]4C(=O)N[C@@]4(C[C@H]4C=C)C(=O)NS(=O)(=O)C4CC4)O3)C(C)(C)C)N=C2C=C1	0	0	0
DB11577	Indigotindisulfonic acid	OS(=O)(=O)C1=CC2=C(N\C(C2=O)=C2\NC3=C(C=C(C=C3)S(O)(=O)=O)C2=O)C=C1	0	0	0
DB11578	Hard fat		0	0	0
DB11579	Light mineral oil		0	0	0
DB11581	Venetoclax	CC1(C)CCC(CN2CCN(CC2)C2=CC=C(C(=O)NS(=O)(=O)C3=CC=C(NCC4CCOCC4)C(=C3)[N+]([O-])=O)C(OC3=CN=C4NC=CC4=C3)=C2)=C(C1)C1=CC=C(Cl)C=C1	0	0	0
DB11583	Cetalkonium	CCCCCCCCCCCCCCCC[N+](C)(C)CC1=CC=CC=C1	0	1	0
DB11584	Pipradrol	[H]N1CCCCC1C(O)(C1=CC=CC=C1)C1=CC=CC=C1	1	1	1
DB11585	Drometrizole trisiloxane	CC(CC1=C(O)C(=CC(C)=C1)N1N=C2C=CC=CC2=N1)C[Si](C)(O[Si](C)(C)C)O[Si](C)(C)C	1	0	1
DB11587	Etafedrine	CCN(C)[C@@H](C)[C@H](O)C1=CC=CC=C1	1	1	1
DB11588	Carbon monoxide	[C-]#[O+]	1	1	1
DB11589	Neon	[Ne]	1	1	1
DB11590	Thimerosal	[Na+].CC[Hg]SC1=CC=CC=C1C([O-])=O	1	1	0
DB11591	Bilastine	CCOCCN1C(=NC2=CC=CC=C12)C1CCN(CCC2=CC=C(C=C2)C(C)(C)C(O)=O)CC1	1	1	0
DB11594	Domiphen	CCCCCCCCCCCC[N+](C)(C)CCOC1=CC=CC=C1	0	0	1
DB11596	Levoleucovorin	NC1=NC(=O)C2=C(NC[C@H](CNC3=CC=C(C=C3)C(=O)N[C@@H](CCC(O)=O)C(O)=O)N2C=O)N1	0	0	0
DB11599	Starch, corn		0	0	0
DB11602	Hydroxyethyl cellulose	CC(O)COCC1OC(OC2C(COCC(C)O)OC(OCC(C)O)C(OCC(C)O)C2OCC(C)O)C(OCC(C)O)C(OCC(C)O)C1OCC(C)O	0	0	0
DB11605	Myrrh		0	0	0
DB11609	Normethadone	CCC(=O)C(CCN(C)C)(C1=CC=CC=C1)C1=CC=CC=C1	1	1	1
DB11610	Oxilofrine	[H][C@@](C)(NC)[C@]([H])(O)C1=CC=C(O)C=C1	0	0	1
DB11611	Lifitegrast	CS(=O)(=O)C1=CC(C[C@H](NC(=O)C2=C(Cl)C3=C(CN(CC3)C(=O)C3=CC=C4C=COC4=C3)C=C2Cl)C(O)=O)=CC=C1	0	0	0
DB11613	Velpatasvir	COC[C@H]1C[C@H](N(C1)C(=O)[C@H](NC(=O)OC)C1=CC=CC=C1)C1=NC=C(N1)C1=CC=C2C(COC3=CC4=C(C=CC5=C4NC(=N5)[C@@H]4CC[C@H](C)N4C(=O)[C@@H](NC(=O)OC)C(C)C)C=C23)=C1	0	0	0
DB11614	Rupatadine	CC1=CC(CN2CCC(CC2)=C2C3=CC=C(Cl)C=C3CCC3=C2N=CC=C3)=CN=C1	0	1	1
DB11619	Gestrinone	[H][C@@]12CC[C@@](O)(C#C)[C@@]1(CC)C=CC1=C3CCC(=O)C=C3CC[C@@]21[H]	1	1	1
DB11622	Dehydrocholic acid	[H][C@@]1(CC[C@@]2([H])[C@]3([H])C(=O)C[C@]4([H])CC(=O)CC[C@]4(C)[C@@]3([H])CC(=O)[C@]12C)[C@H](C)CCC(O)=O	1	0	1
DB11630	Temoporfin	OC1=CC=CC(=C1)C-1=C2\CCC(=N2)\C(=C2/N\C(\C=C2)=C(/C2=N/C(/C=C2)=C(\C2=CC=C\-1N2)C1=CC(O)=CC=C1)C1=CC(O)=CC=C1)\C1=CC(O)=CC=C1	0	0	0
DB11632	Opicapone	CC1=C(C2=NOC(=N2)C2=CC(=C(O)C(O)=C2)[N+]([O-])=O)C(Cl)=[N+]([O-])C(C)=C1Cl	0	0	0
DB11633	Isavuconazole	C[C@@H](C1=NC(=CS1)C1=CC=C(C=C1)C#N)[C@](O)(CN1C=NC=N1)C1=C(F)C=CC(F)=C1	1	1	1
DB11635	Tocofersolan		0	0	0
DB11636	Nomegestrol	CC(=O)[C@@]1(O)CC[C@H]2[C@@H]3C=C(C)C4=CC(=O)CC[C@@H]4[C@H]3CC[C@]12C	1	1	0
DB11637	Delamanid	C[C@]1(COC2=CC=C(C=C2)N2CCC(CC2)OC2=CC=C(OC(F)(F)F)C=C2)CN2C=C(N=C2O1)[N+]([O-])=O	1	1	1
DB11638	Artenimol	[H][C@@]1(C)CC[C@@]2([H])[C@@]([H])(C)[C@@]([H])(O)O[C@]3([H])O[C@]4(C)CC[C@]1([H])[C@]23OO4	1	1	0
[truncated: 582 more rows]
