# Supplementary material for: Computational drug repositioning approach to predict multi-target therapeutics for epilepsy
Source: Sci Rep. 2025 Dec 16;15:43927. doi: 10.1038/s41598-025-27625-2 (PMC12708636; doi:10.1038/s41598-025-27625-2)
Supplement: Supplementary file 4 — Supplementary Material 4 [file 41598_2025_27625_MOESM4_ESM.csv]

DB_ID	Name	SMILES	BC0.4	BC0.5	BC0.6	BC0.7	BC0.8	BC0.9
DB00119	Pyruvic acid	CC(=O)C(O)=O	1	1	1	1	1	1
DB00120	Phenylalanine	N[C@@H](CC1=CC=CC=C1)C(O)=O	2	2	2	2	2	2
DB00121	Biotin	[H][C@]12CS[C@@H](CCCCC(O)=O)[C@@]1([H])NC(=O)N2	3	3	3	3	3	3
DB00122	Choline	C[N+](C)(C)CCO	4	4	4	4	4	4
DB00126	Ascorbic acid	[H][C@@]1(OC(=O)C(O)=C1O)[C@@H](O)CO	5	5	5	5	5	5
DB00128	Aspartic acid	N[C@@H](CC(O)=O)C(O)=O	6	6	6	6	6	6
DB00129	Ornithine	NCCC[C@H](N)C(O)=O	7	7	7	7	7	7
DB00130	L-Glutamine	N[C@@H](CCC(N)=O)C(O)=O	7	7	8	8	8	8
DB00132	alpha-Linolenic acid	CC\C=C/C\C=C/C\C=C/CCCCCCCC(O)=O	9	9	9	9	9	9
DB00134	Methionine	CSCC[C@H](N)C(O)=O	7	10	10	10	10	10
DB00135	Tyrosine	N[C@@H](CC1=CC=C(O)C=C1)C(O)=O	2	2	2	11	11	11
DB00136	Calcitriol	C[C@H](CCCC(C)(C)O)[C@@]1([H])CC[C@@]2([H])\C(CCC[C@]12C)=C\C=C1\C[C@@H](O)C[C@H](O)C1=C	12	12	12	12	12	12
DB00138	Cystine	N[C@@H](CSSC[C@H](N)C(O)=O)C(O)=O	13	13	13	13	13	13
DB00139	Succinic acid	OC(=O)CCC(O)=O	6	6	14	14	14	14
DB00140	Riboflavin	CC1=C(C)C=C2N(C[C@H](O)[C@H](O)[C@H](O)CO)C3=NC(=O)NC(=O)C3=NC2=C1	15	15	15	15	15	15
DB00141	N-Acetylglucosamine	[H]C(=O)[C@H](NC(C)=O)[C@@H](O)[C@H](O)[C@H](O)CO	5	16	16	16	16	16
DB00142	Glutamic acid	N[C@@H](CCC(O)=O)C(O)=O	7	7	8	17	17	17
DB00145	Glycine	NCC(O)=O	18	18	18	18	18	18
DB00146	Calcifediol	C[C@H](CCCC(C)(C)O)[C@@]1([H])CC[C@@]2([H])\C(CCC[C@]12C)=C\C=C1\C[C@@H](O)CCC1=C	12	12	12	12	12	19
DB00148	Creatine	CN(CC(O)=O)C(N)=N	20	20	20	20	20	20
DB00151	Cysteine	N[C@@H](CS)C(O)=O	21	21	21	21	21	21
DB00152	Thiamine	CC1=C(CCO)SC=[N+]1CC1=CN=C(C)N=C1N	22	22	22	22	22	22
DB00153	Ergocalciferol	CC(C)[C@@H](C)\C=C\[C@@H](C)[C@@]1([H])CC[C@@]2([H])\C(CCC[C@]12C)=C\C=C1\C[C@@H](O)CCC1=C	12	12	12	23	23	23
DB00156	Threonine	C[C@@H](O)[C@H](N)C(O)=O	24	24	24	24	24	24
DB00159	Icosapent	CC\C=C/C\C=C/C\C=C/C\C=C/C\C=C/CCCC(O)=O	9	25	25	25	25	25
DB00161	Valine	CC(C)[C@H](N)C(O)=O	24	24	24	26	26	26
DB00162	Vitamin A	C\C(=C/CO)\C=C\C=C(/C)\C=C\C1=C(C)CCCC1(C)C	27	27	27	27	27	27
DB00163	Vitamin E	CC(C)CCC[C@@H](C)CCC[C@@H](C)CCC[C@]1(C)CCC2=C(O1)C(C)=C(C)C(O)=C2C	28	28	28	28	28	28
DB00165	Pyridoxine	CC1=C(O)C(CO)=C(CO)C=N1	29	29	29	29	29	29
DB00166	Lipoic acid	OC(=O)CCCC[C@@H]1CCSS1	30	30	30	30	30	30
DB00169	Cholecalciferol	CC(C)CCC[C@@H](C)[C@@]1([H])CC[C@@]2([H])\C(CCC[C@]12C)=C\C=C1\C[C@@H](O)CCC1=C	12	12	12	12	12	31
DB00170	Menadione	CC1=CC(=O)C2=CC=CC=C2C1=O	2	32	32	32	32	32
DB00173	Adenine	NC1=C2NC=NC2=NC=N1	33	33	33	33	33	33
DB00174	Asparagine	N[C@@H](CC(N)=O)C(O)=O	6	6	6	34	34	34
DB00176	Fluvoxamine	COCCCC\C(=N/OCCN)C1=CC=C(C=C1)C(F)(F)F	35	35	35	35	35	35
DB00177	Valsartan	CCCCC(=O)N(CC1=CC=C(C=C1)C1=CC=CC=C1C1=NNN=N1)[C@@H](C(C)C)C(O)=O	36	36	36	36	36	36
DB00178	Ramipril	[H][C@@]12CCC[C@]1([H])N([C@@H](C2)C(O)=O)C(=O)[C@H](C)N[C@@H](CCC1=CC=CC=C1)C(=O)OCC	37	37	37	37	37	37
DB00180	Flunisolide	[H][C@@]12C[C@@]3([H])[C@]4([H])C[C@H](F)C5=CC(=O)C=C[C@]5(C)[C@@]4([H])[C@@H](O)C[C@]3(C)[C@@]1(OC(C)(C)O2)C(=O)CO	12	12	38	38	38	38
DB00181	Baclofen	NCC(CC(O)=O)C1=CC=C(Cl)C=C1	2	39	39	39	39	39
DB00182	Amphetamine	CC(N)CC1=CC=CC=C1	2	2	40	40	40	40
DB00184	Nicotine	CN1CCC[C@H]1C1=CN=CC=C1	41	41	41	41	41	41
DB00185	Cevimeline	CC1O[C@@]2(CS1)CN1CCC2CC1	42	42	42	42	42	42
DB00186	Lorazepam	OC1N=C(C2=CC=CC=C2Cl)C2=C(NC1=O)C=CC(Cl)=C2	2	43	43	43	43	43
DB00191	Phentermine	CC(C)(N)CC1=CC=CC=C1	2	2	44	44	44	44
DB00192	Indecainide	CC(C)NCCCC1(C(N)=O)C2=CC=CC=C2C2=CC=CC=C12	2	45	45	45	45	45
DB00193	Tramadol	COC1=CC=CC(=C1)C1(O)CCCCC1CN(C)C	12	46	46	46	46	46
DB00194	Vidarabine	NC1=NC=NC2=C1N=CN2[C@@H]1O[C@H](CO)[C@@H](O)[C@@H]1O	47	47	47	47	47	47
DB00195	Betaxolol	CC(C)NCC(O)COC1=CC=C(CCOCC2CC2)C=C1	48	48	48	48	48	48
DB00196	Fluconazole	OC(CN1C=NC=N1)(CN1C=NC=N1)C1=C(F)C=C(F)C=C1	49	49	49	49	49	49
DB00198	Oseltamivir	CCOC(=O)C1=C[C@@H](OC(CC)CC)[C@H](NC(C)=O)[C@@H](N)C1	50	50	50	50	50	50
DB00201	Caffeine	CN1C=NC2=C1C(=O)N(C)C(=O)N2C	51	51	51	51	51	51
DB00203	Sildenafil	CCCC1=NN(C)C2=C1N=C(NC2=O)C1=CC(=CC=C1OCC)S(=O)(=O)N1CCN(C)CC1	52	52	52	52	52	52
DB00204	Dofetilide	CN(CCOC1=CC=C(NS(C)(=O)=O)C=C1)CCC1=CC=C(NS(C)(=O)=O)C=C1	53	53	53	53	53	53
DB00205	Pyrimethamine	CCC1=C(C(N)=NC(N)=N1)C1=CC=C(Cl)C=C1	54	54	54	54	54	54
DB00208	Ticlopidine	ClC1=CC=CC=C1CN1CCC2=C(C1)C=CS2	55	55	55	55	55	55
DB00210	Adapalene	COC1=C(C=C(C=C1)C1=CC2=C(C=C1)C=C(C=C2)C(O)=O)C12CC3CC(CC(C3)C1)C2	56	56	56	56	56	56
DB00211	Midodrine	COC1=CC(C(O)CNC(=O)CN)=C(OC)C=C1	57	57	57	57	57	57
DB00213	Pantoprazole	COC1=C(OC)C(CS(=O)C2=NC3=C(N2)C=C(OC(F)F)C=C3)=NC=C1	58	58	58	58	58	58
DB00214	Torasemide	CC(C)NC(=O)NS(=O)(=O)C1=C(NC2=CC=CC(C)=C2)C=CN=C1	59	59	59	59	59	59
DB00215	Citalopram	CN(C)CCCC1(OCC2=C1C=CC(=C2)C#N)C1=CC=C(F)C=C1	60	60	60	60	60	60
DB00217	Bethanidine	CN\C(NCC1=CC=CC=C1)=N/C	61	61	61	61	61	61
DB00223	Diflorasone	[H][C@@]12C[C@H](C)[C@](O)(C(=O)CO)[C@@]1(C)C[C@H](O)[C@@]1(F)[C@@]2([H])C[C@H](F)C2=CC(=O)C=C[C@]12C	12	12	38	62	62	62
DB00227	Lovastatin	[H][C@]12[C@H](C[C@@H](C)C=C1C=C[C@H](C)[C@@H]2CC[C@@H]1C[C@@H](O)CC(=O)O1)OC(=O)[C@@H](C)CC	63	63	63	63	63	63
DB00228	Enflurane	FC(F)OC(F)(F)C(F)Cl	64	64	64	64	64	64
DB00230	Pregabalin	CC(C)C[C@H](CN)CC(O)=O	65	65	65	65	65	65
DB00231	Temazepam	CN1C2=C(C=C(Cl)C=C2)C(=NC(O)C1=O)C1=CC=CC=C1	2	43	43	43	66	66
DB00234	Reboxetine	[H][C@@]1(CNCCO1)[C@H](OC1=CC=CC=C1OCC)C1=CC=CC=C1	2	67	67	67	67	67
DB00235	Milrinone	CC1=C(C=C(C#N)C(=O)N1)C1=CC=NC=C1	2	68	68	68	68	68
DB00236	Pipobroman	BrCCC(=O)N1CCN(CC1)C(=O)CCBr	69	69	69	69	69	69
DB00237	Butabarbital	CCC(C)C1(CC)C(=O)NC(=O)NC1=O	70	70	70	70	70	70
DB00238	Nevirapine	CC1=C2NC(=O)C3=C(N=CC=C3)N(C3CC3)C2=NC=C1	71	71	71	71	71	71
DB00239	Oxiconazole	ClC1=CC(Cl)=C(CO\N=C(/CN2C=CN=C2)C2=CC=C(Cl)C=C2Cl)C=C1	72	72	72	72	72	72
DB00240	Alclometasone	[H][C@@]12C[C@@H](C)[C@](O)(C(=O)CO)[C@@]1(C)C[C@H](O)[C@@]1([H])[C@@]2([H])[C@H](Cl)CC2=CC(=O)C=C[C@]12C	12	12	38	73	73	73
DB00241	Butalbital	CC(C)CC1(CC=C)C(=O)NC(=O)NC1=O	70	70	74	74	74	74
DB00242	Cladribine	NC1=C2N=CN([C@H]3C[C@H](O)[C@@H](CO)O3)C2=NC(Cl)=N1	47	47	47	75	75	75
DB00243	Ranolazine	COC1=CC=CC=C1OCC(O)CN1CCN(CC(=O)NC2=C(C)C=CC=C2C)CC1	76	76	76	76	76	76
DB00246	Ziprasidone	ClC1=C(CCN2CCN(CC2)C2=NSC3=CC=CC=C23)C=C2CC(=O)NC2=C1	77	77	77	77	77	77
DB00247	Methysergide	[H][C@@]12CC3=CN(C)C4=C3C(=CC=C4)C1=C[C@H](CN2C)C(=O)NC(CC)CO	78	78	78	78	78	78
DB00248	Cabergoline	[H][C@@]12CC3=CNC4=CC=CC(=C34)[C@@]1([H])C[C@H](CN2CC=C)C(=O)N(CCCN(C)C)C(=O)NCC	79	79	79	79	79	79
DB00249	Idoxuridine	OC[C@H]1O[C@H](C[C@@H]1O)N1C=C(I)C(=O)NC1=O	47	80	80	80	80	80
DB00250	Dapsone	NC1=CC=C(C=C1)S(=O)(=O)C1=CC=C(N)C=C1	81	81	81	81	81	81
DB00252	Phenytoin	O=C1NC(=O)C(N1)(C1=CC=CC=C1)C1=CC=CC=C1	2	82	82	82	82	82
DB00253	Medrysone	[H][C@@]12CC[C@H](C(C)=O)[C@@]1(C)C[C@H](O)[C@@]1([H])[C@@]2([H])C[C@H](C)C2=CC(=O)CC[C@]12C	12	12	38	83	83	83
DB00257	Clotrimazole	ClC1=CC=CC=C1C(N1C=CN=C1)(C1=CC=CC=C1)C1=CC=CC=C1	84	84	84	84	84	84
DB00258	Calcium acetate	[Ca++].CC([O-])=O.CC([O-])=O	85	85	85	85	85	85
DB00259	Sulfanilamide	NC1=CC=C(C=C1)S(N)(=O)=O	2	86	86	86	86	86
DB00260	Cycloserine	N[C@@H]1CONC1=O	87	87	87	87	87	87
DB00261	Anagrelide	ClC1=CC=C2N=C3NC(=O)CN3CC2=C1Cl	88	88	88	88	88	88
DB00262	Carmustine	ClCCNC(=O)N(CCCl)N=O	89	89	89	89	89	89
DB00263	Sulfisoxazole	CC1=NOC(NS(=O)(=O)C2=CC=C(N)C=C2)=C1C	2	90	90	90	90	90
DB00264	Metoprolol	COCCC1=CC=C(OCC(O)CNC(C)C)C=C1	48	48	48	91	91	91
DB00265	Crotamiton	CCN(C(=O)C=CC)C1=CC=CC=C1C	2	92	92	92	92	92
DB00268	Ropinirole	CCCN(CCC)CCC1=C2CC(=O)NC2=CC=C1	93	93	93	93	93	93
DB00270	Isradipine	COC(=O)C1=C(C)NC(C)=C(C1C1=CC=CC2=NON=C12)C(=O)OC(C)C	94	94	94	94	94	94
DB00272	Betazole	NCCC1=CC=NN1	95	95	95	95	95	95
DB00273	Topiramate	[H][C@@]12CO[C@@]3(COS(N)(=O)=O)OC(C)(C)O[C@@]3([H])[C@]1([H])OC(C)(C)O2	96	96	96	96	96	96
DB00277	Theophylline	CN1C2=C(NC=N2)C(=O)N(C)C1=O	51	51	51	97	97	97
DB00280	Disopyramide	CC(C)N(CCC(C(N)=O)(C1=CC=CC=C1)C1=NC=CC=C1)C(C)C	2	98	98	98	98	98
DB00281	Lidocaine	CCN(CC)CC(=O)NC1=C(C)C=CC=C1C	99	99	99	99	99	99
DB00283	Clemastine	CN1CCC[C@@H]1CCO[C@](C)(C1=CC=CC=C1)C1=CC=C(Cl)C=C1	100	100	100	100	100	100
DB00285	Venlafaxine	COC1=CC=C(C=C1)C(CN(C)C)C1(O)CCCCC1	12	46	101	101	101	101
DB00288	Amcinonide	[H][C@@]12C[C@H]3OC4(CCCC4)O[C@@]3(C(=O)COC(C)=O)[C@@]1(C)C[C@H](O)[C@@]1(F)[C@@]2([H])CCC2=CC(=O)C=C[C@]12C	12	12	38	102	102	102
DB00289	Atomoxetine	CNCC[C@@H](OC1=CC=CC=C1C)C1=CC=CC=C1	2	103	103	103	103	103
DB00291	Chlorambucil	OC(=O)CCCC1=CC=C(C=C1)N(CCCl)CCCl	104	104	104	104	104	104
DB00292	Etomidate	CCOC(=O)C1=CN=CN1[C@H](C)C1=CC=CC=C1	105	105	105	105	105	105
DB00294	Etonogestrel	[H][C@@]12CC[C@@](O)(C#C)[C@@]1(CC)CC(=C)[C@]1([H])[C@@]3([H])CCC(=O)C=C3CC[C@@]21[H]	12	12	38	106	106	106
DB00295	Morphine	[H][C@@]12OC3=C(O)C=CC4=C3[C@@]11CCN(C)[C@]([H])(C4)[C@]1([H])C=C[C@@H]2O	12	46	107	107	107	107
DB00296	Ropivacaine	CCCN1CCCC[C@H]1C(=O)NC1=C(C)C=CC=C1C	99	99	108	108	108	108
DB00297	Bupivacaine	CCCCN1CCCCC1C(=O)NC1=C(C)C=CC=C1C	99	99	108	108	109	109
DB00298	Dapiprazole	CC1=CC=CC=C1N1CCN(CCC2=NN=C3CCCCN23)CC1	110	110	110	110	110	110
DB00299	Penciclovir	NC1=NC(=O)C2=C(N1)N(CCC(CO)CO)C=N2	47	111	111	111	111	111
DB00300	Tenofovir disoproxil	[H][C@@](C)(CN1C=NC2=C(N)N=CN=C12)OCP(=O)(OCOC(=O)OC(C)C)OCOC(=O)OC(C)C	112	112	112	112	112	112
DB00302	Tranexamic acid	NC[C@H]1CC[C@@H](CC1)C(O)=O	113	113	113	113	113	113
DB00304	Desogestrel	[H][C@@]12CC[C@@](O)(C#C)[C@@]1(CC)CC(=C)[C@]1([H])[C@@]3([H])CCCC=C3CC[C@@]21[H]	12	12	38	106	114	114
DB00306	Talbutal	CCC(C)C1(CC=C)C(=O)NC(=O)NC1=O	70	70	70	115	115	115
DB00307	Bexarotene	CC1=CC2=C(C=C1C(=C)C1=CC=C(C=C1)C(O)=O)C(C)(C)CCC2(C)C	116	116	116	116	116	116
DB00308	Ibutilide	CCCCCCCN(CC)CCCC(O)C1=CC=C(NS(C)(=O)=O)C=C1	117	117	117	117	117	117
DB00310	Chlorthalidone	NS(=O)(=O)C1=C(Cl)C=CC(=C1)C1(O)NC(=O)C2=CC=CC=C12	118	118	118	118	118	118
DB00312	Pentobarbital	CCCC(C)C1(CC)C(=O)NC(=O)NC1=O	70	70	70	119	119	119
DB00313	Valproic acid	CCCC(CCC)C(O)=O	120	120	120	120	120	120
DB00315	Zolmitriptan	CN(C)CCC1=CNC2=CC=C(C[C@H]3COC(=O)N3)C=C12	121	121	121	121	121	121
DB00316	Acetaminophen	CC(=O)NC1=CC=C(O)C=C1	2	122	122	122	122	122
DB00317	Gefitinib	COC1=C(OCCCN2CCOCC2)C=C2C(NC3=CC(Cl)=C(F)C=C3)=NC=NC2=C1	123	123	123	123	123	123
DB00318	Codeine	[H][C@]12C=C[C@H](O)[C@@H]3OC4=C5C(C[C@H]1N(C)CC[C@@]235)=CC=C4OC	12	46	107	107	124	124
DB00321	Amitriptyline	CN(C)CCC=C1C2=CC=CC=C2CCC2=CC=CC=C12	2	125	125	125	125	125
DB00322	Floxuridine	OC[C@H]1O[C@H](C[C@@H]1O)N1C=C(F)C(=O)NC1=O	47	80	80	80	126	126
DB00324	Fluorometholone	[H][C@@]12CC[C@](O)(C(C)=O)[C@@]1(C)C[C@H](O)[C@@]1(F)[C@@]2([H])C[C@H](C)C2=CC(=O)C=C[C@]12C	12	12	38	127	127	127
DB00325	Nitroprusside	O=N[Fe--](C#N)(C#N)(C#N)(C#N)C#N	128	128	128	128	128	128
DB00327	Hydromorphone	[H][C@@]12OC3=C(O)C=CC4=C3[C@@]11CCN(C)[C@]([H])(C4)[C@]1([H])CCC2=O	12	46	107	107	129	129
DB00331	Metformin	CN(C)C(=N)NC(N)=N	130	130	130	130	130	130
DB00333	Methadone	CCC(=O)C(CC(C)N(C)C)(C1=CC=CC=C1)C1=CC=CC=C1	2	131	131	131	131	131
DB00334	Olanzapine	CN1CCN(CC1)C1=NC2=CC=CC=C2NC2=C1C=C(C)S2	2	125	132	132	132	132
DB00335	Atenolol	CC(C)NCC(O)COC1=CC=C(CC(N)=O)C=C1	48	48	133	133	133	133
DB00338	Omeprazole	COC1=CC2=C(C=C1)N=C(N2)S(=O)CC1=NC=C(C)C(OC)=C1C	58	58	134	134	134	134
DB00339	Pyrazinamide	NC(=O)C1=NC=CN=C1	2	135	135	135	135	135
DB00340	Metixene	CN1CCCC(CC2C3=CC=CC=C3SC3=CC=CC=C23)C1	2	125	125	136	136	136
DB00344	Protriptyline	CNCCCC1C2=CC=CC=C2C=CC2=CC=CC=C12	2	125	125	137	137	137
DB00345	Aminohippuric acid	NC1=CC=C(C=C1)C(=O)NCC(O)=O	2	138	138	138	138	138
DB00346	Alfuzosin	COC1=CC2=C(C=C1OC)C(N)=NC(=N2)N(C)CCCNC(=O)C1CCCO1	2	139	139	139	139	139
DB00347	Trimethadione	CN1C(=O)OC(C)(C)C1=O	140	140	140	140	140	140
DB00348	Nitisinone	[O-][N+](=O)C1=C(C=CC(=C1)C(F)(F)F)C(=O)C1C(=O)CCCC1=O	141	141	141	141	141	141
DB00349	Clobazam	CN1C2=C(C=C(Cl)C=C2)N(C2=CC=CC=C2)C(=O)CC1=O	2	43	43	142	142	142
DB00350	Minoxidil	NC1=CC(=NC(N)=[N+]1[O-])N1CCCCC1	143	143	143	143	143	143
DB00351	Megestrol acetate	[H][C@@]12CC[C@](OC(C)=O)(C(C)=O)[C@@]1(C)CC[C@@]1([H])[C@@]2([H])C=C(C)C2=CC(=O)CC[C@]12C	12	12	38	144	144	144
DB00352	Tioguanine	NC1=NC(=S)C2=C(N1)N=CN2	33	145	145	145	145	145
DB00353	Methylergometrine	[H][C@@]12CC3=CNC4=CC=CC(=C34)C1=C[C@H](CN2C)C(=O)N[C@@H](CC)CO	78	78	78	78	146	146
DB00354	Buclizine	CC(C)(C)C1=CC=C(CN2CCN(CC2)C(C2=CC=CC=C2)C2=CC=C(Cl)C=C2)C=C1	2	147	147	147	147	147
DB00356	Chlorzoxazone	ClC1=CC2=C(OC(=O)N2)C=C1	148	148	148	148	148	148
DB00357	Aminoglutethimide	CCC1(CCC(=O)NC1=O)C1=CC=C(N)C=C1	2	149	149	149	149	149
DB00358	Mefloquine	OC(C1CCCCN1)C1=CC(=NC2=C1C=CC=C2C(F)(F)F)C(F)(F)F	150	150	150	150	150	150
DB00359	Sulfadiazine	NC1=CC=C(C=C1)S(=O)(=O)NC1=NC=CC=N1	2	90	151	151	151	151
DB00360	Sapropterin	[H][C@@]1(CNC2=C(N1)C(=O)NC(N)=N2)[C@@H](O)[C@H](C)O	152	152	152	152	152	152
DB00361	Vinorelbine	[H][C@@]12N(C)C3=CC(OC)=C(C=C3[C@@]11CCN3CC=C[C@](CC)([C@@]13[H])[C@@]([H])(OC(C)=O)[C@]2(O)C(=O)OC)[C@]1(C[C@@]2([H])CN(CC(CC)=C2)CC2=C1NC1=CC=CC=C21)C(=O)OC	153	153	153	153	153	153
DB00363	Clozapine	CN1CCN(CC1)C1=NC2=CC(Cl)=CC=C2NC2=CC=CC=C12	2	125	132	154	154	154
DB00366	Doxylamine	CN(C)CCOC(C)(C1=CC=CC=C1)C1=CC=CC=N1	2	125	155	155	155	155
DB00367	Levonorgestrel	[H][C@@]12CC[C@@](O)(C#C)[C@@]1(CC)CC[C@]1([H])[C@@]3([H])CCC(=O)C=C3CC[C@@]21[H]	12	12	38	106	156	156
DB00370	Mirtazapine	CN1CCN2C(C1)C1=CC=CC=C1CC1=C2N=CC=C1	2	125	157	157	157	157
DB00371	Meprobamate	CCCC(C)(COC(N)=O)COC(N)=O	158	158	158	158	158	158
DB00373	Timolol	[H][C@](O)(CNC(C)(C)C)COC1=NSN=C1N1CCOCC1	159	159	159	159	159	159
DB00374	Treprostinil	[H][C@]12C[C@@H](O)[C@H](CC[C@@H](O)CCCCC)[C@@]1([H])CC1=C(C2)C(OCC(O)=O)=CC=C1	12	160	160	160	160	160
DB00376	Trihexyphenidyl	OC(CCN1CCCCC1)(C1CCCCC1)C1=CC=CC=C1	12	161	161	161	161	161
DB00377	Palonosetron	[H][C@]12CCCC3=C1C(=CC=C3)C(=O)N(C2)[C@@H]1CN2CCC1CC2	12	162	162	162	162	162
DB00379	Mexiletine	CC(N)COC1=C(C)C=CC=C1C	99	163	163	163	163	163
DB00381	Amlodipine	CCOC(=O)C1=C(COCCN)NC(C)=C(C1C1=CC=CC=C1Cl)C(=O)OC	94	94	164	164	164	164
DB00383	Oxyphencyclimine	CN1CCCN=C1COC(=O)C(O)(C1CCCCC1)C1=CC=CC=C1	165	165	165	165	165	165
DB00387	Procyclidine	OC(CCN1CCCC1)(C1CCCCC1)C1=CC=CC=C1	12	161	161	161	161	161
DB00389	Carbimazole	CCOC(=O)N1C=CN(C)C1=S	167	167	167	167	167	167
DB00391	Sulpiride	CCN1CCCC1CNC(=O)C1=C(OC)C=CC(=C1)S(N)(=O)=O	168	168	168	168	168	168
DB00392	Profenamine	CCN(CC)C(C)CN1C2=CC=CC=C2SC2=CC=CC=C12	2	125	125	125	169	169
DB00393	Nimodipine	COCCOC(=O)C1=C(C)NC(C)=C(C1C1=CC(=CC=C1)[N+]([O-])=O)C(=O)OC(C)C	94	94	170	170	170	170
DB00394	Beclomethasone dipropionate	[H][C@@]12C[C@H](C)[C@](OC(=O)CC)(C(=O)COC(=O)CC)[C@@]1(C)C[C@H](O)[C@@]1(Cl)[C@@]2([H])CCC2=CC(=O)C=C[C@]12C	12	12	38	171	171	171
DB00395	Carisoprodol	CCCC(C)(COC(N)=O)COC(=O)NC(C)C	158	158	172	172	172	172
DB00396	Progesterone	[H][C@@]12CC[C@H](C(C)=O)[C@@]1(C)CC[C@@]1([H])[C@@]2([H])CCC2=CC(=O)CC[C@]12C	12	12	38	173	173	173
DB00398	Sorafenib	CNC(=O)C1=NC=CC(OC2=CC=C(NC(=O)NC3=CC(=C(Cl)C=C3)C(F)(F)F)C=C2)=C1	174	174	174	174	174	174
DB00400	Griseofulvin	COC1=CC(OC)=C(Cl)C2=C1C(=O)[C@]1(O2)[C@H](C)CC(=O)C=C1OC	175	175	175	175	175	175
DB00401	Nisoldipine	COC(=O)C1=C(C)NC(C)=C(C1C1=CC=CC=C1[N+]([O-])=O)C(=O)OCC(C)C	94	94	176	176	176	176
DB00402	Eszopiclone	CN1CCN(CC1)C(=O)O[C@@H]1N(C(=O)C2=NC=CN=C12)C1=NC=C(Cl)C=C1	177	177	177	177	177	177
DB00404	Alprazolam	CC1=NN=C2CN=C(C3=CC=CC=C3)C3=C(C=CC(Cl)=C3)N12	2	43	43	178	178	178
DB00405	Dexbrompheniramine	CN(C)CC[C@@H](C1=CC=C(Br)C=C1)C1=CC=CC=N1	2	125	179	179	179	179
DB00408	Loxapine	CN1CCN(CC1)C1=NC2=CC=CC=C2OC2=C1C=C(Cl)C=C2	2	125	132	154	180	180
DB00412	Rosiglitazone	CN(CCOC1=CC=C(CC2SC(=O)NC2=O)C=C1)C1=CC=CC=N1	181	181	181	181	181	181
DB00413	Pramipexole	CCCN[C@H]1CCC2=C(C1)SC(N)=N2	182	182	182	182	182	182
DB00418	Secobarbital	CCCC(C)C1(CC=C)C(=O)NC(=O)NC1=O	70	70	70	115	183	183
DB00420	Promazine	CN(C)CCCN1C2=CC=CC=C2SC2=CC=CC=C12	2	125	125	125	184	184
DB00421	Spironolactone	[H][C@@]12CC[C@@]3(CCC(=O)O3)[C@@]1(C)CC[C@@]1([H])[C@@]2([H])[C@@]([H])(CC2=CC(=O)CC[C@]12C)SC(C)=O	12	12	185	185	185	185
DB00422	Methylphenidate	COC(=O)C(C1CCCCN1)C1=CC=CC=C1	2	186	186	186	186	186
DB00423	Methocarbamol	COC1=C(OCC(O)COC(N)=O)C=CC=C1	187	187	187	187	187	187
DB00424	Hyoscyamine	CN1[C@H]2CC[C@@H]1C[C@@H](C2)OC(=O)[C@H](CO)C1=CC=CC=C1	188	188	188	188	188	188
DB00425	Zolpidem	CN(C)C(=O)CC1=C(N=C2C=CC(C)=CN12)C1=CC=C(C)C=C1	2	189	189	189	189	189
DB00426	Famciclovir	CC(=O)OCC(CCN1C=NC2=CN=C(N)N=C12)COC(C)=O	190	190	190	190	190	190
DB00427	Triprolidine	CC1=CC=C(C=C1)C(=C/CN1CCCC1)\C1=CC=CC=N1	2	191	191	191	191	191
DB00429	Carboprost tromethamine	NC(CO)(CO)CO.CCCCC[C@](C)(O)\C=C\[C@H]1[C@H](O)C[C@H](O)[C@@H]1C\C=C/CCCC(O)=O	12	192	192	192	192	192
DB00432	Trifluridine	OC[C@H]1O[C@H](C[C@@H]1O)N1C=C(C(=O)NC1=O)C(F)(F)F	47	80	193	193	193	193
DB00433	Prochlorperazine	CN1CCN(CCCN2C3=CC=CC=C3SC3=C2C=C(Cl)C=C3)CC1	2	125	194	194	194	194
DB00434	Cyproheptadine	CN1CCC(CC1)=C1C2=CC=CC=C2C=CC2=CC=CC=C12	2	125	125	195	195	195
DB00435	Nitric Oxide	[N]=O	196	196	196	196	196	196
DB00436	Bendroflumethiazide	NS(=O)(=O)C1=CC2=C(NC(CC3=CC=CC=C3)NS2(=O)=O)C=C1C(F)(F)F	197	197	197	197	197	197
DB00437	Allopurinol	OC1=NC=NC2=C1C=NN2	33	198	198	198	198	198
DB00440	Trimethoprim	COC1=CC(CC2=CN=C(N)N=C2N)=CC(OC)=C1OC	199	199	199	199	199	199
DB00441	Gemcitabine	NC1=NC(=O)N(C=C1)[C@@H]1O[C@H](CO)[C@@H](O)C1(F)F	47	47	200	200	200	200
DB00442	Entecavir	NC1=NC(=O)C2=C(N1)N(C=N2)[C@H]1C[C@H](O)[C@@H](CO)C1=C	47	201	201	201	201	201
DB00443	Betamethasone	[H][C@@]12C[C@H](C)[C@](O)(C(=O)CO)[C@@]1(C)C[C@H](O)[C@@]1(F)[C@@]2([H])CCC2=CC(=O)C=C[C@]12C	12	12	38	62	62	202
DB00448	Lansoprazole	CC1=C(OCC(F)(F)F)C=CN=C1CS(=O)C1=NC2=CC=CC=C2N1	58	203	203	203	203	203
DB00450	Droperidol	FC1=CC=C(C=C1)C(=O)CCCN1CCC(=CC1)N1C(=O)NC2=CC=CC=C12	2	204	204	204	204	204
DB00454	Meperidine	CCOC(=O)C1(CCN(C)CC1)C1=CC=CC=C1	2	205	205	205	205	205
DB00455	Loratadine	CCOC(=O)N1CCC(CC1)=C1C2=C(CCC3=C1N=CC=C3)C=C(Cl)C=C2	2	125	206	206	206	206
DB00458	Imipramine	CN(C)CCCN1C2=CC=CC=C2CCC2=CC=CC=C12	2	125	125	125	207	207
DB00459	Acitretin	COC1=C(C)C(C)=C(\C=C\C(\C)=C\C=C\C(\C)=C\C(O)=O)C(C)=C1	27	208	208	208	208	208
DB00461	Nabumetone	COC1=CC2=C(C=C1)C=C(CCC(C)=O)C=C2	2	209	209	209	209	209
DB00464	Sodium tetradecyl sulfate	[Na+].CCCCC(CC)CCC(CC(C)C)OS([O-])(=O)=O	210	210	210	210	210	210
DB00465	Ketorolac	OC(=O)C1CCN2C1=CC=C2C(=O)C1=CC=CC=C1	2	211	211	211	211	211
DB00469	Tenoxicam	CN1C(C(=O)NC2=CC=CC=N2)=C(O)C2=C(C=CS2)S1(=O)=O	212	212	212	212	212	212
DB00470	Dronabinol	[H][C@@]12C=C(C)CC[C@@]1([H])C(C)(C)OC1=C2C(O)=CC(CCCCC)=C1	213	213	213	213	213	213
DB00472	Fluoxetine	CNCCC(OC1=CC=C(C=C1)C(F)(F)F)C1=CC=CC=C1	2	214	214	214	214	214
DB00474	Methohexital	CCC#CC(C)C1(CC=C)C(=O)NC(=O)N(C)C1=O	70	215	215	215	215	215
DB00475	Chlordiazepoxide	CNC1=NC2=C(C=C(Cl)C=C2)C(C2=CC=CC=C2)=[N+]([O-])C1	2	43	216	216	216	216
DB00476	Duloxetine	CNCC[C@H](OC1=CC=CC2=CC=CC=C12)C1=CC=CS1	2	103	217	217	217	217
DB00477	Chlorpromazine	CN(C)CCCN1C2=CC=CC=C2SC2=C1C=C(Cl)C=C2	2	125	125	125	218	218
DB00478	Rimantadine	CC(N)C12CC3CC(CC(C3)C1)C2	219	219	219	219	219	219
DB00480	Lenalidomide	NC1=CC=CC2=C1CN(C1CCC(=O)NC1=O)C2=O	220	220	220	220	220	220
DB00482	Celecoxib	CC1=CC=C(C=C1)C1=CC(=NN1C1=CC=C(C=C1)S(N)(=O)=O)C(F)(F)F	221	221	221	221	221	221
DB00484	Brimonidine	BrC1=C(NC2=NCCN2)C=CC2=NC=CN=C12	222	222	222	222	222	222
DB00486	Nabilone	[H][C@@]12CC(=O)CC[C@@]1([H])C(C)(C)OC1=CC(=CC(O)=C21)C(C)(C)CCCCCC	213	213	223	223	223	223
DB00488	Altretamine	CN(C)C1=NC(=NC(=N1)N(C)C)N(C)C	224	224	224	224	224	224
DB00489	Sotalol	CC(C)NCC(O)C1=CC=C(NS(C)(=O)=O)C=C1	225	225	225	225	225	225
DB00490	Buspirone	O=C1CC2(CCCC2)CC(=O)N1CCCCN1CCN(CC1)C1=NC=CC=N1	226	226	226	226	226	226
DB00494	Entacapone	CCN(CC)C(=O)C(=C\C1=CC(=C(O)C(O)=C1)[N+]([O-])=O)\C#N	227	227	227	227	227	227
DB00495	Zidovudine	CC1=CN([C@H]2C[C@H](N=[N+]=[N-])[C@@H](CO)O2)C(=O)NC1=O	47	80	80	228	228	228
DB00496	Darifenacin	NC(=O)C([C@@H]1CCN(CCC2=CC3=C(OCC3)C=C2)C1)(C1=CC=CC=C1)C1=CC=CC=C1	2	229	229	229	229	229
DB00497	Oxycodone	COC1=C2O[C@H]3C(=O)CC[C@@]4(O)[C@H]5CC(C=C1)=C2[C@@]34CCN5C	12	46	107	107	230	230
DB00498	Phenindione	O=C1C(C(=O)C2=CC=CC=C12)C1=CC=CC=C1	2	231	231	231	231	231
DB00499	Flutamide	CC(C)C(=O)NC1=CC(=C(C=C1)[N+]([O-])=O)C(F)(F)F	232	232	232	232	232	232
DB00500	Tolmetin	CN1C(CC(O)=O)=CC=C1C(=O)C1=CC=C(C)C=C1	2	211	233	233	233	233
DB00501	Cimetidine	CN\C(NCCSCC1=C(C)NC=N1)=N\C#N	234	234	234	234	234	234
DB00502	Haloperidol	OC1(CCN(CCCC(=O)C2=CC=C(F)C=C2)CC1)C1=CC=C(Cl)C=C1	235	235	235	235	235	235
DB00504	Levallorphan	[H][C@@]12CCCC[C@@]11CCN(CC=C)[C@@H]2CC2=C1C=C(O)C=C2	12	46	236	236	236	236
DB00507	Nitazoxanide	CC(=O)OC1=CC=CC=C1C(=O)NC1=NC=C(S1)[N+]([O-])=O	237	237	237	237	237	237
DB00508	Triflupromazine	CN(C)CCCN1C2=CC=CC=C2SC2=C1C=C(C=C2)C(F)(F)F	2	125	125	238	238	238
DB00513	Aminocaproic acid	NCCCCCC(O)=O	6	239	239	239	239	239
DB00514	Dextromethorphan	[H][C@]12CCCC[C@]11CCN(C)[C@H]2CC2=C1C=C(OC)C=C2	12	46	236	240	240	240
DB00515	Cisplatin	[H][N]([H])([H])[Pt](Cl)(Cl)[N]([H])([H])[H]	241	241	241	241	241	241
DB00517	Anisotropine methylbromide	[Br-].CCCC(CCC)C(=O)O[C@H]1CC2CCC(C1)[N+]2(C)C	242	242	242	242	242	242
DB00518	Albendazole	CCCSC1=CC2=C(C=C1)N=C(NC(=O)OC)N2	243	243	243	243	243	243
DB00519	Trandolapril	[H][C@@]12C[C@H](N(C(=O)[C@H](C)N[C@@H](CCC3=CC=CC=C3)C(=O)OCC)[C@@]1([H])CCCC2)C(O)=O	37	37	37	37	37	37
DB00521	Carteolol	CC(C)(C)NCC(O)COC1=CC=CC2=C1CCC(=O)N2	48	245	245	245	245	245
DB00523	Alitretinoin	C\C(\C=C\C1=C(C)CCCC1(C)C)=C\C=C\C(\C)=C\C(O)=O	27	27	27	27	246	246
DB00524	Metolazone	CC1NC2=CC(Cl)=C(C=C2C(=O)N1C1=CC=CC=C1C)S(N)(=O)=O	247	247	247	247	247	247
DB00525	Tolnaftate	CN(C(=S)OC1=CC2=CC=CC=C2C=C1)C1=CC=CC(C)=C1	248	248	248	248	248	248
DB00526	Oxaliplatin	[H][N]1([H])[C@@H]2CCCC[C@H]2[N]([H])([H])[Pt]11OC(=O)C(=O)O1	249	249	249	249	249	249
DB00529	Foscarnet	OC(=O)P(O)(O)=O	250	250	250	250	250	250
DB00530	Erlotinib	COCCOC1=CC2=C(C=C1OCCOC)C(NC1=CC(=CC=C1)C#C)=NC=N2	251	251	251	251	251	251
DB00531	Cyclophosphamide	ClCCN(CCCl)P1(=O)NCCCO1	252	252	252	252	252	252
DB00536	Guanidine	NC(N)=N	253	253	253	253	253	253
DB00539	Toremifene	CN(C)CCOC1=CC=C(C=C1)C(=C(\CCCl)C1=CC=CC=C1)\C1=CC=CC=C1	254	254	254	254	254	254
DB00540	Nortriptyline	CNCCC=C1C2=CC=CC=C2CCC2=CC=CC=C12	2	125	125	125	255	255
DB00542	Benazepril	[H][C@@]1(CCC2=CC=CC=C2N(CC(O)=O)C1=O)N[C@@H](CCC1=CC=CC=C1)C(=O)OCC	37	37	256	256	256	256
DB00543	Amoxapine	ClC1=CC2=C(OC3=CC=CC=C3N=C2N2CCNCC2)C=C1	2	125	132	154	257	257
DB00544	Fluorouracil	FC1=CNC(=O)NC1=O	258	258	258	258	258	258
DB00545	Pyridostigmine	CN(C)C(=O)OC1=C[N+](C)=CC=C1	259	259	259	259	259	259
DB00547	Desoximetasone	[H][C@@]12C[C@@H](C)[C@H](C(=O)CO)[C@@]1(C)C[C@H](O)[C@@]1(F)[C@@]2([H])CCC2=CC(=O)C=C[C@]12C	12	12	38	62	62	260
DB00550	Propylthiouracil	CCCC1=CC(=O)NC(=S)N1	261	261	261	261	261	261
DB00551	Acetohydroxamic acid	CC(=O)NO	262	262	262	262	262	262
DB00552	Pentostatin	OC[C@H]1O[C@H](C[C@@H]1O)N1C=NC2=C1N=CNC[C@H]2O	263	263	263	263	263	263
DB00553	Methoxsalen	COC1=C2OC(=O)C=CC2=CC2=C1OC=C2	264	264	264	264	264	264
DB00554	Piroxicam	CN1C(C(=O)NC2=NC=CC=C2)=C(O)C2=C(C=CC=C2)S1(=O)=O	212	212	212	212	265	265
DB00555	Lamotrigine	NC1=NC(N)=C(N=N1)C1=C(Cl)C(Cl)=CC=C1	54	266	266	266	266	266
DB00556	Perflutren	FC(F)(F)C(F)(F)C(F)(F)F	267	267	267	267	267	267
DB00557	Hydroxyzine	OCCOCCN1CCN(CC1)C(C1=CC=CC=C1)C1=CC=C(Cl)C=C1	2	125	268	268	268	268
DB00561	Doxapram	CCN1CC(CCN2CCOCC2)C(C1=O)(C1=CC=CC=C1)C1=CC=CC=C1	2	269	269	269	269	269
DB00564	Carbamazepine	NC(=O)N1C2=CC=CC=C2C=CC2=CC=CC=C12	2	231	270	270	270	270
DB00568	Cinnarizine	C(\C=C\C1=CC=CC=C1)N1CCN(CC1)C(C1=CC=CC=C1)C1=CC=CC=C1	2	147	271	271	271	271
DB00572	Atropine	CN1[C@H]2CC[C@@H]1C[C@@H](C2)OC(=O)C(CO)C1=CC=CC=C1	188	188	188	188	188	188
DB00573	Fenoprofen	CC(C(O)=O)C1=CC(OC2=CC=CC=C2)=CC=C1	2	211	272	272	272	272
DB00575	Clonidine	ClC1=CC=CC(Cl)=C1NC1=NCCN1	222	273	273	273	273	273
DB00576	Sulfamethizole	CC1=NN=C(NS(=O)(=O)C2=CC=C(N)C=C2)S1	2	90	274	274	274	274
DB00577	Valaciclovir	CC(C)[C@H](N)C(=O)OCCOCN1C=NC2=C1NC(N)=NC2=O	275	275	275	275	275	275
DB00579	Mazindol	OC1(N2CCN=C2C2=CC=CC=C12)C1=CC=C(Cl)C=C1	276	276	276	276	276	276
DB00582	Voriconazole	C[C@@H](C1=NC=NC=C1F)[C@](O)(CN1C=NC=N1)C1=C(F)C=C(F)C=C1	49	277	277	277	277	277
DB00584	Enalapril	CCOC(=O)[C@H](CCC1=CC=CC=C1)N[C@@H](C)C(=O)N1CCC[C@H]1C(O)=O	37	37	37	37	278	278
DB00585	Nizatidine	CNC(NCCSCC1=CSC(CN(C)C)=N1)=C[N+]([O-])=O	279	279	279	279	279	279
DB00586	Diclofenac	OC(=O)CC1=CC=CC=C1NC1=C(Cl)C=CC=C1Cl	2	280	280	280	280	280
DB00588	Fluticasone propionate	[H][C@@]12C[C@@H](C)[C@](OC(=O)CC)(C(=O)SCF)[C@@]1(C)C[C@H](O)[C@@]1(F)[C@@]2([H])C[C@H](F)C2=CC(=O)C=C[C@]12C	12	12	38	281	281	281
DB00589	Lisuride	[H][C@@]12CC3=CNC4=CC=CC(=C34)C1=C[C@@H](CN2C)NC(=O)N(CC)CC	78	78	282	282	282	282
DB00590	Doxazosin	COC1=C(OC)C=C2C(N)=NC(=NC2=C1)N1CCN(CC1)C(=O)C1COC2=CC=CC=C2O1	2	139	283	283	283	283
DB00591	Fluocinolone acetonide	[H][C@@]12C[C@@]3([H])[C@]4([H])C[C@H](F)C5=CC(=O)C=C[C@]5(C)[C@@]4(F)[C@@H](O)C[C@]3(C)[C@@]1(OC(C)(C)O2)C(=O)CO	12	12	38	38	38	284
DB00592	Piperazine	C1CNCCN1	285	285	285	285	285	285
DB00593	Ethosuximide	CCC1(C)CC(=O)NC1=O	286	286	286	286	286	286
DB00596	Ulobetasol	[H][C@@]12C[C@H](C)[C@](O)(C(=O)CCl)[C@@]1(C)C[C@H](O)[C@@]1(F)[C@@]2([H])C[C@H](F)C2=CC(=O)C=C[C@]12C	12	12	38	62	62	287
DB00599	Thiopental	CCCC(C)C1(CC)C(=O)NC(=S)NC1=O	70	70	70	119	288	288
DB00600	Monobenzone	OC1=CC=C(OCC2=CC=CC=C2)C=C1	2	231	289	289	289	289
DB00601	Linezolid	CC(=O)NC[C@H]1CN(C(=O)O1)C1=CC(F)=C(C=C1)N1CCOCC1	290	290	290	290	290	290
DB00603	Medroxyprogesterone acetate	[H][C@@]12CC[C@](OC(C)=O)(C(C)=O)[C@@]1(C)CC[C@@]1([H])[C@@]2([H])C[C@H](C)C2=CC(=O)CC[C@]12C	12	12	38	144	291	291
DB00605	Sulindac	CC1=C(CC(O)=O)C2=CC(F)=CC=C2\C1=C/C1=CC=C(C=C1)S(C)=O	292	292	292	292	292	292
DB00606	Cyclothiazide	NS(=O)(=O)C1=C(Cl)C=C2NC(NS(=O)(=O)C2=C1)C1CC2CC1C=C2	293	293	293	293	293	293
DB00609	Ethionamide	CCC1=NC=CC(=C1)C(N)=S	294	294	294	294	294	294
DB00611	Butorphanol	[H][C@@]12CC3=C(C=C(O)C=C3)[C@]3(CCCC[C@@]13O)CCN2CC1CCC1	12	46	295	295	295	295
DB00612	Bisoprolol	CC(C)NCC(O)COC1=CC=C(COCCOC(C)C)C=C1	48	296	296	296	296	296
DB00613	Amodiaquine	CCN(CC)CC1=C(O)C=CC(NC2=C3C=CC(Cl)=CC3=NC=C2)=C1	297	297	297	297	297	297
DB00617	Paramethadione	CCC1(C)OC(=O)N(C)C1=O	140	140	140	298	298	298
DB00620	Triamcinolone	[H][C@@]12C[C@@H](O)[C@](O)(C(=O)CO)[C@@]1(C)C[C@H](O)[C@@]1(F)[C@@]2([H])CCC2=CC(=O)C=C[C@]12C	12	12	38	62	62	299
DB00621	Oxandrolone	[H][C@@]12CC[C@](C)(O)[C@@]1(C)CC[C@@]1([H])[C@@]2([H])CC[C@@]2([H])CC(=O)OC[C@]12C	12	12	38	300	300	300
DB00623	Fluphenazine	OCCN1CCN(CCCN2C3=CC=CC=C3SC3=C2C=C(C=C3)C(F)(F)F)CC1	2	125	194	194	301	301
DB00624	Testosterone	[H][C@@]12CC[C@H](O)[C@@]1(C)CC[C@@]1([H])[C@@]2([H])CCC2=CC(=O)CC[C@]12C	12	12	38	302	302	302
DB00625	Efavirenz	FC(F)(F)[C@]1(OC(=O)NC2=C1C=C(Cl)C=C2)C#CC1CC1	303	303	303	303	303	303
DB00627	Niacin	OC(=O)C1=CN=CC=C1	2	135	135	304	304	304
DB00628	Clorazepic acid	OC(=O)C1N=C(C2=CC=CC=C2)C2=C(NC1=O)C=CC(Cl)=C2	2	43	43	43	305	305
DB00629	Guanabenz	NC(N)=NN=CC1=C(Cl)C=CC=C1Cl	54	306	306	306	306	306
DB00631	Clofarabine	[H][C@]1(F)[C@H](O)[C@@H](CO)O[C@H]1N1C=NC2=C(N)N=C(Cl)N=C12	47	47	47	75	307	307
DB00632	Docosanol	CCCCCCCCCCCCCCCCCCCCCCO	9	9	308	308	308	308
DB00633	Dexmedetomidine	C[C@H](C1=CNC=N1)C1=C(C)C(C)=CC=C1	309	309	309	309	309	309
DB00634	Sulfacetamide	CC(=O)NS(=O)(=O)C1=CC=C(N)C=C1	2	310	310	310	310	310
DB00635	Prednisone	[H][C@@]12CC[C@](O)(C(=O)CO)[C@@]1(C)CC(=O)[C@@]1([H])[C@@]2([H])CCC2=CC(=O)C=C[C@]12C	12	12	38	62	311	311
DB00636	Clofibrate	CCOC(=O)C(C)(C)OC1=CC=C(Cl)C=C1	312	312	312	312	312	312
DB00639	Butoconazole	ClC1=CC=C(CCC(CN2C=CN=C2)SC2=C(Cl)C=CC=C2Cl)C=C1	72	72	313	313	313	313
DB00640	Adenosine	NC1=C2N=CN([C@@H]3O[C@H](CO)[C@@H](O)[C@H]3O)C2=NC=N1	47	47	47	47	47	47
DB00641	Simvastatin	[H][C@]12[C@H](C[C@@H](C)C=C1C=C[C@H](C)[C@@H]2CC[C@@H]1C[C@@H](O)CC(=O)O1)OC(=O)C(C)(C)CC	63	63	63	63	63	314
DB00643	Mebendazole	COC(=O)NC1=NC2=C(N1)C=C(C=C2)C(=O)C1=CC=CC=C1	315	315	315	315	315	315
DB00645	Dyclonine	CCCCOC1=CC=C(C=C1)C(=O)CCN1CCCCC1	168	316	316	316	316	316
DB00648	Mitotane	ClC(Cl)C(C1=CC=C(Cl)C=C1)C1=CC=CC=C1Cl	317	317	317	317	317	317
DB00649	Stavudine	CC1=CN([C@@H]2O[C@H](CO)C=C2)C(=O)NC1=O	47	80	318	318	318	318
DB00651	Dyphylline	CN1C2=C(N(CC(O)CO)C=N2)C(=O)N(C)C1=O	51	319	319	319	319	319
DB00652	Pentazocine	CC1C2CC3=C(C=C(O)C=C3)C1(C)CCN2CC=C(C)C	12	320	320	320	320	320
DB00653	Magnesium sulfate	[Mg++].[O-]S([O-])(=O)=O	321	321	321	321	321	321
DB00654	Latanoprost	CC(C)OC(=O)CCC\C=C/C[C@H]1[C@@H](O)C[C@@H](O)[C@@H]1CC[C@@H](O)CCC1=CC=CC=C1	12	322	322	322	322	322
DB00655	Estrone	[H][C@@]12CCC(=O)[C@@]1(C)CC[C@]1([H])C3=C(CC[C@@]21[H])C=C(O)C=C3	12	12	323	323	323	323
DB00656	Trazodone	ClC1=CC=CC(=C1)N1CCN(CCCN2N=C3C=CC=CN3C2=O)CC1	2	324	324	324	324	324
DB00657	Mecamylamine	CNC1(C)C2CCC(C2)C1(C)C	325	325	325	325	325	325
DB00658	Sevelamer	NCC=C.ClCC1CO1	326	326	326	326	326	326
DB00660	Metaxalone	CC1=CC(OCC2CNC(=O)O2)=CC(C)=C1	327	327	327	327	327	327
DB00662	Trimethobenzamide	COC1=CC(=CC(OC)=C1OC)C(=O)NCC1=CC=C(OCCN(C)C)C=C1	328	328	328	328	328	328
DB00663	Flumethasone	[H][C@@]12C[C@@H](C)[C@](O)(C(=O)CO)[C@@]1(C)C[C@H](O)[C@@]1(F)[C@@]2([H])C[C@H](F)C2=CC(=O)C=C[C@]12C	12	12	38	62	62	62
DB00665	Nilutamide	CC1(C)NC(=O)N(C1=O)C1=CC(=C(C=C1)[N+]([O-])=O)C(F)(F)F	232	232	329	329	329	329
DB00669	Sumatriptan	CNS(=O)(=O)CC1=CC=C2NC=C(CCN(C)C)C2=C1	121	330	330	330	330	330
DB00670	Pirenzepine	CN1CCN(CC(=O)N2C3=CC=CC=C3C(=O)NC3=C2N=CC=C3)CC1	2	331	331	331	331	331
DB00672	Chlorpropamide	CCCNC(=O)NS(=O)(=O)C1=CC=C(Cl)C=C1	2	332	332	332	332	332
DB00673	Aprepitant	C[C@@H](O[C@H]1OCCN(CC2=NNC(=O)N2)[C@H]1C1=CC=C(F)C=C1)C1=CC(=CC(=C1)C(F)(F)F)C(F)(F)F	333	333	333	333	333	333
DB00674	Galantamine	[H][C@]12C[C@@H](O)C=C[C@]11CCN(C)CC3=C1C(O2)=C(OC)C=C3	12	46	334	334	334	334
DB00675	Tamoxifen	CC\C(=C(/C1=CC=CC=C1)C1=CC=C(OCCN(C)C)C=C1)C1=CC=CC=C1	254	254	254	254	254	335
DB00676	Benzyl benzoate	O=C(OCC1=CC=CC=C1)C1=CC=CC=C1	2	231	336	336	336	336
DB00683	Midazolam	CC1=NC=C2CN=C(C3=CC=CC=C3F)C3=C(C=CC(Cl)=C3)N12	2	43	43	178	337	337
DB00687	Fludrocortisone	[H][C@@]12CC[C@](O)(C(=O)CO)[C@@]1(C)C[C@H](O)[C@@]1(F)[C@@]2([H])CCC2=CC(=O)CC[C@]12C	12	12	38	338	338	338
DB00688	Mycophenolate mofetil	COC1=C(C\C=C(/C)CCC(=O)OCCN2CCOCC2)C(O)=C2C(=O)OCC2=C1C	339	339	339	339	339	339
DB00690	Flurazepam	CCN(CC)CCN1C2=C(C=C(Cl)C=C2)C(=NCC1=O)C1=CC=CC=C1F	2	340	340	340	340	340
DB00691	Moexipril	CCOC(=O)[C@H](CCC1=CC=CC=C1)N[C@@H](C)C(=O)N1CC2=CC(OC)=C(OC)C=C2C[C@H]1C(O)=O	37	37	37	341	341	341
DB00692	Phentolamine	CC1=CC=C(C=C1)N(CC1=NCCN1)C1=CC(O)=CC=C1	2	342	342	342	342	342
DB00693	Fluorescein	OC1=CC=C2C(OC3=CC(O)=CC=C3C22OC(=O)C3=C2C=CC=C3)=C1	2	343	343	343	343	343
DB00697	Tizanidine	ClC1=C(NC2=NCCN2)C2=NSN=C2C=C1	222	344	344	344	344	344
DB00698	Nitrofurantoin	[O-][N+](=O)C1=CC=C(O1)\C=N\N1CC(=O)NC1=O	345	345	345	345	345	345
DB00699	Nicergoline	[H][C@@]12CC3=CN(C)C4=CC=CC(=C34)[C@]1(C[C@@H](COC(=O)C1=CN=CC(Br)=C1)CN2C)OC	346	346	346	346	346	346
DB00700	Eplerenone	[H][C@@]12CC[C@@]3(CCC(=O)O3)[C@@]1(C)C[C@H]1O[C@@]11[C@@]2([H])[C@@H](CC2=CC(=O)CC[C@]12C)C(=O)OC	12	12	347	347	347	347
DB00703	Methazolamide	CN1N=C(S\C1=N\C(C)=O)S(N)(=O)=O	348	348	348	348	348	348
DB00704	Naltrexone	[H][C@@]12OC3=C(O)C=CC4=C3[C@@]11CCN(CC3CC3)[C@]([H])(C4)[C@]1(O)CCC2=O	12	46	107	349	349	349
DB00705	Delavirdine	CC(C)NC1=C(N=CC=C1)N1CCN(CC1)C(=O)C1=CC2=C(N1)C=CC(NS(C)(=O)=O)=C2	350	350	350	350	350	350
DB00706	Tamsulosin	CCOC1=CC=CC=C1OCCN[C@H](C)CC1=CC(=C(OC)C=C1)S(N)(=O)=O	351	351	351	351	351	351
DB00708	Sufentanil	CCC(=O)N(C1=CC=CC=C1)C1(COC)CCN(CCC2=CC=CS2)CC1	2	352	352	352	352	352
DB00709	Lamivudine	NC1=NC(=O)N(C=C1)[C@@H]1CS[C@H](CO)O1	47	47	353	353	353	353
DB00711	Diethylcarbamazine	CCN(CC)C(=O)N1CCN(C)CC1	354	354	354	354	354	354
DB00712	Flurbiprofen	CC(C(O)=O)C1=CC(F)=C(C=C1)C1=CC=CC=C1	2	211	272	355	355	355
DB00714	Apomorphine	[H][C@]12CC3=C(C(O)=C(O)C=C3)C3=CC=CC(CCN1C)=C23	2	356	356	356	356	356
DB00715	Paroxetine	FC1=CC=C(C=C1)[C@@H]1CCNC[C@H]1COC1=CC2=C(OCO2)C=C1	357	357	357	357	357	357
DB00717	Norethisterone	[H][C@@]12CC[C@@](O)(C#C)[C@@]1(C)CC[C@]1([H])[C@@]3([H])CCC(=O)C=C3CC[C@@]21[H]	12	12	38	106	156	358
DB00718	Adefovir dipivoxil	CC(C)(C)C(=O)OCOP(=O)(COCCN1C=NC2=C(N)N=CN=C12)OCOC(=O)C(C)(C)C	112	359	359	359	359	359
DB00719	Azatadine	CN1CCC(CC1)=C1C2=CC=CC=C2CCC2=C1N=CC=C2	2	125	125	360	360	360
DB00723	Methoxamine	COC1=CC(C(O)C(C)N)=C(OC)C=C1	361	361	361	361	361	361
DB00724	Imiquimod	CC(C)CN1C=NC2=C1C1=C(C=CC=C1)N=C2N	362	362	362	362	362	362
DB00726	Trimipramine	CC(CN(C)C)CN1C2=CC=CC=C2CCC2=CC=CC=C12	2	125	125	125	363	363
DB00727	Nitroglycerin	[O-][N+](=O)OCC(CO[N+]([O-])=O)O[N+]([O-])=O	364	364	364	364	364	364
DB00730	Thiabendazole	N1C2=CC=CC=C2N=C1C1=CSC=N1	365	365	365	365	365	365
DB00731	Nateglinide	CC(C)[C@H]1CC[C@@H](CC1)C(=O)N[C@H](CC1=CC=CC=C1)C(O)=O	366	366	366	366	366	366
DB00733	Pralidoxime	C[N+]1=C(\C=N\O)C=CC=C1	367	367	367	367	367	367
DB00734	Risperidone	CC1=C(CCN2CCC(CC2)C2=NOC3=C2C=CC(F)=C3)C(=O)N2CCCCC2=N1	368	368	368	368	368	368
DB00735	Naftifine	CN(CC=CC1=CC=CC=C1)CC1=CC=CC2=CC=CC=C12	369	369	369	369	369	369
DB00736	Esomeprazole	COC1=CC2=C(NC(=N2)[S@@](=O)CC2=NC=C(C)C(OC)=C2C)C=C1	58	58	134	134	134	134
DB00737	Meclizine	CC1=CC(CN2CCN(CC2)C(C2=CC=CC=C2)C2=CC=C(Cl)C=C2)=CC=C1	2	147	147	370	370	370
DB00740	Riluzole	NC1=NC2=C(S1)C=C(OC(F)(F)F)C=C2	371	371	371	371	371	371
DB00745	Modafinil	NC(=O)CS(=O)C(C1=CC=CC=C1)C1=CC=CC=C1	2	372	372	372	372	372
DB00747	Scopolamine	CN1[C@H]2C[C@@H](C[C@@H]1[C@H]1O[C@@H]21)OC(=O)[C@H](CO)C1=CC=CC=C1	188	188	188	373	373	373
DB00748	Carbinoxamine	CN(C)CCOC(C1=CC=C(Cl)C=C1)C1=CC=CC=N1	2	125	155	374	374	374
DB00750	Prilocaine	CCCNC(C)C(=O)NC1=CC=CC=C1C	99	375	375	375	375	375
DB00752	Tranylcypromine	NC1CC1C1=CC=CC=C1	2	2	376	376	376	376
DB00753	Isoflurane	FC(F)OC(Cl)C(F)(F)F	64	377	377	377	377	377
DB00754	Ethotoin	CCN1C(=O)NC(C1=O)C1=CC=CC=C1	2	149	378	378	378	378
DB00755	Tretinoin	C\C(\C=C\C1=C(C)CCCC1(C)C)=C/C=C/C(/C)=C/C(O)=O	27	27	27	27	246	246
DB00757	Dolasetron	[H][C@@]1(C[C@@]2([H])C[C@]3([H])C[C@@]([H])(C1)N2CC3=O)OC(=O)C1=CNC2=C1C=CC=C2	188	188	380	380	380	380
DB00758	Clopidogrel	[H][C@@](N1CCC2=C(C1)C=CS2)(C(=O)OC)C1=CC=CC=C1Cl	55	55	381	381	381	381
DB00762	Irinotecan	CCC1=C2CN3C(=CC4=C(COC(=O)[C@]4(O)CC)C3=O)C2=NC2=CC=C(OC(=O)N3CCC(CC3)N3CCCCC3)C=C12	382	382	382	382	382	382
DB00763	Methimazole	CN1C=CNC1=S	383	383	383	383	383	383
DB00766	Clavulanic acid	[H][C@@]12CC(=O)N1[C@@H](C(O)=O)\C(O2)=C\CO	384	384	384	384	384	384
DB00768	Olopatadine	CN(C)CC\C=C1\C2=CC=CC=C2COC2=C1C=C(CC(O)=O)C=C2	2	125	125	385	385	385
DB00769	Hydrocortamate	[H][C@@]12CC[C@](O)(C(=O)COC(=O)CN(CC)CC)[C@@]1(C)C[C@H](O)[C@@]1([H])[C@@]2([H])CCC2=CC(=O)CC[C@]12C	12	12	38	386	386	386
DB00772	Malathion	CCOC(=O)CC(SP(=S)(OC)OC)C(=O)OCC	387	387	387	387	387	387
DB00775	Tirofiban	CCCCS(=O)(=O)N[C@@H](CC1=CC=C(OCCCCC2CCNCC2)C=C1)C(O)=O	388	388	388	388	388	388
DB00776	Oxcarbazepine	NC(=O)N1C2=CC=CC=C2CC(=O)C2=C1C=CC=C2	2	231	270	389	389	389
DB00777	Propiomazine	CCC(=O)C1=CC2=C(SC3=CC=CC=C3N2CC(C)N(C)C)C=C1	2	125	125	390	390	390
DB00779	Nalidixic acid	CCN1C=C(C(O)=O)C(=O)C2=C1N=C(C)C=C2	2	391	391	391	391	391
DB00780	Phenelzine	NNCCC1=CC=CC=C1	2	392	392	392	392	392
DB00783	Estradiol	[H][C@@]12CC[C@H](O)[C@@]1(C)CC[C@]1([H])C3=C(CC[C@@]21[H])C=C(O)C=C3	12	12	323	393	393	393
DB00784	Mefenamic acid	CC1=C(C)C(NC2=CC=CC=C2C(O)=O)=CC=C1	2	280	394	394	394	394
DB00787	Acyclovir	NC1=NC(=O)C2=C(N1)N(COCCO)C=N2	47	111	395	395	395	395
DB00788	Naproxen	COC1=CC2=C(C=C1)C=C(C=C2)[C@H](C)C(O)=O	2	396	396	396	396	396
DB00790	Perindopril	[H][C@]12C[C@H](N(C(=O)[C@H](C)N[C@@H](CCC)C(=O)OCC)[C@@]1([H])CCCC2)C(O)=O	37	37	37	397	397	397
DB00791	Uracil mustard	ClCCN(CCCl)C1=CNC(=O)NC1=O	398	398	398	398	398	398
DB00792	Tripelennamine	CN(C)CCN(CC1=CC=CC=C1)C1=CC=CC=N1	2	125	399	399	399	399
DB00794	Primidone	CCC1(C(=O)NCNC1=O)C1=CC=CC=C1	2	149	400	400	400	400
DB00795	Sulfasalazine	OC(=O)C1=CC(=CC=C1O)\N=N\C1=CC=C(C=C1)S(=O)(=O)NC1=NC=CC=C1	401	401	401	401	401	401
DB00796	Candesartan cilexetil	CCOC1=NC2=C(N1CC1=CC=C(C=C1)C1=CC=CC=C1C1=NN=NN1)C(=CC=C2)C(=O)OC(C)OC(=O)OC1CCCCC1	402	402	402	402	402	402
DB00797	Tolazoline	C(C1=NCCN1)C1=CC=CC=C1	2	403	403	403	403	403
DB00799	Tazarotene	CCOC(=O)C1=CN=C(C=C1)C#CC1=CC2=C(SCCC2(C)C)C=C1	404	404	404	404	404	404
DB00802	Alfentanil	CCN1N=NN(CCN2CCC(COC)(CC2)N(C(=O)CC)C2=CC=CC=C2)C1=O	2	405	405	405	405	405
DB00804	Dicyclomine	CCN(CC)CCOC(=O)C1(CCCCC1)C1CCCCC1	406	406	406	406	406	406
DB00805	Minaprine	CC1=CC(=NN=C1NCCN1CCOCC1)C1=CC=CC=C1	407	407	407	407	407	407
DB00806	Pentoxifylline	CN1C=NC2=C1C(=O)N(CCCCC(C)=O)C(=O)N2C	51	408	408	408	408	408
DB00807	Proparacaine	CCCOC1=C(N)C=C(C=C1)C(=O)OCCN(CC)CC	168	409	409	409	409	409
DB00808	Indapamide	CC1CC2=CC=CC=C2N1NC(=O)C1=CC(=C(Cl)C=C1)S(N)(=O)=O	247	247	410	410	410	410
DB00809	Tropicamide	CCN(CC1=CC=NC=C1)C(=O)C(CO)C1=CC=CC=C1	411	411	411	411	411	411
DB00810	Biperiden	OC(CCN1CCCCC1)(C1CC2CC1C=C2)C1=CC=CC=C1	12	161	161	412	412	412
DB00811	Ribavirin	NC(=O)C1=NN(C=N1)[C@@H]1O[C@H](CO)[C@@H](O)[C@H]1O	47	47	47	413	413	413
DB00812	Phenylbutazone	CCCCC1C(=O)N(N(C1=O)C1=CC=CC=C1)C1=CC=CC=C1	414	414	414	414	414	414
DB00813	Fentanyl	CCC(=O)N(C1CCN(CCC2=CC=CC=C2)CC1)C1=CC=CC=C1	2	352	415	415	415	415
DB00814	Meloxicam	CN1C(C(=O)NC2=NC=C(C)S2)=C(O)C2=C(C=CC=C2)S1(=O)=O	212	212	212	416	416	416
DB00817	Rosoxacin	CCN1C=C(C(O)=O)C(=O)C2=C1C=C(C=C2)C1=CC=NC=C1	2	417	417	417	417	417
DB00818	Propofol	CC(C)C1=CC=CC(C(C)C)=C1O	418	418	418	418	418	418
DB00819	Acetazolamide	CC(=O)NC1=NN=C(S1)S(N)(=O)=O	348	348	419	419	419	419
DB00820	Tadalafil	[H][C@]12CC3=C(NC4=CC=CC=C34)[C@H](N1C(=O)CN(C)C2=O)C1=CC2=C(OCO2)C=C1	420	420	420	420	420	420
DB00822	Disulfiram	CCN(CC)C(=S)SSC(=S)N(CC)CC	421	421	421	421	421	421
DB00823	Ethynodiol diacetate	[H][C@@]12CC[C@@](OC(C)=O)(C#C)[C@@]1(C)CC[C@]1([H])[C@@]3([H])CC[C@H](OC(C)=O)C=C3CC[C@@]21[H]	12	12	422	422	422	422
DB00824	Enprofylline	CCCN1C2=C(NC=N2)C(=O)NC1=O	51	423	423	423	423	423
DB00825	Levomenthol	CC(C)[C@@H]1CC[C@@H](C)C[C@H]1O	424	424	424	424	424	424
DB00828	Fosfomycin	C[C@@H]1O[C@@H]1P(O)(O)=O	425	425	425	425	425	425
DB00829	Diazepam	CN1C2=C(C=C(Cl)C=C2)C(=NCC1=O)C1=CC=CC=C1	2	43	43	43	426	426
DB00830	Phenmetrazine	CC1NCCOC1C1=CC=CC=C1	2	2	427	427	427	427
DB00831	Trifluoperazine	CN1CCN(CCCN2C3=CC=CC=C3SC3=C2C=C(C=C3)C(F)(F)F)CC1	2	125	194	194	428	428
DB00832	Phensuximide	CN1C(=O)CC(C1=O)C1=CC=CC=C1	2	149	429	429	429	429
DB00834	Mifepristone	[H][C@@]12CC[C@@](O)(C#CC)[C@@]1(C)C[C@H](C1=CC=C(C=C1)N(C)C)C1=C3CCC(=O)C=C3CC[C@@]21[H]	12	430	430	430	430	430
DB00835	Brompheniramine	CN(C)CCC(C1=CC=C(Br)C=C1)C1=CC=CC=N1	2	125	179	179	179	179
DB00838	Clocortolone	[H][C@@]12C[C@@H](C)[C@H](C(=O)CO)[C@@]1(C)C[C@H](O)[C@@]1(Cl)[C@@]2([H])C[C@H](F)C2=CC(=O)C=C[C@]12C	12	12	38	62	431	431
DB00841	Dobutamine	CC(CCC1=CC=C(O)C=C1)NCCC1=CC(O)=C(O)C=C1	432	432	432	432	432	432
DB00842	Oxazepam	OC1N=C(C2=CC=CC=C2)C2=C(NC1=O)C=CC(Cl)=C2	2	43	43	43	433	433
DB00843	Donepezil	COC1=C(OC)C=C2C(=O)C(CC3CCN(CC4=CC=CC=C4)CC3)CC2=C1	434	434	434	434	434	434
DB00844	Nalbuphine	O[C@H]1CC[C@@]2(O)[C@H]3CC4=CC=C(O)C5=C4[C@@]2(CCN3CC2CCC2)[C@H]1O5	12	46	107	435	435	435
DB00846	Flurandrenolide	CC1(C)O[C@@H]2C[C@H]3[C@@H]4C[C@H](F)C5=CC(=O)CC[C@]5(C)[C@H]4[C@@H](O)C[C@]3(C)[C@@]2(O1)C(=O)CO	12	12	38	38	436	436
DB00847	Cysteamine	NCCS	437	437	437	437	437	437
DB00849	Methylphenobarbital	CCC1(C(=O)NC(=O)N(C)C1=O)C1=CC=CC=C1	2	149	400	400	438	438
DB00850	Perphenazine	OCCN1CCN(CCCN2C3=CC=CC=C3SC3=C2C=C(Cl)C=C3)CC1	2	125	194	194	439	439
DB00851	Dacarbazine	CN(C)\N=N\C1=C(N=CN1)C(N)=O	440	440	440	440	440	440
DB00852	Pseudoephedrine	CN[C@@H](C)[C@@H](O)C1=CC=CC=C1	2	2	441	441	441	441
DB00853	Temozolomide	CN1N=NC2=C(N=CN2C1=O)C(N)=O	440	442	442	442	442	442
DB00854	Levorphanol	[H][C@@]12CCCC[C@@]11CCN(C)[C@@H]2CC2=C1C=C(O)C=C2	12	46	236	240	443	443
DB00855	Aminolevulinic acid	NCC(=O)CCC(O)=O	6	444	444	444	444	444
DB00856	Chlorphenesin	OCC(O)COC1=CC=C(Cl)C=C1	187	187	445	445	445	445
DB00857	Terbinafine	CN(C\C=C\C#CC(C)(C)C)CC1=CC=CC2=CC=CC=C12	369	446	446	446	446	446
DB00859	Penicillamine	[H][C@](N)(C(O)=O)C(C)(C)S	24	447	447	447	447	447
DB00860	Prednisolone	[H][C@@]12CC[C@](O)(C(=O)CO)[C@@]1(C)C[C@H](O)[C@@]1([H])[C@@]2([H])CCC2=CC(=O)C=C[C@]12C	12	12	38	62	448	448
DB00861	Diflunisal	OC(=O)C1=C(O)C=CC(=C1)C1=C(F)C=C(F)C=C1	449	449	449	449	449	449
DB00862	Vardenafil	CCCC1=NC(C)=C2N1NC(=NC2=O)C1=C(OCC)C=CC(=C1)S(=O)(=O)N1CCN(CC)CC1	52	52	52	52	450	450
DB00865	Benzphetamine	C[C@@H](CC1=CC=CC=C1)N(C)CC1=CC=CC=C1	411	451	451	451	451	451
DB00867	Ritodrine	C[C@@H](NCCC1=CC=C(O)C=C1)[C@@H](O)C1=CC=C(O)C=C1	432	452	452	452	452	452
DB00868	Benzonatate	CCCCNC1=CC=C(C=C1)C(=O)OCCOCCOCCOCCOCCOCCOCCOCCOCCOC	453	453	453	453	453	453
DB00869	Dorzolamide	CCN[C@H]1C[C@H](C)S(=O)(=O)C2=C1C=C(S2)S(N)(=O)=O	454	454	454	454	454	454
DB00873	Loteprednol	[H][C@@]12CC[C@](O)(C(=O)OCCl)[C@@]1(C)C[C@H](O)[C@@]1([H])[C@@]2([H])CCC2=CC(=O)C=C[C@]12C	12	12	38	62	455	455
DB00874	Guaifenesin	COC1=CC=CC=C1OCC(O)CO	187	187	456	456	456	456
DB00876	Eprosartan	CCCCC1=NC=C(\C=C(/CC2=CC=CS2)C(O)=O)N1CC1=CC=C(C=C1)C(O)=O	457	457	457	457	457	457
DB00880	Chlorothiazide	NS(=O)(=O)C1=C(Cl)C=C2NC=NS(=O)(=O)C2=C1	293	458	458	458	458	458
DB00881	Quinapril	CCOC(=O)[C@H](CCC1=CC=CC=C1)N[C@@H](C)C(=O)N1CC2=CC=CC=C2C[C@H]1C(O)=O	37	37	37	459	459	459
DB00882	Clomifene	CCN(CC)CCOC1=CC=C(C=C1)C(=C(Cl)C1=CC=CC=C1)C1=CC=CC=C1	254	254	254	460	460	460
DB00883	Isosorbide dinitrate	[H][C@]12OC[C@H](O[N+]([O-])=O)[C@@]1([H])OC[C@H]2O[N+]([O-])=O	364	461	461	461	461	461
DB00885	Pemirolast	CC1=CC=CN2C(=O)C(=CN=C12)C1=NNN=N1	462	462	462	462	462	462
DB00888	Mechlorethamine	CN(CCCl)CCCl	463	463	463	463	463	463
DB00889	Granisetron	CN1N=C(C(=O)N[C@@H]2C[C@@H]3CCC[C@H](C2)N3C)C2=C1C=CC=C2	188	188	464	464	464	464
DB00890	Dienestrol	[H]\C(C)=C(/C(=C(\[H])C)/C1=CC=C(O)C=C1)\C1=CC=C(O)C=C1	2	465	465	465	465	465
DB00891	Sulfapyridine	NC1=CC=C(C=C1)S(=O)(=O)NC1=CC=CC=N1	2	90	151	151	151	466
DB00892	Oxybuprocaine	CCCCOC1=CC(=CC=C1N)C(=O)OCCN(CC)CC	168	409	409	409	467	467
DB00894	Testolactone	[H][C@@]12CCC3=CC(=O)C=C[C@]3(C)[C@@]1([H])CC[C@]1(C)OC(=O)CC[C@@]21[H]	12	12	468	468	468	468
DB00896	Rimexolone	[H][C@@]12C[C@@H](C)[C@](C)(C(=O)CC)[C@@]1(C)C[C@H](O)[C@@]1([H])[C@@]2([H])CCC2=CC(=O)C=C[C@]12C	12	12	38	469	469	469
DB00897	Triazolam	CC1=NN=C2CN=C(C3=CC=CC=C3Cl)C3=C(C=CC(Cl)=C3)N12	2	43	43	178	178	470
DB00898	Ethanol	CCO	471	471	471	471	471	471
DB00899	Remifentanil	CCC(=O)N(C1=CC=CC=C1)C1(CCN(CCC(=O)OC)CC1)C(=O)OC	2	352	472	472	472	472
DB00902	Methdilazine	CN1CCC(CN2C3=CC=CC=C3SC3=CC=CC=C23)C1	2	125	125	136	473	473
DB00905	Bimatoprost	CCNC(=O)CCC\C=C/C[C@H]1[C@@H](O)C[C@@H](O)[C@@H]1\C=C\[C@@H](O)CCC1=CC=CC=C1	12	322	474	474	474	474
DB00906	Tiagabine	CC1=C(SC=C1)C(=CCCN1CCC[C@H](C1)C(O)=O)C1=C(C)C=CS1	475	475	475	475	475	475
DB00907	Cocaine	[H][C@]12CC[C@]([H])([C@H]([C@H](C1)OC(=O)C1=CC=CC=C1)C(=O)OC)N2C	188	476	476	476	476	476
DB00909	Zonisamide	NS(=O)(=O)CC1=NOC2=CC=CC=C12	477	477	477	477	477	477
DB00910	Paricalcitol	[H][C@@]1(CC[C@@]2([H])\C(CCC[C@]12C)=C\C=C1C[C@@H](O)C[C@H](O)C1)[C@H](C)\C=C\[C@H](C)C(C)(C)O	12	12	12	478	478	478
DB00911	Tinidazole	CCS(=O)(=O)CCN1C(C)=NC=C1[N+]([O-])=O	479	479	479	479	479	479
DB00912	Repaglinide	CCOC1=C(C=CC(CC(=O)N[C@@H](CC(C)C)C2=CC=CC=C2N2CCCCC2)=C1)C(O)=O	480	480	480	480	480	480
DB00913	Anileridine	CCOC(=O)C1(CCN(CCC2=CC=C(N)C=C2)CC1)C1=CC=CC=C1	2	481	481	481	481	481
DB00915	Amantadine	NC12CC3CC(CC(C3)C1)C2	219	219	482	482	482	482
DB00916	Metronidazole	CC1=NC=C(N1CCO)[N+]([O-])=O	479	483	483	483	483	483
DB00918	Almotriptan	CN(C)CCC1=CNC2=C1C=C(CS(=O)(=O)N1CCCC1)C=C2	121	330	484	484	484	484
DB00920	Ketotifen	CN1CCC(CC1)=C1C2=C(SC=C2)C(=O)CC2=CC=CC=C12	2	125	125	360	485	485
DB00921	Buprenorphine	CO[C@]12CC[C@@]3(C[C@@H]1[C@](C)(O)C(C)(C)C)[C@H]1CC4=C5C(O[C@@H]2[C@@]35CCN1CC1CC1)=C(O)C=C4	12	486	486	486	486	486
DB00922	Levosimendan	C[C@@H]1CC(=O)NN=C1C1=CC=C(NN=C(C#N)C#N)C=C1	487	487	487	487	487	487
DB00924	Cyclobenzaprine	CN(C)CCC=C1C2=CC=CC=C2C=CC2=CC=CC=C12	2	125	125	125	488	488
DB00927	Famotidine	NC(N)=NC1=NC(CSCCC(N)=NS(N)(=O)=O)=CS1	489	489	489	489	489	489
DB00928	Azacitidine	NC1=NC(=O)N(C=N1)[C@@H]1O[C@H](CO)[C@@H](O)[C@H]1O	47	47	47	490	490	490
DB00929	Misoprostol	CCCCC(C)(O)C\C=C\[C@H]1[C@H](O)CC(=O)[C@@H]1CCCCCCC(=O)OC	12	491	491	491	491	491
DB00933	Mesoridazine	CN1CCCCC1CCN1C2=C(SC3=C1C=C(C=C3)S(C)=O)C=CC=C2	2	125	492	492	492	492
DB00934	Maprotiline	CNCCCC12CCC(C3=CC=CC=C13)C1=CC=CC=C21	2	125	125	493	493	493
DB00935	Oxymetazoline	CC1=CC(=C(O)C(C)=C1CC1=NCCN1)C(C)(C)C	494	494	494	494	494	494
DB00937	Diethylpropion	CCN(CC)C(C)C(=O)C1=CC=CC=C1	2	495	495	495	495	495
DB00942	Cycrimine	OC(CCN1CCCCC1)(C1CCCC1)C1=CC=CC=C1	12	161	161	161	161	161
DB00943	Zalcitabine	NC1=NC(=O)N(C=C1)[C@H]1CC[C@@H](CO)O1	47	47	353	353	497	497
DB00945	Acetylsalicylic acid	CC(=O)OC1=CC=CC=C1C(O)=O	2	135	498	498	498	498
DB00946	Phenprocoumon	CCC(C1=CC=CC=C1)C1=C(O)C2=C(OC1=O)C=CC=C2	2	499	499	499	499	499
DB00947	Fulvestrant	[H][C@@]12CC[C@H](O)[C@@]1(C)CC[C@]1([H])C3=CC=C(O)C=C3C[C@@H](CCCCCCCCCS(=O)CCCC(F)(F)C(F)(F)F)[C@@]21[H]	500	500	500	500	500	500
DB00949	Felbamate	NC(=O)OCC(COC(N)=O)C1=CC=CC=C1	501	501	501	501	501	501
DB00951	Isoniazid	NNC(=O)C1=CC=NC=C1	2	502	502	502	502	502
DB00953	Rizatriptan	CN(C)CCC1=CNC2=C1C=C(CN1C=NC=N1)C=C2	503	503	503	503	503	503
DB00956	Hydrocodone	[H][C@@]12OC3=C(OC)C=CC4=C3[C@@]11CCN(C)[C@]([H])(C4)[C@]1([H])CCC2=O	12	46	107	107	504	504
DB00957	Norgestimate	[H][C@@]12CC[C@@](OC(C)=O)(C#C)[C@@]1(CC)CC[C@]1([H])[C@@]3([H])CC\C(C=C3CC[C@@]21[H])=N/O	12	12	38	505	505	505
DB00958	Carboplatin	[H][N]([H])([H])[Pt]1(OC(=O)C2(CCC2)C(=O)O1)[N]([H])([H])[H]	506	506	506	506	506	506
DB00959	Methylprednisolone	[H][C@@]12CC[C@](O)(C(=O)CO)[C@@]1(C)C[C@H](O)[C@@]1([H])[C@@]2([H])C[C@H](C)C2=CC(=O)C=C[C@]12C	12	12	38	62	448	507
DB00960	Pindolol	CC(C)NCC(O)COC1=CC=CC2=C1C=CN2	48	508	508	508	508	508
DB00961	Mepivacaine	CN1CCCCC1C(=O)NC1=C(C)C=CC=C1C	99	99	108	509	509	509
DB00962	Zaleplon	CCN(C(C)=O)C1=CC=CC(=C1)C1=CC=NC2=C(C=NN12)C#N	510	510	510	510	510	510
DB00964	Apraclonidine	NC1=CC(Cl)=C(NC2=NCCN2)C(Cl)=C1	222	273	273	511	511	511
DB00966	Telmisartan	CCCC1=NC2=C(C=C(C=C2C)C2=NC3=CC=CC=C3N2C)N1CC1=CC=C(C=C1)C1=CC=CC=C1C(O)=O	402	512	512	512	512	512
DB00967	Desloratadine	ClC1=CC2=C(C=C1)C(=C1CCNCC1)C1=C(CC2)C=CC=N1	2	125	513	513	513	513
DB00971	Selenium Sulfide	S=[Se]=S	514	514	514	514	514	514
DB00972	Azelastine	CN1CCCC(CC1)N1N=C(CC2=CC=C(Cl)C=C2)C2=CC=CC=C2C1=O	2	515	515	515	515	515
DB00973	Ezetimibe	[H][C@]1(CC[C@H](O)C2=CC=C(F)C=C2)C(=O)N(C2=CC=C(F)C=C2)[C@]1([H])C1=CC=C(O)C=C1	516	516	516	516	516	516
DB00977	Ethinylestradiol	[H][C@@]12CC[C@@](O)(C#C)[C@@]1(C)CC[C@]1([H])C3=C(CC[C@@]21[H])C=C(O)C=C3	12	12	323	517	517	517
DB00979	Cyclopentolate	CN(C)CCOC(=O)C(C1=CC=CC=C1)C1(O)CCCC1	165	518	518	518	518	518
DB00980	Ramelteon	CCC(=O)NCC[C@@H]1CCC2=C1C1=C(OCC1)C=C2	519	519	519	519	519	519
DB00981	Physostigmine	[H][C@]12N(C)CC[C@@]1(C)C1=C(C=CC(OC(=O)NC)=C1)N2C	520	520	520	520	520	520
DB00982	Isotretinoin	C\C(\C=C\C1=C(C)CCCC1(C)C)=C/C=C/C(/C)=C\C(O)=O	27	27	27	27	246	246
DB00984	Nandrolone phenpropionate	[H][C@@]12CC[C@H](OC(=O)CCC3=CC=CC=C3)[C@@]1(C)CC[C@]1([H])[C@@]3([H])CCC(=O)C=C3CC[C@@]21[H]	12	522	522	522	522	522
DB00985	Dimenhydrinate	CN1C2=C(N=C(Cl)N2)C(=O)N(C)C1=O.CN(C)CCOC(C1=CC=CC=C1)C1=CC=CC=C1	2	125	155	523	523	523
DB00987	Cytarabine	NC1=NC(=O)N(C=C1)[C@@H]1O[C@H](CO)[C@@H](O)[C@@H]1O	47	47	47	490	524	524
DB00989	Rivastigmine	CCN(C)C(=O)OC1=CC=CC(=C1)[C@H](C)N(C)C	525	525	525	525	525	525
DB00990	Exemestane	[H][C@@]12CCC(=O)[C@@]1(C)CC[C@@]1([H])[C@@]2([H])CC(=C)C2=CC(=O)C=C[C@]12C	12	12	526	526	526	526
DB00991	Oxaprozin	OC(=O)CCC1=NC(=C(O1)C1=CC=CC=C1)C1=CC=CC=C1	2	527	527	527	527	527
DB00992	Methyl aminolevulinate	COC(=O)CCC(=O)CN	6	444	528	528	528	528
DB00993	Azathioprine	CN1C=NC(=C1SC1=NC=NC2=C1NC=N2)[N+]([O-])=O	529	529	529	529	529	529
DB00995	Auranofin	CCP(CC)(CC)=[Au]S[C@@H]1O[C@H](COC(C)=O)[C@@H](OC(C)=O)[C@H](OC(C)=O)[C@H]1OC(C)=O	530	530	530	530	530	530
DB00996	Gabapentin	NCC1(CC(O)=O)CCCCC1	531	531	531	531	531	531
DB00998	Frovatriptan	CN[C@@H]1CCC2=C(C1)C1=C(N2)C=CC(=C1)C(N)=O	532	532	532	532	532	532
DB00999	Hydrochlorothiazide	NS(=O)(=O)C1=C(Cl)C=C2NCNS(=O)(=O)C2=C1	293	458	458	533	533	533
DB01002	Levobupivacaine	CCCCN1CCCC[C@H]1C(=O)NC1=C(C)C=CC=C1C	99	99	108	108	109	109
DB01004	Ganciclovir	NC1=NC2=C(N=CN2COC(CO)CO)C(=O)N1	47	111	111	534	534	534
DB01005	Hydroxyurea	NC(=O)NO	262	535	535	535	535	535
DB01006	Letrozole	N#CC1=CC=C(C=C1)C(N1C=NC=N1)C1=CC=C(C=C1)C#N	536	536	536	536	536	536
DB01007	Tioconazole	ClC1=C(COC(CN2C=CN=C2)C2=C(Cl)C=C(Cl)C=C2)C=CS1	72	72	537	537	537	537
DB01008	Busulfan	CS(=O)(=O)OCCCCOS(C)(=O)=O	538	538	538	538	538	538
DB01009	Ketoprofen	CC(C(O)=O)C1=CC(=CC=C1)C(=O)C1=CC=CC=C1	2	211	272	272	539	539
DB01010	Edrophonium	CC[N+](C)(C)C1=CC(O)=CC=C1	540	540	540	540	540	540
DB01011	Metyrapone	CC(C)(C(=O)C1=CN=CC=C1)C1=CC=CN=C1	541	541	541	541	541	541
DB01012	Cinacalcet	C[C@@H](NCCCC1=CC(=CC=C1)C(F)(F)F)C1=CC=CC2=CC=CC=C12	542	542	542	542	542	542
DB01013	Clobetasol propionate	[H][C@@]12C[C@H](C)[C@](OC(=O)CC)(C(=O)CCl)[C@@]1(C)C[C@H](O)[C@@]1(F)[C@@]2([H])CCC2=CC(=O)C=C[C@]12C	12	12	38	543	543	543
DB01014	Balsalazide	OC(=O)CCNC(=O)C1=CC=C(C=C1)\N=N\C1=CC=C(O)C(=C1)C(O)=O	401	544	544	544	544	544
DB01015	Sulfamethoxazole	CC1=CC(NS(=O)(=O)C2=CC=C(N)C=C2)=NO1	2	90	274	545	545	545
DB01018	Guanfacine	NC(=N)NC(=O)CC1=C(Cl)C=CC=C1Cl	546	546	546	546	546	546
DB01020	Isosorbide mononitrate	[H][C@]12OC[C@@H](O[N+]([O-])=O)[C@@]1([H])OC[C@@H]2O	364	461	547	547	547	547
DB01022	Phylloquinone	CC(C)CCC[C@@H](C)CCC[C@@H](C)CCC\C(C)=C\CC1=C(C)C(=O)C2=C(C=CC=C2)C1=O	28	548	548	548	548	548
DB01023	Felodipine	CCOC(=O)C1=C(C)NC(C)=C(C1C1=C(Cl)C(Cl)=CC=C1)C(=O)OC	94	94	549	549	549	549
DB01024	Mycophenolic acid	COC1=C(C\C=C(/C)CCC(O)=O)C(O)=C2C(=O)OCC2=C1C	339	550	550	550	550	550
DB01029	Irbesartan	CCCCC1=NC2(CCCC2)C(=O)N1CC1=CC=C(C=C1)C1=CC=CC=C1C1=NNN=N1	36	551	551	551	551	551
DB01032	Probenecid	CCCN(CCC)S(=O)(=O)C1=CC=C(C=C1)C(O)=O	552	552	552	552	552	552
DB01033	Mercaptopurine	S=C1N=CNC2=C1NC=N2	33	145	553	553	553	553
DB01035	Procainamide	CCN(CC)CCNC(=O)C1=CC=C(N)C=C1	168	409	554	554	554	554
DB01036	Tolterodine	CC(C)N(CC[C@H](C1=CC=CC=C1)C1=C(O)C=CC(C)=C1)C(C)C	2	555	555	555	555	555
DB01037	Selegiline	C[C@H](CC1=CC=CC=C1)N(C)CC#C	2	556	556	556	556	556
DB01039	Fenofibrate	CC(C)OC(=O)C(C)(C)OC1=CC=C(C=C1)C(=O)C1=CC=C(Cl)C=C1	557	557	557	557	557	557
DB01042	Melphalan	N[C@@H](CC1=CC=C(C=C1)N(CCCl)CCCl)C(O)=O	104	558	558	558	558	558
DB01043	Memantine	CC12CC3CC(C)(C1)CC(N)(C3)C2	219	559	559	559	559	559
DB01046	Lubiprostone	[H][C@@]12CC(=O)[C@H](CCCCCCC(O)=O)[C@@]1([H])CC[C@@](O)(O2)C(F)(F)CCCC	560	560	560	560	560	560
DB01047	Fluocinonide	[H][C@@]12C[C@@]3([H])[C@]4([H])C[C@H](F)C5=CC(=O)C=C[C@]5(C)[C@@]4(F)[C@@H](O)C[C@]3(C)[C@@]1(OC(C)(C)O2)C(=O)COC(C)=O	12	12	38	38	561	561
DB01048	Abacavir	NC1=NC2=C(N=CN2[C@@H]2C[C@H](CO)C=C2)C(NC2CC2)=N1	562	562	562	562	562	562
DB01050	Ibuprofen	CC(C)CC1=CC=C(C=C1)C(C)C(O)=O	563	563	563	563	563	563
DB01054	Nitrendipine	CCOC(=O)C1=C(C)NC(C)=C(C1C1=CC(=CC=C1)[N+]([O-])=O)C(=O)OC	94	94	170	564	564	564
DB01056	Tocainide	CC(N)C(=O)NC1=C(C)C=CC=C1C	99	565	565	565	565	565
DB01057	Echothiophate	CCOP(=O)(OCC)SCC[N+](C)(C)C	566	566	566	566	566	566
DB01058	Praziquantel	O=C(C1CCCCC1)N1CC2N(CCC3=CC=CC=C23)C(=O)C1	12	162	567	567	567	567
DB01062	Oxybutynin	CCN(CC)CC#CCOC(=O)C(O)(C1CCCCC1)C1=CC=CC=C1	165	568	568	568	568	568
DB01063	Acetophenazine	CC(=O)C1=CC=C2SC3=C(C=CC=C3)N(CCCN3CCN(CCO)CC3)C2=C1	2	125	194	194	569	569
DB01065	Melatonin	COC1=CC2=C(NC=C2CCNC(C)=O)C=C1	2	209	570	570	570	570
DB01067	Glipizide	CC1=NC=C(N=C1)C(=O)NCCC1=CC=C(C=C1)S(=O)(=O)NC(=O)NC1CCCCC1	571	571	571	571	571	571
DB01068	Clonazepam	[O-][N+](=O)C1=CC2=C(NC(=O)CN=C2C2=CC=CC=C2Cl)C=C1	2	43	572	572	572	572
DB01069	Promethazine	CC(CN1C2=CC=CC=C2SC2=CC=CC=C12)N(C)C	2	125	125	573	573	573
DB01070	Dihydrotachysterol	CC(C)[C@@H](C)\C=C\[C@@H](C)[C@@]1([H])CC[C@@]2([H])\C(CCC[C@]12C)=C\C=C1/C[C@@H](O)CC[C@@H]1C	12	12	12	23	574	574
DB01073	Fludarabine	NC1=NC(F)=NC2=C1N=CN2[C@@H]1O[C@H](CO)[C@@H](O)[C@@H]1O	47	47	47	47	575	575
DB01074	Perhexiline	C(C(C1CCCCC1)C1CCCCC1)C1CCCCN1	576	576	576	576	576	576
DB01075	Diphenhydramine	CN(C)CCOC(C1=CC=CC=C1)C1=CC=CC=C1	2	125	155	577	577	577
DB01080	Vigabatrin	NC(CCC(O)=O)C=C	578	578	578	578	578	578
DB01081	Diphenoxylate	CCOC(=O)C1(CCN(CCC(C#N)(C2=CC=CC=C2)C2=CC=CC=C2)CC1)C1=CC=CC=C1	2	579	579	579	579	579
DB01083	Orlistat	CCCCCCCCCCC[C@@H](C[C@@H]1OC(=O)[C@H]1CCCCCC)OC(=O)[C@H](CC(C)C)NC=O	12	580	580	580	580	580
DB01084	Emedastine	CCOCCN1C(=NC2=CC=CC=C12)N1CCCN(C)CC1	581	581	581	581	581	581
DB01085	Pilocarpine	CC[C@H]1[C@@H](CC2=CN=CN2C)COC1=O	582	582	582	582	582	582
DB01086	Benzocaine	CCOC(=O)C1=CC=C(N)C=C1	2	135	583	583	583	583
DB01088	Iloprost	[H][C@]12C[C@@H](O)[C@H](\C=C\[C@@H](O)C(C)CC#CC)[C@@]1([H])C\C(C2)=C\CCCC(O)=O	12	584	584	584	584	584
DB01089	Deserpidine	[H][C@]12C[C@@H](OC(=O)C3=CC(OC)=C(OC)C(OC)=C3)[C@H](OC)[C@@H](C(=O)OC)[C@@]1([H])C[C@@]1([H])N(CCC3=C1NC1=CC=CC=C31)C2	585	585	585	585	585	585
DB01091	Butenafine	CN(CC1=CC=C(C=C1)C(C)(C)C)CC1=CC=CC2=CC=CC=C12	369	446	586	586	586	586
DB01093	Dimethyl sulfoxide	CS(C)=O	587	587	587	587	587	587
DB01095	Fluvastatin	CC(C)N1C(\C=C\C(O)CC(O)CC(O)=O)=C(C2=CC=CC=C12)C1=CC=C(F)C=C1	588	588	588	588	588	588
DB01096	Oxamniquine	CC(C)NCC1CCC2=CC(CO)=C(C=C2N1)[N+]([O-])=O	589	589	589	589	589	589
DB01097	Leflunomide	CC1=C(C=NO1)C(=O)NC1=CC=C(C=C1)C(F)(F)F	590	590	590	590	590	590
DB01099	Flucytosine	NC1=C(F)C=NC(=O)N1	258	591	591	591	591	591
DB01100	Pimozide	FC1=CC=C(C=C1)C(CCCN1CCC(CC1)N1C(=O)NC2=CC=CC=C12)C1=CC=C(F)C=C1	2	204	592	592	592	592
DB01101	Capecitabine	CCCCCOC(=O)NC1=NC(=O)N(C=C1F)[C@@H]1O[C@H](C)[C@@H](O)[C@H]1O	593	593	593	593	593	593
DB01104	Sertraline	CN[C@H]1CC[C@@H](C2=CC(Cl)=C(Cl)C=C2)C2=CC=CC=C12	2	594	594	594	594	594
DB01106	Levocabastine	C[C@@H]1CN(CC[C@]1(C(O)=O)C1=CC=CC=C1)[C@H]1CC[C@](CC1)(C#N)C1=CC=C(F)C=C1	235	595	595	595	595	595
DB01110	Miconazole	ClC1=CC(Cl)=C(COC(CN2C=CN=C2)C2=C(Cl)C=C(Cl)C=C2)C=C1	72	72	537	537	596	596
DB01114	Chlorpheniramine	CN(C)CCC(C1=CC=C(Cl)C=C1)C1=CC=CC=N1	2	125	179	179	179	597
DB01115	Nifedipine	COC(=O)C1=C(C)NC(C)=C(C1C1=CC=CC=C1[N+]([O-])=O)C(=O)OC	94	94	176	176	598	598
DB01116	Trimethaphan	O=C1N(CC2=CC=CC=C2)C2C[S+]3CCCC3C2N1CC1=CC=CC=C1	599	599	599	599	599	599
DB01119	Diazoxide	CC1=NS(=O)(=O)C2=C(N1)C=CC(Cl)=C2	600	600	600	600	600	600
DB01120	Gliclazide	[H][C@@]12CCC[C@]1([H])CN(C2)NC(=O)NS(=O)(=O)C1=CC=C(C)C=C1	2	601	601	601	601	601
DB01121	Phenacemide	NC(=O)NC(=O)CC1=CC=CC=C1	2	602	602	602	602	602
DB01123	Proflavine	NC1=CC2=NC3=C(C=CC(N)=C3)C=C2C=C1	603	603	603	603	603	603
DB01124	Tolbutamide	CCCCNC(=O)NS(=O)(=O)C1=CC=C(C)C=C1	2	332	332	604	604	604
DB01125	Anisindione	COC1=CC=C(C=C1)C1C(=O)C2=CC=CC=C2C1=O	2	231	231	231	605	605
DB01126	Dutasteride	[H][C@@]1(CC[C@@]2([H])[C@]3([H])CC[C@@]4([H])NC(=O)C=C[C@]4(C)[C@@]3([H])CC[C@]12C)C(=O)NC1=CC(=CC=C1C(F)(F)F)C(F)(F)F	606	606	606	606	606	606
DB01127	Econazole	ClC1=CC=C(COC(CN2C=CN=C2)C2=C(Cl)C=C(Cl)C=C2)C=C1	72	72	537	537	596	607
DB01128	Bicalutamide	CC(O)(CS(=O)(=O)C1=CC=C(F)C=C1)C(=O)NC1=CC(=C(C=C1)C#N)C(F)(F)F	608	608	608	608	608	608
DB01129	Rabeprazole	COCCCOC1=C(C)C(CS(=O)C2=NC3=CC=CC=C3N2)=NC=C1	58	203	609	609	609	609
DB01130	Prednicarbate	[H][C@@]12CC[C@](OC(=O)OCC)(C(=O)COC(=O)CC)[C@@]1(C)C[C@H](O)[C@@]1([H])[C@@]2([H])CCC2=CC(=O)C=C[C@]12C	12	12	38	610	610	610
DB01131	Proguanil	CC(C)NC(=N)NC(=N)NC1=CC=C(Cl)C=C1	611	611	611	611	611	611
DB01132	Pioglitazone	CCC1=CN=C(CCOC2=CC=C(CC3SC(=O)NC3=O)C=C2)C=C1	181	612	612	612	612	612
DB01136	Carvedilol	COC1=CC=CC=C1OCCNCC(O)COC1=CC=CC2=C1C1=CC=CC=C1N2	613	613	613	613	613	613
DB01137	Levofloxacin	C[C@H]1COC2=C3N1C=C(C(O)=O)C(=O)C3=CC(F)=C2N1CCN(C)CC1	614	614	614	614	614	614
DB01138	Sulfinpyrazone	O=C1C(CCS(=O)C2=CC=CC=C2)C(=O)N(N1C1=CC=CC=C1)C1=CC=CC=C1	414	615	615	615	615	615
DB01142	Doxepin	[H]C(CCN(C)C)=C1C2=CC=CC=C2COC2=CC=CC=C12	2	125	125	125	125	616
DB01144	Diclofenamide	NS(=O)(=O)C1=CC(=C(Cl)C(Cl)=C1)S(N)(=O)=O	293	617	617	617	617	617
DB01146	Diphenylpyraline	CN1CCC(CC1)OC(C1=CC=CC=C1)C1=CC=CC=C1	2	125	618	618	618	618
DB01148	Flavoxate	CC1=C(OC2=C(C=CC=C2C(=O)OCCN2CCCCC2)C1=O)C1=CC=CC=C1	2	619	619	619	619	619
DB01151	Desipramine	CNCCCN1C2=CC=CC=C2CCC2=CC=CC=C12	2	125	125	125	620	620
DB01153	Sertaconazole	ClC1=CC(Cl)=C(C=C1)C(CN1C=CN=C1)OCC1=CSC2=C1C=CC=C2Cl	72	72	537	621	621	621
DB01154	Thiamylal	CCCC(C)C1(CC=C)C(=O)NC(=S)NC1=O	70	70	70	115	622	622
DB01156	Bupropion	CC(NC(C)(C)C)C(=O)C1=CC(Cl)=CC=C1	623	623	623	623	623	623
DB01158	Bretylium	CC[N+](C)(C)CC1=CC=CC=C1Br	624	624	624	624	624	624
DB01159	Halothane	[H]C(Cl)(Br)C(F)(F)F	625	625	625	625	625	625
DB01160	Dinoprost tromethamine	NC(CO)(CO)CO.CCCCC[C@H](O)\C=C\[C@H]1[C@H](O)C[C@H](O)[C@@H]1C\C=C/CCCC(O)=O	12	192	192	192	192	626
DB01161	Chloroprocaine	CCN(CC)CCOC(=O)C1=C(Cl)C=C(N)C=C1	168	409	627	627	627	627
DB01162	Terazosin	COC1=C(OC)C=C2C(N)=NC(=NC2=C1)N1CCN(CC1)C(=O)C1CCCO1	2	139	628	628	628	628
DB01165	Ofloxacin	CC1COC2=C3N1C=C(C(O)=O)C(=O)C3=CC(F)=C2N1CCN(C)CC1	614	614	614	614	614	614
DB01166	Cilostazol	O=C1CCC2=C(N1)C=CC(OCCCCC1=NN=NN1C1CCCCC1)=C2	629	629	629	629	629	629
DB01168	Procarbazine	CNNCC1=CC=C(C=C1)C(=O)NC(C)C	630	630	630	630	630	630
DB01169	Arsenic trioxide	O=[As]O[As]=O	631	631	631	631	631	631
DB01170	Guanethidine	NC(N)=NCCN1CCCCCCC1	632	632	632	632	632	632
DB01171	Moclobemide	ClC1=CC=C(C=C1)C(=O)NCCN1CCOCC1	168	633	633	633	633	633
DB01173	Orphenadrine	CN(C)CCOC(C1=CC=CC=C1)C1=CC=CC=C1C	2	125	155	577	634	634
DB01174	Phenobarbital	CCC1(C(=O)NC(=O)NC1=O)C1=CC=CC=C1	2	149	400	400	635	635
DB01175	Escitalopram	CN(C)CCC[C@]1(OCC2=C1C=CC(=C2)C#N)C1=CC=C(F)C=C1	60	60	60	60	60	60
DB01176	Cyclizine	CN1CCN(CC1)C(C1=CC=CC=C1)C1=CC=CC=C1	2	125	155	636	636	636
DB01179	Podofilox	[H][C@]12COC(=O)[C@]1([H])[C@H](C1=CC(OC)=C(OC)C(OC)=C1)C1=CC3=C(OCO3)C=C1[C@@H]2O	637	637	637	637	637	637
DB01180	Rescinnamine	[H][C@]12C[C@@H](OC(=O)C=CC3=CC(OC)=C(OC)C(OC)=C3)[C@H](OC)[C@@H](C(=O)OC)[C@@]1([H])C[C@@]1([H])N(CCC3=C1NC1=C3C=CC(OC)=C1)C2	585	585	585	638	638	638
DB01181	Ifosfamide	ClCCNP1(=O)OCCCN1CCCl	252	252	252	252	252	639
DB01183	Naloxone	OC1=CC=C2C[C@H]3N(CC=C)CC[C@@]45[C@@H](OC1=C24)C(=O)CC[C@@]35O	12	46	107	107	640	640
DB01185	Fluoxymesterone	[H][C@@]12CC[C@](C)(O)[C@@]1(C)C[C@H](O)[C@@]1(F)[C@@]2([H])CCC2=CC(=O)CC[C@]12C	12	12	38	641	641	641
DB01187	Iophendylate	CCOC(=O)CCCCCCCCC(C)C1=CC=CC=C1I	642	642	642	642	642	642
DB01188	Ciclopirox	CC1=CC(=O)N(O)C(=C1)C1CCCCC1	643	643	643	643	643	643
DB01189	Desflurane	FC(F)OC(F)C(F)(F)F	64	377	377	644	644	644
DB01190	Clindamycin	[H][C@@](NC(=O)[C@@H]1C[C@@H](CCC)CN1C)([C@H](C)Cl)[C@@]1([H])O[C@H](SC)[C@H](O)[C@@H](O)[C@H]1O	645	645	645	645	645	645
DB01192	Oxymorphone	[H][C@@]12OC3=C(O)C=CC4=C3[C@@]11CCN(C)[C@]([H])(C4)[C@]1(O)CCC2=O	12	46	107	107	646	646
DB01196	Estramustine	[H][C@@]12CC[C@H](O)[C@@]1(C)CC[C@]1([H])C3=CC=C(OC(=O)N(CCCl)CCCl)C=C3CC[C@@]21[H]	12	12	647	647	647	647
DB01197	Captopril	C[C@H](CS)C(=O)N1CCC[C@H]1C(O)=O	648	648	648	648	648	648
DB01198	Zopiclone	CN1CCN(CC1)C(=O)OC1N(C(=O)C2=NC=CN=C12)C1=NC=C(Cl)C=C1	177	177	177	177	177	177
DB01202	Levetiracetam	CC[C@H](N1CCCC1=O)C(N)=O	649	649	649	649	649	649
DB01205	Flumazenil	CCOC(=O)C1=C2CN(C)C(=O)C3=C(C=CC(F)=C3)N2C=N1	650	650	650	650	650	650
DB01206	Lomustine	ClCCN(N=O)C(=O)NC1CCCCC1	89	651	651	651	651	651
DB01209	Dezocine	[H][C@@]12CC3=CC=C(O)C=C3[C@@](C)(CCCCC1)[C@H]2N	12	46	652	652	652	652
DB01210	Levobunolol	CC(C)(C)NC[C@H](O)COC1=CC=CC2=C1CCCC2=O	48	245	245	653	653	653
DB01213	Fomepizole	CC1=CNN=C1	654	654	654	654	654	654
DB01214	Metipranolol	CC(C)NCC(O)COC1=C(C)C(C)=C(OC(C)=O)C(C)=C1	655	655	655	655	655	655
DB01215	Estazolam	ClC1=CC2=C(C=C1)N1C=NN=C1CN=C2C1=CC=CC=C1	2	43	43	178	656	656
DB01216	Finasteride	[H][C@@]12CC[C@H](C(=O)NC(C)(C)C)[C@@]1(C)CC[C@@]1([H])[C@@]2([H])CC[C@@]2([H])NC(=O)C=C[C@]12C	12	657	657	657	657	657
DB01217	Anastrozole	CC(C)(C#N)C1=CC(=CC(CN2C=NC=N2)=C1)C(C)(C)C#N	658	658	658	658	658	658
DB01218	Halofantrine	CCCCN(CCCC)CCC(O)C1=C2C=CC(=CC2=C2C=C(Cl)C=C(Cl)C2=C1)C(F)(F)F	659	659	659	659	659	659
DB01219	Dantrolene	[O-][N+](=O)C1=CC=C(C=C1)C1=CC=C(O1)\C=N\N1CC(=O)NC1=O	660	660	660	660	660	660
DB01221	Ketamine	CNC1(CCCCC1=O)C1=CC=CC=C1Cl	2	661	661	661	661	661
DB01222	Budesonide	[H][C@@]12C[C@H]3OC(CCC)O[C@@]3(C(=O)CO)[C@@]1(C)C[C@H](O)[C@@]1([H])[C@@]2([H])CCC2=CC(=O)C=C[C@]12C	12	12	38	662	662	662
DB01224	Quetiapine	OCCOCCN1CCN(CC1)C1=NC2=CC=CC=C2SC2=CC=CC=C12	2	125	663	663	663	663
DB01233	Metoclopramide	CCN(CC)CCNC(=O)C1=CC(Cl)=C(N)C=C1OC	168	409	664	664	664	664
DB01234	Dexamethasone	[H][C@@]12C[C@@H](C)[C@](O)(C(=O)CO)[C@@]1(C)C[C@H](O)[C@@]1(F)[C@@]2([H])CCC2=CC(=O)C=C[C@]12C	12	12	38	62	62	202
DB01236	Sevoflurane	FCOC(C(F)(F)F)C(F)(F)F	665	665	665	665	665	665
DB01237	Bromodiphenhydramine	CN(C)CCOC(C1=CC=CC=C1)C1=CC=C(Br)C=C1	2	125	155	577	666	666
DB01238	Aripiprazole	ClC1=CC=CC(N2CCN(CCCCOC3=CC4=C(CCC(=O)N4)C=C3)CC2)=C1Cl	2	667	667	667	667	667
DB01241	Gemfibrozil	CC1=CC(OCCCC(C)(C)C(O)=O)=C(C)C=C1	668	668	668	668	668	668
DB01242	Clomipramine	CN(C)CCCN1C2=CC=CC=C2CCC2=C1C=C(Cl)C=C2	2	125	125	125	669	669
DB01243	Chloroxine	OC1=C(Cl)C=C(Cl)C2=C1N=CC=C2	2	670	670	670	670	670
DB01246	Alimemazine	CC(CN(C)C)CN1C2=CC=CC=C2SC2=CC=CC=C12	2	125	125	125	671	671
DB01247	Isocarboxazid	CC1=CC(=NO1)C(=O)NNCC1=CC=CC=C1	672	672	672	672	672	672
DB01253	Ergometrine	[H][C@@]12CC3=CNC4=CC=CC(=C34)C1=C[C@H](CN2C)C(=O)N[C@@H](C)CO	78	78	78	78	146	673
DB01255	Lisdexamfetamine	C[C@@H](CC1=CC=CC=C1)NC(=O)[C@@H](N)CCCCN	674	674	674	674	674	674
DB01259	Lapatinib	CS(=O)(=O)CCNCC1=CC=C(O1)C1=CC2=C(C=C1)N=CN=C2NC1=CC(Cl)=C(OCC2=CC(F)=CC=C2)C=C1	675	675	675	675	675	675
DB01260	Desonide	[H][C@@]12C[C@H]3OC(C)(C)O[C@@]3(C(=O)CO)[C@@]1(C)C[C@H](O)[C@@]1([H])[C@@]2([H])CCC2=CC(=O)C=C[C@]12C	12	12	38	38	38	676
DB01261	Sitagliptin	N[C@@H](CC(=O)N1CCN2C(C1)=NN=C2C(F)(F)F)CC1=CC(F)=C(F)C=C1F	677	677	677	677	677	677
DB01262	Decitabine	NC1=NC(=O)N(C=N1)[C@H]1C[C@H](O)[C@@H](CO)O1	47	47	47	490	678	678
DB01265	Telbivudine	CC1=CN([C@@H]2C[C@@H](O)[C@H](CO)O2)C(=O)NC1=O	47	80	80	80	679	679
DB01273	Varenicline	C1C2CNCC1C1=C2C=C2N=CC=NC2=C1	680	680	680	680	680	680
DB01280	Nelarabine	COC1=NC(N)=NC2=C1N=CN2[C@@H]1O[C@H](CO)[C@@H](O)[C@@H]1O	47	47	47	47	681	681
DB01283	Lumiracoxib	CC1=CC=C(NC2=C(Cl)C=CC=C2F)C(CC(O)=O)=C1	2	280	280	682	682	682
DB01294	Bismuth subsalicylate	O[Bi]1OC(=O)C2=CC=CC=C2O1	2	683	683	683	683	683
DB01297	Practolol	CC(C)NCC(O)COC1=CC=C(NC(C)=O)C=C1	48	48	133	684	684	684
DB01298	Sulfacytine	CCN1C=CC(NS(=O)(=O)C2=CC=C(N)C=C2)=NC1=O	2	685	685	685	685	685
DB01299	Sulfadoxine	COC1=NC=NC(NS(=O)(=O)C2=CC=C(N)C=C2)=C1OC	2	90	686	686	686	686
DB01303	Oxtriphylline	C[N+](C)(C)CCO.CN1C2=C([N-]C=N2)C(=O)N(C)C1=O	51	51	51	97	687	687
DB01320	Fosphenytoin	OP(O)(=O)OCN1C(=O)NC(C1=O)(C1=CC=CC=C1)C1=CC=CC=C1	2	688	688	688	688	688
DB01322	Kava	COC1=CC(=O)OC(C1)\C=C\C1=CCCC=C1	689	689	689	689	689	689
DB01325	Quinethazone	CCC1NC(=O)C2=CC(=C(Cl)C=C2N1)S(N)(=O)=O	293	458	690	690	690	690
DB01345	Potassium cation	[K+]
DB01346	Quinidine barbiturate	CCC1(C(=O)NC(=O)NC1=O)C1=CC=CC=C1.COC1=CC2=C(C=CN=C2C=C1)C(O)C1CC2CCN1CC2C=C	691	691	691	691	691	691
DB01348	Spirapril	CCOC(=O)[C@H](CCC1=CC=CC=C1)N[C@@H](C)C(=O)N1CC2(C[C@H]1C(O)=O)SCCS2	37	37	37	692	692	692
DB01351	Amobarbital	CCC1(CCC(C)C)C(=O)NC(=O)NC1=O	70	70	70	693	693	693
DB01353	Butobarbital	CCCCC1(CC)C(=O)NC(=O)NC1=O	70	70	70	119	694	694
DB01357	Mestranol	[H][C@@]12CC[C@@](O)(C#C)[C@@]1(C)CC[C@]1([H])C3=C(CC[C@@]21[H])C=C(OC)C=C3	12	12	323	517	695	695
DB01359	Penbutolol	CC(C)(C)NC[C@H](O)COC1=CC=CC=C1C1CCCC1	48	245	696	696	696	696
DB01364	Ephedrine	CN[C@@H](C)[C@H](O)C1=CC=CC=C1	2	2	441	441	441	441
DB01365	Mephentermine	CNC(C)(C)CC1=CC=CC=C1	2	2	697	697	697	697
DB01367	Rasagiline	C#CCN[C@@H]1CCC2=CC=CC=C12	698	698	698	698	698	698
DB01370	Aluminium	[Al]
DB01378	Magnesium cation	[Mg++]
DB01380	Cortisone acetate	[H][C@@]12CC[C@](O)(C(=O)COC(C)=O)[C@@]1(C)CC(=O)[C@@]1([H])[C@@]2([H])CCC2=CC(=O)CC[C@]12C	12	12	38	62	699	699
DB01382	Glymidine	COCCOC1=CN=C(NS(=O)(=O)C2=CC=CC=C2)N=C1	2	700	700	700	700	700
DB01393	Bezafibrate	CC(C)(OC1=CC=C(CCNC(=O)C2=CC=C(Cl)C=C2)C=C1)C(O)=O	701	701	701	701	701	701
DB01395	Drospirenone	[H][C@@]12C[C@]1([H])[C@@]1([H])[C@]3([H])[C@]4([H])C[C@]4([H])[C@@]4(CCC(=O)O4)[C@@]3(C)CC[C@]1([H])[C@@]1(C)CCC(=O)C=C21	12	12	702	702	702	702
DB01399	Salsalate	OC(=O)C1=CC=CC=C1OC(=O)C1=CC=CC=C1O	2	231	703	703	703	703
DB01400	Neostigmine	CN(C)C(=O)OC1=CC(=CC=C1)[N+](C)(C)C	259	704	704	704	704	704
DB01401	Choline magnesium trisalicylate	[Mg++].C[N+](C)(C)CCO.OC1=CC=CC=C1C([O-])=O.OC1=CC=CC=C1C([O-])=O.OC1=CC=CC=C1C([O-])=O	705	705	705	705	705	705
DB01403	Methotrimeprazine	COC1=CC2=C(SC3=C(C=CC=C3)N2C[C@H](C)CN(C)C)C=C1	2	125	125	125	706	706
DB01406	Danazol	[H][C@@]12CC[C@@](O)(C#C)[C@@]1(C)CC[C@@]1([H])[C@@]2([H])CCC2=CC3=C(C[C@]12C)C=NO3	12	12	707	707	707	707
DB01407	Clenbuterol	CC(C)(C)NCC(O)C1=CC(Cl)=C(N)C(Cl)=C1	708	708	708	708	708	708
DB01410	Ciclesonide	[H][C@@]12C[C@@]3([H])[C@]4([H])CCC5=CC(=O)C=C[C@]5(C)[C@@]4([H])[C@@H](O)C[C@]3(C)[C@@]1(O[C@@H](O2)C1CCCCC1)C(=O)COC(=O)C(C)C	12	12	709	709	709	709
DB01418	Acenocoumarol	CC(=O)CC(C1=CC=C(C=C1)[N+]([O-])=O)C1=C(O)C2=CC=CC=C2OC1=O	2	499	710	710	710	710
DB01419	Antrafenine	FC(F)(F)C1=CC(=CC=C1)N1CCN(CCOC(=O)C2=CC=CC=C2NC2=C3C=CC(=CC3=NC=C2)C(F)(F)F)CC1	711	711	711	711	711	711
DB01426	Ajmaline	[H][C@]12C[C@]34[C@H](O)C1[C@@]1([H])C[C@]([H])(N2[C@H](O)[C@H]1CC)[C@]3([H])N(C)C1=CC=CC=C41	712	712	712	712	712	712
DB01427	Amrinone	NC1=CC(=CNC1=O)C1=CC=NC=C1	2	713	713	713	713	713
DB01428	Oxybenzone	COC1=CC(O)=C(C=C1)C(=O)C1=CC=CC=C1	2	231	714	714	714	714
DB01430	Almitrine	FC1=CC=C(C=C1)C(N1CCN(CC1)C1=NC(NCC=C)=NC(NCC=C)=N1)C1=CC=C(F)C=C1	715	715	715	715	715	715
DB01435	Antipyrine	CN1N(C(=O)C=C1C)C1=CC=CC=C1	2	92	716	716	716	716
DB01436	Alfacalcidol	CC(C)CCC[C@@H](C)[C@@]1([H])CC[C@@]2([H])\C(CCC[C@]12C)=C\C=C1\C[C@@H](O)C[C@H](O)C1=C	12	12	12	12	12	717
DB01437	Glutethimide	CCC1(CCC(=O)NC1=O)C1=CC=CC=C1	2	149	149	718	718	718
DB01440	gamma-Hydroxybutyric acid	OCCCC(O)=O	6	719	719	719	719	719
DB01452	Diamorphine	[H][C@@]12C=C[C@H](OC(C)=O)[C@@H]3OC4=C(OC(C)=O)C=CC5=C4[C@]13CCN(C)[C@@H]2C5	12	46	720	720	720	720
DB01495	Dichloralphenazone	OC(O)C(Cl)(Cl)Cl.OC(O)C(Cl)(Cl)Cl.CN1N(C(=O)C=C1C)C1=CC=CC=C1	2	92	716	721	721	721
DB01501	Difenoxin	OC(=O)C1(CCN(CCC(C#N)(C2=CC=CC=C2)C2=CC=CC=C2)CC1)C1=CC=CC=C1	2	579	579	579	722	722
DB01544	Flunitrazepam	CN1C2=C(C=C(C=C2)[N+]([O-])=O)C(=NCC1=O)C1=CC=CC=C1F	2	43	572	723	723	723
DB01551	Dihydrocodeine	[H][C@@]12OC3=C4C(C[C@H]5N(C)CC[C@@]14[C@@]5([H])CC[C@@H]2O)=CC=C3OC	12	46	107	107	724	724
DB01558	Bromazepam	BrC1=CC2=C(NC(=O)CN=C2C2=CC=CC=N2)C=C1	2	43	725	725	725	725
DB01559	Clotiazepam	CCC1=CC2=C(S1)N(C)C(=O)CN=C2C1=CC=CC=C1Cl	2	726	726	726	726	726
DB01563	Chloral hydrate	OC(O)C(Cl)(Cl)Cl	727	727	727	727	727	727
DB01575	Kaolin	O.O.[Al+3].[Al+3].[O-][Si]([O-])([O-])O[Si]([O-])([O-])[O-]	728	728	728	728	728	728
DB01576	Dextroamphetamine	C[C@H](N)CC1=CC=CC=C1	2	2	40	40	40	40
DB01579	Phendimetrazine	C[C@H]1[C@@H](OCCN1C)C1=CC=CC=C1	2	2	427	729	729	729
DB01580	Oxprenolol	CC(C)NCC(O)COC1=CC=CC=C1OCC=C	48	508	730	730	730	730
DB01581	Sulfamerazine	CC1=NC(NS(=O)(=O)C2=CC=C(N)C=C2)=NC=C1	2	90	151	151	731	731
DB01582	Sulfamethazine	CC1=CC(C)=NC(NS(=O)(=O)C2=CC=C(N)C=C2)=N1	2	90	151	151	732	732
DB01587	Ketazolam	CN1C2=C(C=C(Cl)C=C2)C2(OC(C)=CC(=O)N2CC1=O)C1=CC=CC=C1	2	43	733	733	733	733
DB01588	Prazepam	ClC1=CC2=C(C=C1)N(CC1CC1)C(=O)CN=C2C1=CC=CC=C1	2	43	43	734	734	734
DB01589	Quazepam	FC1=CC=CC=C1C1=NCC(=S)N(CC(F)(F)F)C2=C1C=C(Cl)C=C2	2	735	735	735	735	735
DB01591	Solifenacin	O=C(O[C@H]1CN2CCC1CC2)N1CCC2=CC=CC=C2[C@@H]1C1=CC=CC=C1	12	736	736	736	736	736
DB01592	Iron	[Fe]
DB01593	Zinc	[Zn]
DB01595	Nitrazepam	[O-][N+](=O)C1=CC2=C(NC(=O)CN=C2C2=CC=CC=C2)C=C1	2	43	572	572	737	737
DB01598	Imipenem	[H][C@]12CC(SCC\N=C\N)=C(N1C(=O)[C@]2([H])[C@@H](C)O)C(O)=O	738	738	738	738	738	738
DB01599	Probucol	CC(C)(SC1=CC(=C(O)C(=C1)C(C)(C)C)C(C)(C)C)SC1=CC(=C(O)C(=C1)C(C)(C)C)C(C)(C)C	739	739	739	739	739	739
DB01600	Tiaprofenic acid	CC(C(O)=O)C1=CC=C(S1)C(=O)C1=CC=CC=C1	2	211	272	272	740	740
DB01608	Periciazine	OC1CCN(CCCN2C3=CC=CC=C3SC3=C2C=C(C=C3)C#N)CC1	2	125	741	741	741	741
DB01610	Valganciclovir	CC(C)[C@H](N)C(=O)OCC(CO)OCN1C=NC2=C1NC(N)=NC2=O	275	275	275	275	742	742
DB01612	Amyl Nitrite	CCCCCON=O	743	743	743	743	743	743
DB01613	Erythrityl tetranitrate	[O-][N+](=O)OC[C@@H](O[N+]([O-])=O)[C@H](CO[N+]([O-])=O)O[N+]([O-])=O	364	364	744	744	744	744
DB01616	Alverine	CCN(CCCC1=CC=CC=C1)CCCC1=CC=CC=C1	2	745	745	745	745	745
DB01618	Molindone	CCC1=C(C)NC2=C1C(=O)C(CN1CCOCC1)CC2	746	746	746	746	746	746
DB01619	Phenindamine	CN1CCC2=C(C1)C(C1=CC=CC=C21)C1=CC=CC=C1	2	125	157	747	747	747
DB01620	Pheniramine	CN(C)CCC(C1=CC=CC=C1)C1=CC=CC=N1	2	125	179	179	748	748
DB01621	Pipotiazine	CN(C)S(=O)(=O)C1=CC2=C(SC3=CC=CC=C3N2CCCN2CCC(CCO)CC2)C=C1	2	125	194	749	749	749
DB01623	Thiothixene	CN(C)S(=O)(=O)C1=CC2=C(SC3=CC=CC=C3\C2=C\CCN2CCN(C)CC2)C=C1	2	125	750	750	750	750
DB01624	Zuclopenthixol	OCCN1CCN(CC\C=C2\C3=C(SC4=C2C=C(Cl)C=C4)C=CC=C3)CC1	2	125	194	194	751	751
DB01625	Isopropamide	CC(C)[N+](C)(CCC(C(N)=O)(C1=CC=CC=C1)C1=CC=CC=C1)C(C)C	2	98	98	752	752	752
DB01626	Pargyline	CN(CC#C)CC1=CC=CC=C1	2	753	753	753	753	753
DB01628	Etoricoxib	CC1=NC=C(C=C1)C1=C(C=C(Cl)C=N1)C1=CC=C(C=C1)S(C)(=O)=O	2	754	754	754	754	754
DB01656	Roflumilast	FC(F)OC1=C(OCC2CC2)C=C(C=C1)C(=O)NC1=C(Cl)C=NC=C1Cl	755	755	755	755	755	755
DB01708	Prasterone	[H][C@@]12CCC(=O)[C@@]1(C)CC[C@@]1([H])[C@@]2([H])CC=C2C[C@@]([H])(O)CC[C@]12C	12	12	38	756	756	756
DB01718	Cetrimonium	CCCCCCCCCCCCCCCC[N+](C)(C)C	9	9	757	757	757	757
DB01783	Pantothenic acid	CC(C)(CO)[C@@H](O)C(=O)NCCC(O)=O	758	758	758	758	758	758
DB01839	Propylene glycol	CC(O)CO	759	759	759	759	759	759
DB01987	Cocarboxylase	CC1=C(CCO[P@](O)(=O)O[P@](O)([O-])=O)SC=[N+]1CC1=CN=C(C)N=C1N	22	760	760	760	760	760
DB02266	Flufenamic acid	OC(=O)C1=CC=CC=C1NC1=CC(=CC=C1)C(F)(F)F	2	761	761	761	761	761
DB02300	Calcipotriol	O[C@H](\C=C\[C@@H](C)[C@@]1([H])CC[C@@]2([H])\C(CCC[C@]12C)=C\C=C1\C[C@@H](O)C[C@H](O)C1=C)C1CC1	12	12	12	762	762	762
DB02325	Isopropyl alcohol	CC(C)O	763	763	763	763	763	763
DB02362	Aminobenzoic acid	NC1=CC=C(C=C1)C(O)=O	2	135	764	764	764	764
DB02513	Thymol	CC(C)C1=CC=C(C)C=C1O	418	765	765	765	765	765
DB02530	gamma-Aminobutyric acid	NCCCC(O)=O	6	719	766	766	766	766
DB02546	Vorinostat	ONC(=O)CCCCCCC(=O)NC1=CC=CC=C1	767	767	767	767	767	767
DB02701	Nicotinamide	NC(=O)C1=CC=CN=C1	2	135	135	768	768	768
DB02789	Pregnenolone	[H][C@@]12CC[C@H](C(C)=O)[C@@]1(C)CC[C@@]1([H])[C@@]2([H])CC=C2C[C@@H](O)CC[C@]12C	12	12	38	769	769	769
DB02893	D-Methionine	CSCC[C@@H](N)C(O)=O	7	10	10	10	10	10
DB02925	Piretanide	NS(=O)(=O)C1=CC(=CC(N2CCCC2)=C1OC1=CC=CC=C1)C(O)=O	770	770	770	770	770	770
DB02959	Oxitriptan	N[C@@H](CC1=CNC2=C1C=C(O)C=C2)C(O)=O	2	771	771	771	771	771
DB03017	Lauric acid	CCCCCCCCCCCC(O)=O	9	9	772	772	772	772
DB03085	Glycolic acid	OCC(O)=O	18	773	773	773	773	773
DB03088	Pidolic acid	OC(=O)[C@@H]1CCC(=O)N1	6	774	774	774	774	774
DB03175	Propyl alcohol	CCCO	775	775	775	775	775	775
DB03193	Stearic acid	CCCCCCCCCCCCCCCCCC(O)=O	9	9	9	776	776	776
DB03209	Oteracil	OC(=O)C1=NC(=O)NC(=O)N1	777	777	777	777	777	777
DB03255	Phenol	OC1=CC=CC=C1	2	135	778	778	778	778
DB03312	Brivudine	OC[C@H]1O[C@H](C[C@@H]1O)N1C=C(\C=C\Br)C(=O)NC1=O	47	80	80	779	779	779
DB03619	Deoxycholic acid	[H][C@@]12CC[C@H]([C@H](C)CCC(O)=O)[C@@]1(C)[C@@H](O)C[C@@]1([H])[C@@]2([H])CC[C@]2([H])C[C@H](O)CC[C@]12C	12	12	780	780	780	780
DB03756	Doconexent	CC\C=C/C\C=C/C\C=C/C\C=C/C\C=C/C\C=C/CCC(O)=O	9	25	781	781	781	781
DB03766	Propanoic acid	CCC(O)=O	18	782	782	782	782	782
DB03793	Benzoic acid	OC(=O)C1=CC=CC=C1	2	135	135	783	783	783
DB03796	Palmitic Acid	CCCCCCCCCCCCCCCC(O)=O	9	9	9	776	784	784
DB03843	Formaldehyde	[H]C([H])=O	785	785	785	785	785	785
DB03904	Urea	NC(N)=O	786	786	786	786	786	786
DB04038	Ergosterol	CC(C)[C@@H](C)\C=C\[C@@H](C)[C@H]1CC[C@H]2C3=CC=C4C[C@@H](O)CC[C@]4(C)[C@H]3CC[C@]12C	12	12	12	787	787	787
DB04115	Berberine	COC1=CC=C2C=C3C4=CC5=C(OCO5)C=C4CC[N+]3=CC2=C1OC	637	788	788	788	788	788
DB04173	Fructose	OC[C@@H]1O[C@@](O)(CO)[C@H](O)[C@H]1O	789	789	789	789	789	789
DB04221	Didecyldimethylammonium	CCCCCCCCCC[N+](C)(C)CCCCCCCCCC	9	9	757	790	790	790
DB04224	Oleic Acid	CCCCCCCC\C=C\CCCCCCCC(O)=O	9	9	9	9	791	791
DB04398	Lactic acid	CC(O)C(O)=O	792	792	792	792	792	792
DB04540	Cholesterol	[H][C@@]1(CC[C@@]2([H])[C@]3([H])CC=C4C[C@@H](O)CC[C@]4(C)[C@@]3([H])CC[C@]12C)[C@H](C)CCCC(C)C	12	12	793	793	793	793
DB04564	Gluconolactone	OC[C@H]1OC(=O)[C@H](O)[C@@H](O)[C@@H]1O	5	794	794	794	794	794
DB04571	Trioxsalen	CC1=CC2=CC3=C(OC(=O)C=C3C)C(C)=C2O1	264	795	795	795	795	795
DB04572	Thiotepa	S=P(N1CC1)(N1CC1)N1CC1	796	796	796	796	796	796
DB04573	Estriol	[H][C@@]12C[C@@H](O)[C@H](O)[C@@]1(C)CC[C@]1([H])C3=C(CC[C@@]21[H])C=C(O)C=C3	12	12	323	393	797	797
DB04574	Estrone sulfate	[H][C@@]12CCC(=O)[C@@]1(C)CC[C@]1([H])C3=C(CC[C@@]21[H])C=C(OS(O)(=O)=O)C=C3	12	12	323	798	798	798
DB04575	Quinestrol	[H][C@@]12CC[C@@](O)(C#C)[C@@]1(C)CC[C@]1([H])C3=C(CC[C@@]21[H])C=C(OC1CCCC1)C=C3	12	12	323	799	799	799
DB04657	Carboxin	CC1=C(SCCO1)C(=O)NC1=CC=CC=C1	800	800	800	800	800	800
DB04794	Bifonazole	C1=CN(C=N1)C(C1=CC=CC=C1)C1=CC=C(C=C1)C1=CC=CC=C1	801	801	801	801	801	801
DB04835	Maraviroc	CC(C)C1=NN=C(C)N1[C@H]1C[C@@H]2CC[C@H](C1)N2CC[C@H](NC(=O)C1CCC(F)(F)CC1)C1=CC=CC=C1	802	802	802	802	802	802
DB04838	Cyclandelate	CC1CC(CC(C)(C)C1)OC(=O)C(O)C1=CC=CC=C1	188	803	803	803	803	803
DB04839	Cyproterone acetate	[H][C@@]12C[C@]1([H])[C@@]1(C)C(=CC2=O)C(Cl)=C[C@@]2([H])[C@]3([H])CC[C@](OC(C)=O)(C(C)=O)[C@@]3(C)CC[C@]12[H]	12	12	38	144	804	804
DB04840	Debrisoquine	NC(=N)N1CCC2=CC=CC=C2C1	805	805	805	805	805	805
DB04841	Flunarizine	FC1=CC=C(C=C1)C(N1CCN(C\C=C\C2=CC=CC=C2)CC1)C1=CC=C(F)C=C1	2	147	271	806	806	806
DB04842	Fluspirilene	FC1=CC=C(C=C1)C(CCCN1CCC2(CC1)N(CNC2=O)C1=CC=CC=C1)C1=CC=C(F)C=C1	2	204	592	807	807	807
DB04844	Tetrabenazine	COC1=C(OC)C=C2C3CC(=O)C(CC(C)C)CN3CCC2=C1	808	808	808	808	808	808
DB04854	Febuxostat	CC(C)COC1=C(C=C(C=C1)C1=NC(C)=C(S1)C(O)=O)C#N	809	809	809	809	809	809
DB04861	Nebivolol	OC(CNCC(O)C1CCC2=C(O1)C=CC(F)=C2)C1CCC2=C(O1)C=CC(F)=C2	810	810	810	810	810	810
DB04864	Huperzine A	[H][C@@]12CC3=C(C=CC(=O)N3)[C@@](N)(CC(C)=C1)\C2=C\C	811	811	811	811	811	811
DB04865	Omacetaxine mepesuccinate	[H][C@@]1(OC(=O)[C@@](O)(CCCC(C)(C)O)CC(=O)OC)C(OC)=C[C@]23CCCN2CCC2=CC4=C(OCO4)C=C2[C@]13[H]	812	812	812	812	812	812
DB04868	Nilotinib	CC1=CN(C=N1)C1=CC(NC(=O)C2=CC=C(C)C(NC3=NC=CC(=N3)C3=CN=CC=C3)=C2)=CC(=C1)C(F)(F)F	813	813	813	813	813	813
DB04876	Vildagliptin	OC12CC3CC(C1)CC(C3)(C2)NCC(=O)N1CCC[C@H]1C#N	814	814	814	814	814	814
DB04880	Enoximone	CSC1=CC=C(C=C1)C(=O)C1=C(C)NC(=O)N1	815	815	815	815	815	815
DB04896	Milnacipran	CCN(CC)C(=O)C1(CC1CN)C1=CC=CC=C1	2	205	816	816	816	816
DB04908	Flibanserin	FC(F)(F)C1=CC(=CC=C1)N1CCN(CCN2C(=O)NC3=CC=CC=C23)CC1	817	817	817	817	817	817
DB04920	Clevidipine	CCCC(=O)OCOC(=O)C1=C(C)NC(C)=C(C1C1=CC=CC(Cl)=C1Cl)C(=O)OC	94	94	549	818	818	818
DB04930	Permethrin	CC1(C)C(C=C(Cl)Cl)C1C(=O)OCC1=CC(OC2=CC=CC=C2)=CC=C1	819	819	819	819	819	819
DB04938	Ospemifene	OCCOC1=CC=C(C=C1)C(=C(\CCCl)C1=CC=CC=C1)\C1=CC=CC=C1	254	254	254	254	820	820
DB04946	Iloperidone	COC1=C(OCCCN2CCC(CC2)C2=NOC3=C2C=CC(F)=C3)C=CC(=C1)C(C)=O	2	821	821	821	821	821
DB04948	Lofexidine	CC(OC1=C(Cl)C=CC=C1Cl)C1=NCCN1	822	822	822	822	822	822
DB04951	Pirfenidone	CC1=CN(C(=O)C=C1)C1=CC=CC=C1	2	92	823	823	823	823
DB04953	Ezogabine	CCOC(=O)NC1=C(N)C=C(NCC2=CC=C(F)C=C2)C=C1	824	824	824	824	824	824
DB05013	Ingenol mebutate	[H][C@@]12C[C@@H](C)[C@]34C=C(C)[C@H](OC(=O)C(\C)=C/C)[C@@]3(O)[C@H](O)C(CO)=C[C@@]([H])(C4=O)[C@]1([H])C2(C)C	825	825	825	825	825	825
DB05015	Belinostat	ONC(=O)\C=C\C1=CC=CC(=C1)S(=O)(=O)NC1=CC=CC=C1	2	826	826	826	826	826
DB05016	Ataluren	OC(=O)C1=CC=CC(=C1)C1=NOC(=N1)C1=CC=CC=C1F	2	827	827	827	827	827
DB05087	Ganaxolone	[H][C@@]12CC[C@H](C(C)=O)[C@@]1(C)CC[C@@]1([H])[C@@]2([H])CC[C@@]2([H])C[C@](C)(O)CC[C@]12C	12	12	38	769	828	828
DB05154	Pretomanid	[O-][N+](=O)C1=CN2C[C@@H](COC2=N1)OCC1=CC=C(OC(F)(F)F)C=C1	829	829	829	829	829	829
DB05219	Crisaborole	OB1OCC2=C1C=CC(OC1=CC=C(C=C1)C#N)=C2	830	830	830	830	830	830
DB05245	Silver sulfadiazine	[Ag+].NC1=CC=C(C=C1)S(=O)(=O)[N-]C1=NC=CC=N1	2	90	151	151	151	151
DB05246	Methsuximide	CN1C(=O)CC(C)(C1=O)C1=CC=CC=C1	2	149	429	832	832	832
DB05260	Gallium nitrate	[Ga+3].[O-][N+]([O-])=O.[O-][N+]([O-])=O.[O-][N+]([O-])=O	833	833	833	833	833	833
DB05271	Rotigotine	CCCN(CCC1=CC=CS1)[C@H]1CCC2=C(O)C=CC=C2C1	834	834	834	834	834	834
DB05316	Pimavanserin	CC(C)COC1=CC=C(CNC(=O)N(CC2=CC=C(F)C=C2)C2CCN(C)CC2)C=C1	835	835	835	835	835	835
DB05351	Dexlansoprazole	CC1=C(OCC(F)(F)F)C=CN=C1C[S@@](=O)C1=NC2=CC=CC=C2N1	58	203	203	203	203	203
DB05381	Histamine	NCCC1=CNC=N1	95	836	836	836	836	836
DB05382	Iodine	II	837	837	837	837	837	837
DB05389	Tetrachlorodecaoxide	O.O=O.[O-][Cl]=O.[O-][Cl]=O.[O-][Cl]=O.[O-][Cl]=O	838	838	838	838	838	838
DB05467	Palovarotene	CC1(C)CCC(C)(C)C2=C1C=C(CN1C=CC=N1)C(\C=C\C1=CC=C(C=C1)C(O)=O)=C2	116	839	839	839	839	839
DB05541	Brivaracetam	CCC[C@H]1CN([C@@H](CC)C(N)=O)C(=O)C1	649	649	840	840	840	840
DB05676	Apremilast	CCOC1=CC(=CC=C1OC)[C@@H](CS(C)(=O)=O)N1C(=O)C2=CC=CC(NC(C)=O)=C2C1=O	841	841	841	841	841	841
DB05812	Abiraterone	[H][C@@]12CC=C(C3=CC=CN=C3)[C@@]1(C)CC[C@@]1([H])[C@@]2([H])CC=C2C[C@@H](O)CC[C@]12C	12	842	842	842	842	842
DB05990	Obeticholic acid	[H][C@@]1(CC[C@@]2([H])[C@]3([H])[C@H](O)[C@H](CC)[C@]4([H])C[C@H](O)CC[C@]4(C)[C@@]3([H])CC[C@]12C)[C@H](C)CCC(O)=O	12	12	780	780	843	843
DB06016	Cariprazine	CN(C)C(=O)N[C@H]1CC[C@H](CCN2CCN(CC2)C2=C(Cl)C(Cl)=CC=C2)CC1	844	844	844	844	844	844
DB06077	Lumateperone	[H][C@]12CCN(CCCC(=O)C3=CC=C(F)C=C3)C[C@@]1([H])C1=CC=CC3=C1N2CCN3C	2	845	845	845	845	845
DB06083	Tapinarof	CC(C)C1=C(O)C=C(\C=C\C2=CC=CC=C2)C=C1O	2	846	846	846	846	846
DB06119	Cenobamate	NC(=O)O[C@@H](CN1N=CN=N1)C1=C(Cl)C=CC=C1	847	847	847	847	847	847
DB06137	Tirbanibulin	O=C(CC1=CC=C(C=N1)C1=CC=C(OCCN2CCOCC2)C=C1)NCC1=CC=CC=C1	848	848	848	848	848	848
DB06148	Mianserin	CN1CCN2C(C1)C1=CC=CC=C1CC1=CC=CC=C21	2	125	157	157	157	849
DB06153	Pizotifen	CN1CCC(CC1)=C1C2=C(CCC3=CC=CC=C13)SC=C2	2	125	125	360	850	850
DB06154	Pentaerythritol tetranitrate	[O-][N+](=O)OCC(CO[N+]([O-])=O)(CO[N+]([O-])=O)CO[N+]([O-])=O	851	851	851	851	851	851
DB06155	Rimonabant	CC1=C(N(N=C1C(=O)NN1CCCCC1)C1=C(Cl)C=C(Cl)C=C1)C1=CC=C(Cl)C=C1	852	852	852	852	852	852
DB06174	Noscapine	[H][C@@]1(OC(=O)C2=C1C=CC(OC)=C2OC)[C@]1([H])N(C)CCC2=CC3=C(OCO3)C(OC)=C12	637	853	853	853	853	853
DB06193	Pixantrone	NCCNC1=CC=C(NCCN)C2=C1C(=O)C1=C(C=NC=C1)C2=O	854	854	854	854	854	854
DB06201	Rufinamide	NC(=O)C1=CN(CC2=C(F)C=CC=C2F)N=N1	855	855	855	855	855	855
DB06202	Lasofoxifene	[H][C@@]1(CCC2=CC(O)=CC=C2[C@@]1([H])C1=CC=C(OCCN2CCCC2)C=C1)C1=CC=CC=C1	254	856	856	856	856	856
DB06203	Alogliptin	CN1C(=O)C=C(N2CCC[C@@H](N)C2)N(CC2=C(C=CC=C2)C#N)C1=O	857	857	857	857	857	857
DB06204	Tapentadol	CC[C@H]([C@@H](C)CN(C)C)C1=CC(O)=CC=C1	858	858	858	858	858	858
DB06209	Prasugrel	CC(=O)OC1=CC2=C(CCN(C2)C(C(=O)C2CC2)C2=CC=CC=C2F)S1	859	859	859	859	859	859
DB06212	Tolvaptan	CC1=CC=CC=C1C(=O)NC1=CC(C)=C(C=C1)C(=O)N1CCC[C@@H](O)C2=C1C=CC(Cl)=C2	860	860	860	860	860	860
DB06216	Asenapine	CN1CC2C(C1)C1=C(OC3=CC=C(Cl)C=C23)C=CC=C1	2	861	861	861	861	861
DB06217	Vernakalant	COC1=C(OC)C=C(CCO[C@@H]2CCCC[C@H]2N2CC[C@@H](O)C2)C=C1	862	862	862	862	862	862
DB06218	Lacosamide	COC[C@@H](NC(C)=O)C(=O)NCC1=CC=CC=C1	863	863	863	863	863	863
DB06228	Rivaroxaban	ClC1=CC=C(S1)C(=O)NC[C@H]1CN(C(=O)O1)C1=CC=C(C=C1)N1CCOCC1=O	290	864	864	864	864	864
DB06234	Maribavir	CC(C)NC1=NC2=CC(Cl)=C(Cl)C=C2N1[C@H]1O[C@@H](CO)[C@H](O)[C@@H]1O	865	865	865	865	865	865
DB06261	Hexaminolevulinate	[H]N([H])CC(=O)CCC(=O)OCCCCCC	866	866	866	866	866	866
DB06267	Udenafil	CCCOC1=C(C=C(C=C1)S(=O)(=O)NCCC1CCCN1C)C1=NC(=O)C2=C(N1)C(CCC)=NN2C	52	52	867	867	867	867
DB06274	Alvimopan	C[C@H]1CN(C[C@H](CC2=CC=CC=C2)C(=O)NCC(O)=O)CC[C@@]1(C)C1=CC(O)=CC=C1	868	868	868	868	868	868
DB06282	Levocetirizine	OC(=O)COCCN1CCN(CC1)[C@H](C1=CC=CC=C1)C1=CC=C(Cl)C=C1	2	125	268	268	869	869
DB06288	Amisulpride	CCN1CCCC1CNC(=O)C1=CC(=C(N)C=C1OC)S(=O)(=O)CC	168	168	168	168	870	870
DB06292	Dapagliflozin	CCOC1=CC=C(CC2=C(Cl)C=CC(=C2)[C@@H]2O[C@H](CO)[C@@H](O)[C@H](O)[C@H]2O)C=C1	871	871	871	871	871	871
DB06335	Saxagliptin	[H][C@@]12C[C@]1([H])N([C@@H](C2)C#N)C(=O)[C@@H](N)C12CC3CC(CC(O)(C3)C1)C2	872	872	872	872	872	872
DB06374	Elacestrant	CCNCCC1=CC=C(CN(CC)C2=C(C=CC(OC)=C2)[C@@H]2CCC3=CC(O)=CC=C3C2)C=C1	873	873	873	873	873	873
DB06403	Ambrisentan	COC([C@H](OC1=NC(C)=CC(C)=N1)C(O)=O)(C1=CC=CC=C1)C1=CC=CC=C1	874	874	874	874	874	874
DB06410	Doxercalciferol	[H][C@@]1(CC[C@@]2([H])\C(CCC[C@]12C)=C\C=C1\C[C@@H](O)C[C@H](O)C1=C)[C@H](C)\C=C\[C@H](C)C(C)C	12	12	12	23	23	875
DB06412	Oxymetholone	[H][C@@]12CC[C@](C)(O)[C@@]1(C)CC[C@@]1([H])[C@@]2([H])CC[C@@]2([H])CC(=O)\C(C[C@]12C)=C/O	12	12	38	300	876	876
DB06413	Armodafinil	NC(=O)C[S@@](=O)C(C1=CC=CC=C1)C1=CC=CC=C1	2	372	372	372	372	372
DB06448	Lonafarnib	NC(=O)N1CCC(CC(=O)N2CCC(CC2)[C@H]2C3=C(CCC4=C2C(Br)=CC(Cl)=C4)C=C(Br)C=N3)CC1	877	877	877	877	877	877
DB06594	Agomelatine	COC1=CC2=C(CCNC(C)=O)C=CC=C2C=C1	2	209	570	570	878	878
DB06595	Midostaurin	CO[C@@H]1[C@@H](C[C@H]2O[C@]1(C)N1C3=C(C=CC=C3)C3=C1C1=C(C4=C(C=CC=C4)N21)C1=C3CNC1=O)N(C)C(=O)C1=CC=CC=C1	879	879	879	879	879	879
DB06608	Tafenoquine	COC1=CC(C)=C2C(OC3=CC=CC(=C3)C(F)(F)F)=C(OC)C=C(NC(C)CCCN)C2=N1	880	880	880	880	880	880
DB06616	Bosutinib	COC1=CC(NC2=C(C=NC3=CC(OCCCN4CCN(C)CC4)=C(OC)C=C23)C#N)=C(Cl)C=C1Cl	123	881	881	881	881	881
DB06626	Axitinib	CNC(=O)C1=C(SC2=CC=C3C(NN=C3\C=C\C3=CC=CC=N3)=C2)C=CC=C1	2	882	882	882	882	882
DB06637	Dalfampridine	NC1=CC=NC=C1	2	883	883	883	883	883
DB06654	Safinamide	C[C@H](NCC1=CC=C(OCC2=CC(F)=CC=C2)C=C1)C(N)=O	884	884	884	884	884	884
DB06684	Vilazodone	NC(=O)C1=CC2=CC(=CC=C2O1)N1CCN(CCCCC2=CNC3=C2C=C(C=C3)C#N)CC1	2	885	885	885	885	885
DB06689	Ethanolamine oleate	NCCO.CCCCCCCC\C=C/CCCCCCCC(O)=O	9	9	9	9	791	791
DB06690	Nitrous oxide	[N-]=[N+]=O	887	887	887	887	887	887
DB06691	Mepyramine	COC1=CC=C(CN(CCN(C)C)C2=NC=CC=C2)C=C1	2	125	399	888	888	888
DB06694	Xylometazoline	CC1=CC(=CC(C)=C1CC1=NCCN1)C(C)(C)C	494	494	494	494	889	889
DB06695	Dabigatran etexilate	CCCCCCOC(=O)\N=C(\N)C1=CC=C(NCC2=NC3=C(C=CC(=C3)C(=O)N(CCC(=O)OCC)C3=NC=CC=C3)N2C)C=C1	890	890	890	890	890	890
DB06697	Artemether	[H][C@@]12CC[C@@H](C)[C@]3([H])CC[C@@]4(C)OO[C@@]13[C@]([H])(O[C@H](OC)[C@@H]2C)O4	891	891	891	891	891	891
DB06698	Betahistine	CNCCC1=CC=CC=N1	2	892	892	892	892	892
DB06700	Desvenlafaxine	CN(C)CC(C1=CC=C(O)C=C1)C1(O)CCCCC1	12	46	101	101	893	893
DB06701	Dexmethylphenidate	[H][C@@](C(=O)OC)(C1=CC=CC=C1)[C@@]1([H])CCCCN1	2	186	186	186	186	186
DB06702	Fesoterodine	CC(C)N(CC[C@H](C1=CC=CC=C1)C1=C(OC(=O)C(C)C)C=CC(CO)=C1)C(C)C	2	555	894	894	894	894
DB06704	Iobenguane	NC(N)=NCC1=CC(I)=CC=C1	895	895	895	895	895	895
DB06706	Isometheptene	CNC(C)CCC=C(C)C	896	896	896	896	896	896
DB06708	Lumefantrine	CCCCN(CCCC)CC(O)C1=C2C(=CC(Cl)=C1)\C(=C/C1=CC=C(Cl)C=C1)C1=C2C=CC(Cl)=C1	659	897	897	897	897	897
DB06710	Methyltestosterone	[H][C@@]12CC[C@](C)(O)[C@@]1(C)CC[C@@]1([H])[C@@]2([H])CCC2=CC(=O)CC[C@]12C	12	12	38	302	898	898
DB06711	Naphazoline	C(C1=NCCN1)C1=CC=CC2=CC=CC=C12	2	403	899	899	899	899
DB06712	Nilvadipine	COC(=O)C1=C(NC(C)=C(C1C1=CC(=CC=C1)[N+]([O-])=O)C(=O)OC(C)C)C#N	94	94	170	900	900	900
DB06713	Norelgestromin	[H][C@@]12CC[C@@](O)(C#C)[C@@]1(CC)CC[C@]1([H])[C@@]3([H])CCC(C=C3CC[C@@]21[H])=NO	12	12	38	106	901	901
DB06714	Propylhexedrine	CNC(C)CC1CCCCC1	902	902	902	902	902	902
DB06716	Fospropofol	CC(C)C1=CC=CC(C(C)C)=C1OCOP(O)(O)=O	903	903	903	903	903	903
DB06718	Stanozolol	[H][C@@]12CC[C@](C)(O)[C@@]1(C)CC[C@@]1([H])[C@@]2([H])CC[C@@]2([H])CC3=NNC=C3C[C@]12C	12	12	38	300	904	904
DB06725	Lornoxicam	CN1C(C(=O)NC2=CC=CC=N2)=C(O)C2=C(C=C(Cl)S2)S1(=O)=O	212	212	212	212	905	905
DB06729	Sulfaphenazole	NC1=CC=C(C=C1)S(=O)(=O)NC1=CC=NN1C1=CC=CC=C1	2	90	906	906	906	906
DB06736	Aceclofenac	OC(=O)COC(=O)CC1=CC=CC=C1NC1=C(Cl)C=CC=C1Cl	2	280	280	907	907	907
DB06742	Ambroxol	NC1=C(Br)C=C(Br)C=C1CN[C@H]1CC[C@H](O)CC1	908	908	908	908	908	908
DB06751	Drotaverine	CCOC1=C(OCC)C=C(\C=C2/NCCC3=CC(OCC)=C(OCC)C=C23)C=C1	637	788	909	909	909	909
DB06755	Beta carotene	C\C(\C=C\C=C(/C)\C=C\C1=C(C)CCCC1(C)C)=C/C=C/C=C(\C)/C=C/C=C(\C)/C=C/C1=C(C)CCCC1(C)C	910	910	910	910	910	910
DB06756	Betaine	C[N+](C)(C)CC([O-])=O	4	911	911	911	911	911
DB06757	Manganese	[Mn++]
DB06762	Pinacidil	CC(N\C(NC#N)=N\C1=CC=NC=C1)C(C)(C)C	912	912	912	912	912	912
DB06764	Tetryzoline	C1CN=C(N1)C1CCCC2=CC=CC=C12	2	913	913	913	913	913
DB06766	Alcaftadine	CN1CCC(CC1)=C1C2=NC=C(C=O)N2CCC2=CC=CC=C12	2	125	125	914	914	914
DB06768	Ammonium lactate	[NH4+].CC(O)C([O-])=O	792	792	792	792	792	792
DB06769	Bendamustine	CN1C(CCCC(O)=O)=NC2=CC(=CC=C12)N(CCCl)CCCl	916	916	916	916	916	916
DB06770	Benzyl alcohol	OCC1=CC=CC=C1	2	135	917	917	917	917
DB06774	Capsaicin	COC1=C(O)C=CC(CNC(=O)CCCC\C=C\C(C)C)=C1	918	918	918	918	918	918
DB06778	Cupric sulfate	[Cu++].[O-]S([O-])(=O)=O	321	321	321	321	321	321
DB06780	Desoxycorticosterone acetate	[H][C@@]12CC[C@H](C(=O)COC(C)=O)[C@@]1(C)CC[C@@]1([H])[C@@]2([H])CCC2=CC(=O)CC[C@]12C	12	12	38	920	920	920
DB06781	Difluprednate	[H][C@@]12CC[C@](OC(=O)CCC)(C(=O)COC(C)=O)[C@@]1(C)C[C@H](O)[C@@]1(F)[C@@]2([H])C[C@H](F)C2=CC(=O)C=C[C@]12C	12	12	38	921	921	921
DB06787	Hexocyclium	C[N+]1(C)CCN(CC(O)(C2CCCCC2)C2=CC=CC=C2)CC1	12	161	922	922	922	922
DB06789	Hydroxyprogesterone caproate	[H][C@@]12CC[C@](OC(=O)CCCCC)(C(C)=O)[C@@]1(C)CC[C@@]1([H])[C@@]2([H])CCC2=CC(=O)CC[C@]12C	12	12	38	923	923	923
DB06792	Lanthanum carbonate	[La+3].[La+3].[O-]C([O-])=O.[O-]C([O-])=O.[O-]C([O-])=O	924	924	924	924	924	924
DB06797	Mebutamate	CCC(C)C(C)(COC(N)=O)COC(N)=O	158	158	158	925	925	925
DB06799	Methenamine	C1N2CN3CN1CN(C2)C3	926	926	926	926	926	926
DB06800	Methylnaltrexone	C[N@+]1(CC2CC2)CC[C@]23[C@H]4OC5=C(O)C=CC(C[C@@H]1[C@]2(O)CCC4=O)=C35	12	46	107	349	927	927
DB06802	Nepafenac	NC(=O)CC1=CC=CC(C(=O)C2=CC=CC=C2)=C1N	2	231	928	928	928	928
DB06803	Niclosamide	OC1=C(C=C(Cl)C=C1)C(=O)NC1=C(Cl)C=C(C=C1)[N+]([O-])=O	2	929	929	929	929	929
DB06807	Phenyl aminosalicylate	NC1=CC(O)=C(C=C1)C(=O)OC1=CC=CC=C1	2	231	703	930	930	930
DB06811	Polidocanol	CCCCCCCCCCCCOCCOCCOCCOCCOCCOCCOCCOCCOCCO	453	931	931	931	931	931
DB06814	Protokylol	CC(CC1=CC=C2OCOC2=C1)NCC(O)C1=CC=C(O)C(O)=C1	432	932	932	932	932	932
DB06815	Pyrithione	[O-][N+]1=C(S)C=CC=C1	2	933	933	933	933	933
DB06816	Pyrvinium	CN(C)C1=CC2=C(C=C1)[N+](C)=C(\C=C\C1=C(C)N(C(C)=C1)C1=CC=CC=C1)C=C2	934	934	934	934	934	934
DB06819	Phenylbutyric acid	OC(=O)CCCC1=CC=CC=C1	2	935	935	935	935	935
DB06820	Sulconazole	ClC1=CC=C(CSC(CN2C=CN=C2)C2=C(Cl)C=C(Cl)C=C2)C=C1	72	72	537	537	596	936
DB06821	Sulfameter	COC1=CN=C(NS(=O)(=O)C2=CC=C(N)C=C2)N=C1	2	90	151	937	937	937
DB06823	Tiopronin	CC(S)C(=O)NCC(O)=O	938	938	938	938	938	938
DB06824	Triethylenetetramine	NCCNCCNCCN	939	939	939	939	939	939
DB06826	Unoprostone	CCCCCCCC(=O)CC[C@H]1[C@H](O)C[C@H](O)[C@@H]1C\C=C/CCCC(O)=O	12	940	940	940	940	940
DB07776	Flavone	O=C1C=C(OC2=CC=CC=C12)C1=CC=CC=C1	2	231	703	941	941	941
DB08329	Sulthiame	NS(=O)(=O)C1=CC=C(C=C1)N1CCCCS1(=O)=O	942	942	942	942	942	942
DB08439	Parecoxib	CCC(=O)NS(=O)(=O)C1=CC=C(C=C1)C1=C(C)ON=C1C1=CC=CC=C1	943	943	943	943	943	943
DB08604	Triclosan	OC1=CC(Cl)=CC=C1OC1=C(Cl)C=C(Cl)C=C1	944	944	944	944	944	944
DB08797	Salicylamide	NC(=O)C1=CC=CC=C1O	2	135	945	945	945	945
DB08799	Antazoline	C(N(CC1=CC=CC=C1)C1=CC=CC=C1)C1=NCCN1	2	946	946	946	946	946
DB08801	Dimetindene	CC(C1=C(CCN(C)C)CC2=CC=CC=C12)C1=CC=CC=N1	2	947	947	947	947	947
DB08804	Nandrolone decanoate	[H][C@@]12CC[C@H](OC(=O)CCCCCCCCC)[C@@]1(C)CC[C@]1([H])[C@@]3([H])CCC(=O)C=C3CC[C@@]21[H]	12	12	38	948	948	948
DB08809	Dichloroacetic acid	OC(=O)C(Cl)Cl	949	949	949	949	949	949
DB08814	Triflusal	CC(=O)OC1=C(C=CC(=C1)C(F)(F)F)C(O)=O	2	950	950	950	950	950
DB08815	Lurasidone	[H][C@@]12[C@H]3CC[C@H](C3)[C@]1([H])C(=O)N(C[C@@H]1CCCC[C@H]1CN1CCN(CC1)C1=NSC3=CC=CC=C13)C2=O	951	951	951	951	951	951
DB08819	Tafluprost	CC(C)OC(=O)CCC\C=C/C[C@H]1[C@@H](O)C[C@@H](O)[C@@H]1\C=C\C(F)(F)COC1=CC=CC=C1	12	322	952	952	952	952
DB08820	Ivacaftor	CC(C)(C)C1=CC(=C(O)C=C1NC(=O)C1=CNC2=CC=CC=C2C1=O)C(C)(C)C	953	953	953	953	953	953
DB08822	Azilsartan medoxomil	CCOC1=NC2=C(N1CC1=CC=C(C=C1)C1=CC=CC=C1C1=NOC(=O)N1)C(=CC=C2)C(=O)OCC1=C(C)OC(=O)O1	402	402	954	954	954	954
DB08824	Ioflupane I-123	[H][C@]12CC[C@]([H])([C@H]([C@H](C1)C1=CC=C([123I])C=C1)C(=O)OC)N2CCCF	955	955	955	955	955	955
DB08826	Deferiprone	CN1C=CC(=O)C(O)=C1C	956	956	956	956	956	956
DB08828	Vismodegib	CS(=O)(=O)C1=CC(Cl)=C(C=C1)C(=O)NC1=CC=C(Cl)C(=C1)C1=CC=CC=N1	2	957	957	957	957	957
DB08834	Tauroursodeoxycholic acid	[H][C@@]12CC[C@H]([C@H](C)CCC(=O)NCCS(O)(=O)=O)[C@@]1(C)CC[C@@]1([H])[C@@]2([H])[C@@H](O)C[C@]2([H])C[C@H](O)CC[C@]12C	12	12	958	958	958	958
DB08842	Acetylcarnitine	CC(=O)O[C@H](CC([O-])=O)C[N+](C)(C)C	959	959	959	959	959	959
DB08860	Pitavastatin	O[C@H](C[C@H](O)\C=C\C1=C(N=C2C=CC=CC2=C1C1=CC=C(F)C=C1)C1CC1)CC(O)=O	588	588	960	960	960	960
DB08864	Rilpivirine	CC1=CC(\C=C\C#N)=CC(C)=C1NC1=CC=NC(NC2=CC=C(C=C2)C#N)=N1	961	961	961	961	961	961
DB08867	Ulipristal	CN(C)C1=CC=C(C=C1)[C@H]1C[C@@]2(C)[C@@H](CC[C@]2(O)C(C)=O)[C@@H]2CCC3=CC(=O)CCC3=C12	12	430	430	430	962	962
DB08868	Fingolimod	CCCCCCCCC1=CC=C(CCC(N)(CO)CO)C=C1	963	963	963	963	963	963
DB08872	Gabapentin enacarbil	CC(C)C(=O)OC(C)OC(=O)NCC1(CC(O)=O)CCCCC1	964	964	964	964	964	964
DB08875	Cabozantinib	COC1=CC2=C(C=C1OC)C(OC1=CC=C(NC(=O)C3(CC3)C(=O)NC3=CC=C(F)C=C3)C=C1)=CC=N2	965	965	965	965	965	965
DB08877	Ruxolitinib	N#CC[C@H](C1CCCC1)N1C=C(C=N1)C1=C2C=CNC2=NC=N1	966	966	966	966	966	966
DB08880	Teriflunomide	C\C(O)=C(/C#N)C(=O)NC1=CC=C(C=C1)C(F)(F)F	590	590	967	967	967	967
DB08881	Vemurafenib	CCCS(=O)(=O)NC1=C(F)C(C(=O)C2=CNC3=NC=C(C=C23)C2=CC=C(Cl)C=C2)=C(F)C=C1	968	968	968	968	968	968
DB08883	Perampanel	O=C1N(C=C(C=C1C1=CC=CC=C1C#N)C1=NC=CC=C1)C1=CC=CC=C1	2	969	969	969	969	969
DB08887	Icosapent ethyl	CCOC(=O)CCC\C=C/C\C=C/C\C=C/C\C=C/C\C=C/CC	9	25	25	25	970	970
DB08893	Mirabegron	NC1=NC(CC(=O)NC2=CC=C(CCNC[C@H](O)C3=CC=CC=C3)C=C2)=CS1	971	971	971	971	971	971
DB08895	Tofacitinib	C[C@@H]1CCN(C[C@@H]1N(C)C1=NC=NC2=C1C=CN2)C(=O)CC#N	972	972	972	972	972	972
DB08899	Enzalutamide	CNC(=O)C1=C(F)C=C(C=C1)N1C(=S)N(C(=O)C1(C)C)C1=CC=C(C#N)C(=C1)C(F)(F)F	973	973	973	973	973	973
DB08901	Ponatinib	CN1CCN(CC2=CC=C(NC(=O)C3=CC(C#CC4=CN=C5C=CC=NN45)=C(C)C=C3)C=C2C(F)(F)F)CC1	974	974	974	974	974	974
DB08906	Fluticasone furoate	[H][C@@]12C[C@@H](C)[C@](OC(=O)C3=CC=CO3)(C(=O)SCF)[C@@]1(C)C[C@H](O)[C@@]1(F)[C@@]2([H])C[C@H](F)C2=CC(=O)C=C[C@]12C	12	12	38	975	975	975
DB08907	Canagliflozin	[H][C@]1(O[C@H](CO)[C@@H](O)[C@H](O)[C@H]1O)C1=CC=C(C)C(CC2=CC=C(S2)C2=CC=C(F)C=C2)=C1	871	976	976	976	976	976
DB08908	Dimethyl fumarate	[H]\C(=C(\[H])C(=O)OC)C(=O)OC	2	977	977	977	977	977
DB08909	Glycerol phenylbutyrate	O=C(CCCC1=CC=CC=C1)OCC(COC(=O)CCCC1=CC=CC=C1)OC(=O)CCCC1=CC=CC=C1	978	978	978	978	978	978
DB08910	Pomalidomide	NC1=CC=CC2=C1C(=O)N(C1CCC(=O)NC1=O)C2=O	220	220	220	220	979	979
DB08912	Dabrafenib	CC(C)(C)C1=NC(=C(S1)C1=NC(N)=NC=C1)C1=C(F)C(NS(=O)(=O)C2=C(F)C=CC=C2F)=CC=C1	980	980	980	980	980	980
DB08913	Radium Ra 223 dichloride	[Cl-].[Cl-].[223Ra++]
DB08916	Afatinib	CN(C)C\C=C\C(=O)NC1=C(O[C@H]2CCOC2)C=C2N=CN=C(NC3=CC(Cl)=C(F)C=C3)C2=C1	675	981	981	981	981	981
DB08918	Levomilnacipran	CCN(CC)C(=O)[C@]1(C[C@H]1CN)C1=CC=CC=C1	2	205	816	816	816	816
DB08931	Riociguat	COC(=O)N(C)C1=C(N)N=C(N=C1N)C1=NN(CC2=C(F)C=CC=C2)C2=C1C=CC=N2	982	982	982	982	982	982
DB08932	Macitentan	CCCNS(=O)(=O)NC1=C(C(OCCOC2=NC=C(Br)C=N2)=NC=N1)C1=CC=C(Br)C=C1	983	983	983	983	983	983
DB08933	Luliconazole	ClC1=CC(Cl)=C(C=C1)[C@@H]1CS\C(S1)=C(\C#N)N1C=CN=C1	984	984	984	984	984	984
DB08936	Chlorcyclizine	CN1CCN(CC1)C(C1=CC=CC=C1)C1=CC=C(Cl)C=C1	2	125	155	636	985	985
DB08943	Isoconazole	ClC1=CC(Cl)=C(C=C1)C(CN1C=CN=C1)OCC1=C(Cl)C=CC=C1Cl	72	72	537	537	986	986
DB08958	Hexetidine	CCCCC(CC)CN1CN(CC(CC)CCCC)CC(C)(N)C1	987	987	987	987	987	987
DB08966	Fursultiamine	C\C(N(CC1=C(N)N=C(C)N=C1)C=O)=C(\CCO)SSCC1CCCO1	988	988	988	988	988	988
DB08967	Dimetotiazine	CC(CN1C2=CC=CC=C2SC2=C1C=C(C=C2)S(=O)(=O)N(C)C)N(C)C	2	125	125	989	989	989
DB08981	Fenbufen	OC(=O)CCC(=O)C1=CC=C(C=C1)C1=CC=CC=C1	990	990	990	990	990	990
DB08987	Etidocaine	CCCN(CC)C(CC)C(=O)NC1=C(C)C=CC=C1C	99	99	108	509	991	991
DB09009	Articaine	CCCNC(C)C(=O)NC1=C(SC=C1C)C(=O)OC	992	992	992	992	992	992
DB09019	Bromhexine	CN(CC1=CC(Br)=CC(Br)=C1N)C1CCCCC1	908	908	993	993	993	993
DB09020	Bisacodyl	CC(=O)OC1=CC=C(C=C1)C(C1=CC=C(OC(C)=O)C=C1)C1=CC=CC=N1	994	994	994	994	994	994
DB09030	Vorapaxar	[H][C@@]12C[C@]3([H])C[C@@H](CC[C@@]3([H])[C@H](\C=C\C3=CC=C(C=N3)C3=CC(F)=CC=C3)[C@]1([H])[C@@H](C)OC2=O)NC(=O)OCC	995	995	995	995	995	995
DB09031	Miltefosine	CCCCCCCCCCCCCCCCOP([O-])(=O)OCC[N+](C)(C)C	9	996	996	996	996	996
DB09034	Suvorexant	[H][C@@]1(C)CCN(CCN1C(=O)C1=C(C=CC(C)=C1)N1N=CC=N1)C1=NC2=C(O1)C=CC(Cl)=C2	997	997	997	997	997	997
DB09038	Empagliflozin	OC[C@H]1O[C@H]([C@H](O)[C@@H](O)[C@@H]1O)C1=CC=C(Cl)C(CC2=CC=C(O[C@H]3CCOC3)C=C2)=C1	871	871	871	998	998	998
DB09040	Efinaconazole	C[C@@H](N1CCC(=C)CC1)[C@](O)(CN1C=NC=N1)C1=C(F)C=C(F)C=C1	999	999	999	999	999	999
DB09041	Tavaborole	OB1OCC2=CC(F)=CC=C12	1000	1000	1000	1000	1000	1000
DB09048	Netupitant	CN(C(=O)C(C)(C)C1=CC(=CC(=C1)C(F)(F)F)C(F)(F)F)C1=CN=C(C=C1C1=CC=CC=C1C)N1CCN(C)CC1	1001	1001	1001	1001	1001	1001
DB09053	Ibrutinib	NC1=NC=NC2=C1C(=NN2[C@@H]1CCCN(C1)C(=O)C=C)C1=CC=C(OC2=CC=CC=C2)C=C1	1002	1002	1002	1002	1002	1002
DB09054	Idelalisib	[H][C@@](CC)(NC1=NC=NC2=C1N=CN2)C1=NC2=CC=CC(F)=C2C(=O)N1C1=CC=CC=C1	2	1003	1003	1003	1003	1003
DB09055	Acipimox	CC1=[N+]([O-])C=C(N=C1)C(O)=O	1004	1004	1004	1004	1004	1004
DB09056	Amorolfine	[H]C(C)(CN1C[C@]([H])(C)O[C@]([H])(C)C1)CC1=CC=C(C=C1)C(C)(C)CC	1005	1005	1005	1005	1005	1005
DB09061	Cannabidiol	CCCCCC1=CC(O)=C([C@@H]2C=C(C)CC[C@H]2C(C)=C)C(O)=C1	213	213	1006	1006	1006	1006
DB09064	Ciprofibrate	CC(C)(OC1=CC=C(C=C1)C1CC1(Cl)Cl)C(O)=O	1007	1007	1007	1007	1007	1007
DB09068	Vortioxetine	CC1=CC=C(SC2=CC=CC=C2N2CCNCC2)C(C)=C1	2	1008	1008	1008	1008	1008
DB09069	Trimetazidine	COC1=C(OC)C(OC)=C(CN2CCNCC2)C=C1	1009	1009	1009	1009	1009	1009
DB09070	Tibolone	[H][C@@]12CC[C@@](O)(C#C)[C@@]1(C)CC[C@]1([H])C3=C(CC(=O)CC3)C[C@@]([H])(C)[C@@]21[H]	12	12	38	106	1010	1010
DB09071	Tasimelteon	CCC(=O)NC[C@@H]1C[C@H]1C1=CC=CC2=C1CCO2	519	519	519	1011	1011	1011
DB09074	Olaparib	FC1=CC=C(CC2=NNC(=O)C3=CC=CC=C23)C=C1C(=O)N1CCN(CC1)C(=O)C1CC1	1012	1012	1012	1012	1012	1012
DB09076	Umeclidinium	OC(C1=CC=CC=C1)(C1=CC=CC=C1)C12CC[N+](CCOCC3=CC=CC=C3)(CC1)CC2	1013	1013	1013	1013	1013	1013
DB09078	Lenvatinib	COC1=C(C=C2C(OC3=CC=C(NC(=O)NC4CC4)C(Cl)=C3)=CC=NC2=C1)C(N)=O	965	1014	1014	1014	1014	1014
DB09080	Olodaterol	COC1=CC=C(CC(C)(C)NC[C@H](O)C2=C3OCC(=O)NC3=CC(O)=C2)C=C1	432	1015	1015	1015	1015	1015
DB09081	Idebenone	COC1=C(OC)C(=O)C(CCCCCCCCCCO)=C(C)C1=O	1016	1016	1016	1016	1016	1016
DB09083	Ivabradine	COC1=C(OC)C=C2[C@@H](CN(C)CCCN3CCC4=CC(OC)=C(OC)C=C4CC3=O)CC2=C1	434	1017	1017	1017	1017	1017
DB09084	Benzydamine	CN(C)CCCOC1=NN(CC2=CC=CC=C2)C2=CC=CC=C12	2	1018	1018	1018	1018	1018
DB09085	Tetracaine	CCCCNC1=CC=C(C=C1)C(=O)OCCN(C)C	168	1019	1019	1019	1019	1019
DB09086	Eugenol	COC1=C(O)C=CC(CC=C)=C1	2	1020	1020	1020	1020	1020
DB09087	Potassium alum	[Al+3].[K+].[O-]S([O-])(=O)=O.[O-]S([O-])(=O)=O	321	321	1021	1021	1021	1021
DB09089	Trimebutine	CCC(COC(=O)C1=CC(OC)=C(OC)C(OC)=C1)(N(C)C)C1=CC=CC=C1	1022	1022	1022	1022	1022	1022
DB09096	Benzoyl peroxide	O=C(OOC(=O)C1=CC=CC=C1)C1=CC=CC=C1	2	231	1023	1023	1023	1023
DB09097	Quinagolide	[H][C@]12C[C@@H](CN(CCC)[C@]1([H])CC1=CC=CC(O)=C1C2)NS(=O)(=O)N(CC)CC	1024	1024	1024	1024	1024	1024
DB09110	Coenzyme M	OS(=O)(=O)CCS	1025	1025	1025	1025	1025	1025
DB09112	Nitrous acid	ON=O	1026	1026	1026	1026	1026	1026
DB09115	Diiodohydroxyquinoline	OC1=C2N=CC=CC2=C(I)C=C1I	2	670	1027	1027	1027	1027
DB09117	Paraldehyde	CC1OC(C)OC(C)O1	1028	1028	1028	1028	1028	1028
DB09118	Stiripentol	CC(C)(C)C(O)\C=C\C1=CC2=C(OCO2)C=C1	1029	1029	1029	1029	1029	1029
DB09119	Eslicarbazepine acetate	CC(=O)O[C@H]1CC2=CC=CC=C2N(C(N)=O)C2=CC=CC=C12	2	231	270	1030	1030	1030
DB09120	Zucapsaicin	COC1=C(O)C=CC(CNC(=O)CCCC\C=C/C(C)C)=C1	918	918	918	918	918	918
DB09123	Dienogest	[H][C@@]12CC[C@@](O)(CC#N)[C@@]1(C)CCC1=C3CCC(=O)C=C3CC[C@@]21[H]	12	12	1032	1032	1032	1032
DB09128	Brexpiprazole	O=C1NC2=CC(OCCCCN3CCN(CC3)C3=C4C=CSC4=CC=C3)=CC=C2C=C1	2	667	1033	1033	1033	1033
DB09129	Chromic chloride	[Cl-].[Cl-].[Cl-].[Cr+3]
DB09130	Copper	[Cu]
DB09131	Cupric Chloride	Cl[Cu]Cl	1034	1034	1034	1034	1034	1034
DB09140	Oxygen	O=O	1035	1035	1035	1035	1035	1035
DB09143	Sonidegib	[H][C@]1(C)CN(C[C@@]([H])(C)O1)C1=CC=C(NC(=O)C2=CC=CC(=C2C)C2=CC=C(OC(F)(F)F)C=C2)C=N1	1036	1036	1036	1036	1036	1036
DB09145	Water	O
DB09148	Florbetaben F-18	CNC1=CC=C(\C=C\C2=CC=C(OCCOCCOCC[18F])C=C2)C=C1	1037	1037	1037	1037	1037	1037
DB09149	Florbetapir (18F)	[H]N(C1=C([H])C([H])=C(\C([H])=C(/[H])C2=C([H])N=C(OC([H])([H])C([H])([H])OC([H])([H])C([H])([H])OC([H])([H])C([H])([H])[18F])C([H])=C2[H])C([H])=C1[H])C([H])([H])[H]	1037	1037	1037	1037	1037	1038
DB09151	Flutemetamol (18F)	CNC1=C([18F])C=C(C=C1)C1=NC2=CC=C(O)C=C2S1	1039	1039	1039	1039	1039	1039
DB09152	Nitrogen	N#N	1040	1040	1040	1040	1040	1040
DB09155	Helium	[He]
DB09157	Carbon dioxide	O=C=O	1041	1041	1041	1041	1041	1041
DB09167	Dosulepin	CN(C)CC\C=C1/C2=CC=CC=C2CSC2=CC=CC=C12	2	125	125	125	125	1042
DB09195	Lorpiprazole	[H][C@@]12CCC[C@]1([H])C1=NN=C(CCN3CCN(CC3)C3=CC=CC(=C3)C(F)(F)F)N1C2	110	1043	1043	1043	1043	1043
DB09205	Moxisylyte	CC(C)C1=C(OCCN(C)C)C=C(C)C(OC(C)=O)=C1	1044	1044	1044	1044	1044	1044
DB09209	Pholcodine	[H][C@@]12OC3=C(OCCN4CCOCC4)C=CC4=C3[C@@]11CCN(C)[C@]([H])(C4)[C@]1([H])C=C[C@@H]2O	12	1045	1045	1045	1045	1045
DB09210	Piracetam	NC(=O)CN1CCCC1=O	649	649	1046	1046	1046	1046
DB09212	Loxoprofen	CC(C(O)=O)C1=CC=C(CC2CCCC2=O)C=C1	563	1047	1047	1047	1047	1047
DB09213	Dexibuprofen	CC(C)CC1=CC=C(C=C1)[C@H](C)C(O)=O	563	563	563	563	563	563
DB09214	Dexketoprofen	[H][C@@](C)(C(O)=O)C1=CC(=CC=C1)C(=O)C1=CC=CC=C1	2	211	272	272	539	539
DB09216	Tolfenamic acid	CC1=C(Cl)C=CC=C1NC1=CC=CC=C1C(O)=O	2	280	394	394	394	1048
DB09219	Bisoxatin	OC1=CC=C(C=C1)C1(OC2=CC=CC=C2NC1=O)C1=CC=C(O)C=C1	2	343	1049	1049	1049	1049
DB09220	Nicorandil	[O-][N+](=O)OCCNC(=O)C1=CC=CN=C1	1050	1050	1050	1050	1050	1050
DB09236	Lacidipine	CCOC(=O)C1=C(C)NC(C)=C(C1C1=CC=CC=C1\C=C\C(=O)OC(C)(C)C)C(=O)OCC	1051	1051	1051	1051	1051	1051
DB09237	Levamlodipine	CCOC(=O)C1=C(COCCN)NC(C)=C([C@@H]1C1=CC=CC=C1Cl)C(=O)OC	94	94	164	164	164	164
DB09241	Methylene blue	[Cl-].CN(C)C1=CC2=[S+]C3=C(C=CC(=C3)N(C)C)N=C2C=C1	2	1052	1052	1052	1052	1052
DB09242	Moxonidine	COC1=NC(C)=NC(Cl)=C1NC1=NCCN1	1053	1053	1053	1053	1053	1053
DB09256	Tegafur	FC1=CN(C2CCCO2)C(=O)NC1=O	47	1054	1054	1054	1054	1054
DB09257	Gimeracil	OC1=CC(=O)NC=C1Cl	1055	1055	1055	1055	1055	1055
DB09269	Phenylacetic acid	OC(=O)CC1=CC=CC=C1	2	135	1056	1056	1056	1056
DB09270	Ubidecarenone	COC1=C(OC)C(=O)C(C\C=C(/C)CC\C=C(/C)CC\C=C(/C)CC\C=C(/C)CC\C=C(/C)CC\C=C(/C)CC\C=C(/C)CC\C=C(/C)CC\C=C(/C)CCC=C(C)C)=C(C)C1=O	1057	1057	1057	1057	1057	1057
DB09274	Artesunate	[H][C@@]12CC[C@@H](C)[C@]3([H])CC[C@@]4(C)OO[C@@]13[C@]([H])(O[C@@H](OC(=O)CCC(O)=O)[C@@H]2C)O4	891	891	1058	1058	1058	1058
DB09276	Sodium aurothiomalate	[Na+].[Na+].[O-]C(=O)CC(S[Au])C([O-])=O	6	6	1059	1059	1059	1059
DB09278	Activated charcoal	[C]	1067	1067	1067	1067	1067	1067
DB09280	Lumacaftor	CC1=CC=C(NC(=O)C2(CC2)C2=CC=C3OC(F)(F)OC3=C2)N=C1C1=CC(=CC=C1)C(O)=O	1060	1060	1060	1060	1060	1060
DB09281	Magnesium trisilicate	[Mg++].[Mg++].[O-][Si](=O)O[Si]([O-])([O-])O[Si]([O-])=O	1061	1061	1061	1061	1061	1061
DB09282	Molsidomine	CCOC(=O)[N-]C1=C[N+](=NO1)N1CCOCC1	1062	1062	1062	1062	1062	1062
DB09291	Rolapitant	C[C@@H](OC[C@]1(CC[C@]2(CCC(=O)N2)CN1)C1=CC=CC=C1)C1=CC(=CC(=C1)C(F)(F)F)C(F)(F)F	333	1063	1063	1063	1063	1063
DB09292	Sacubitril	CCOC(=O)[C@H](C)C[C@@H](CC1=CC=C(C=C1)C1=CC=CC=C1)NC(=O)CCC(O)=O	1064	1064	1064	1064	1064	1064
DB09314	Technetium Tc-99m pertechnetate	O.O.O.O.[98Tc-]
DB09315	Xenon-133	[133Xe]
DB09316	Thallous chloride	[Cl-].[Tl+]
DB09321	Zinc oxide	O=[Zn]	1065	1065	1065	1065	1065	1065
DB09322	Zinc sulfate	[Zn++].[O-]S([O-])(=O)=O	321	321	321	321	321	321
DB09325	Sodium fluoride	[F-].[Na+]
DB09326	Ammonia N-13	[13NH3]	1067	1067	1067	1067	1067	1067
DB09327	Tegafur-uracil	O=C1NC=CC(=O)N1.FC1=CN(C2CCCO2)C(=O)NC1=O	47	1054	1054	1054	1068	1068
DB09330	Osimertinib	COC1=C(NC2=NC=CC(=N2)C2=CN(C)C3=C2C=CC=C3)C=C(NC(=O)C=C)C(=C1)N(C)CCN(C)C	1069	1069	1069	1069	1069	1069
DB09340	Tyropanoic acid	CCCC(=O)NC1=C(I)C=C(I)C(CC(CC)C(O)=O)=C1I	1070	1070	1070	1070	1070	1070
DB09342	Propoxycaine	CCCOC1=CC(N)=CC=C1C(=O)OCCN(CC)CC	168	409	409	1071	1071	1071
DB09343	Tipiracil	ClC1=C(CN2CCCC2=N)NC(=O)NC1=O	1072	1072	1072	1072	1072	1072
DB09345	Pramocaine	CCCCOC1=CC=C(OCCCN2CCOCC2)C=C1	168	316	1073	1073	1073	1073
DB09350	Piperonyl butoxide	CCCCOCCOCCOCC1=CC2=C(OCO2)C=C1CCC	1074	1074	1074	1074	1074	1074
DB09351	Levobetaxolol	CC(C)NC[C@H](O)COC1=CC=C(CCOCC2CC2)C=C1	48	48	48	48	48	48
DB09352	Hydroxyamphetamine	CC(N)CC1=CC=C(O)C=C1	2	2	1075	1075	1075	1075
DB09353	Octasulfur	S1SSSSSSS1	1076	1076	1076	1076	1076	1076
DB09355	Sulfabenzamide	NC1=CC=C(C=C1)S(=O)(=O)NC(=O)C1=CC=CC=C1	2	90	1077	1077	1077	1077
DB09357	Dexpanthenol	CC(C)(CO)[C@@H](O)C(=O)NCCCO	758	758	758	1078	1078	1078
DB09366	Propyliodone	CCCOC(=O)CN1C=C(I)C(=O)C(I)=C1	1079	1079	1079	1079	1079	1079
DB09371	Norethynodrel	[H][C@@]12CC[C@@](O)(C#C)[C@@]1(C)CC[C@]1([H])C3=C(CC[C@@]21[H])CC(=O)CC3	12	12	38	106	1080	1080
DB09378	Fluprednisolone	[H][C@@]12CC[C@](O)(C(=O)CO)[C@@]1(C)C[C@H](O)[C@@]1([H])[C@@]2([H])C[C@H](F)C2=CC(=O)C=C[C@]12C	12	12	38	62	448	1081
DB09380	Sodium chromate Cr-51	[Na+].[Na+].[O-][51Cr]([O-])(=O)=O	321	1082	1082	1082	1082	1082
DB09382	Iodohippurate sodium I-131	[Na+].[O-]C(=O)CNC(=O)C1=C([131I])C=CC=C1	2	1083	1083	1083	1083	1083
DB09383	Meprednisone	[H][C@]1(C)C[C@@]2([H])[C@]3([H])CCC4=CC(=O)C=C[C@]4(C)[C@@]3([H])C(=O)C[C@]2(C)[C@@]1(O)C(=O)CO	12	12	38	62	311	1084
DB09389	Norgestrel	CCC12CCC3C(CCC4=CC(=O)CCC34)C1CCC2(O)C#C
DB09394	Phosphoric acid	OP(O)(O)=O	1085	1085	1085	1085	1085	1085
DB09397	Technetium Tc-99m sulfur colloid	[99Tc].S1SSSSSSS1	1076	1076	1076	1076	1076	1076
DB09398	Fluoride ion F-18	[18F-]
DB09400	Selenomethionine Se-75	C[75Se]CC[C@H](N)C(O)=O	7	10	10	1087	1087	1087
DB09403	Iocetamic acid	CC(CN(C(C)=O)C1=C(I)C=C(I)C(N)=C1I)C(O)=O	1088	1088	1088	1088	1088	1088
DB09406	Chlormerodrin Hg-197	[Cl-].COC(C[197Hg+])CNC(N)=O	1089	1089	1089	1089	1089	1089
DB09413	Monopotassium phosphate	[K+].OP(O)([O-])=O	1085	1085	1085	1085	1085	1085
DB09418	Potassium perchlorate	[K+].[O-][Cl](=O)(=O)=O	1091	1091	1091	1091	1091	1091
DB09419	Xylose	OC[C@@H](O)[C@H](O)[C@@H](O)C=O	5	1092	1092	1092	1092	1092
DB09443	Krypton Kr 81m	[81Kr]
DB09448	Iodohippurate sodium I-123	[Na+].[O-]C(=O)CNC(=O)C1=CC=CC=C1[123I]	2	1083	1083	1083	1083	1083
DB09449	Sodium phosphate, monobasic	[Na+].OP(O)([O-])=O	1085	1085	1085	1085	1085	1085
DB09461	Xenon Xe-127	[127Xe]
DB09462	Glycerin	OCC(O)CO	1095	1095	1095	1095	1095	1095
DB09472	Sodium sulfate	[Na+].[Na+].[O-]S([O-])(=O)=O	321	321	321	321	321	321
DB09479	Rubidium Rb-82	[82Rb+]
DB09480	Iofetamine I-123	CC(C)NC(C)CC1=CC=C([123I])C=C1	1097	1097	1097	1097	1097	1097
DB09484	Sodium fluorophosphate	[Na+].[Na+].[O-]P([O-])(F)=O	1085	1098	1098	1098	1098	1098
DB09488	Acrivastine	[H]\C(CN1CCCC1)=C(\C1=CC=C(C)C=C1)C1=CC=CC(=N1)C(\[H])=C(/[H])C(O)=O	2	191	191	1099	1099	1099
DB09490	Indium In-111 chloride	Cl[111In](Cl)Cl	1100	1100	1100	1100	1100	1100
DB09494	Cetyl alcohol	CCCCCCCCCCCCCCCCO	9	9	9	776	1101	1101
DB09495	Avobenzone	COC1=CC=C(C=C1)C(=O)CC(=O)C1=CC=C(C=C1)C(C)(C)C	1102	1102	1102	1102	1102	1102
DB09496	Octinoxate	[H]\C(=C(\[H])C1=CC=C(OC)C=C1)C(=O)OCC(CC)CCCC	188	1103	1103	1103	1103	1103
DB09498	Strontium chloride Sr-89	[Cl-].[Cl-].[89Sr++]
DB09499	Thiosulfuric acid	OS(O)(=O)=S	321	1104	1104	1104	1104	1104
DB09502	Fludeoxyglucose (18F)	[H]C(=O)[C@H]([18F])[C@@H](O)[C@H](O)[C@H](O)CO	5	1092	1105	1105	1105	1105
DB09510	Urea C-13	N[13C](N)=O	786	786	786	786	786	786
DB09512	Simethicone	O=[Si]=O.CO[Si](C)(C)O[Si](C)(C)C	1107	1107	1107	1107	1107	1107
DB09513	Urea C-14	N[14C](N)=O	786	786	786	786	786	786
DB09516	Mequinol	COC1=CC=C(O)C=C1	2	1109	1109	1109	1109	1109
DB09526	Hydroquinone	OC1=CC=C(O)C=C1	2	135	1110	1110	1110	1110
DB09531	Perflexane	FC(F)(F)C(F)(F)C(F)(F)C(F)(F)C(F)(F)C(F)(F)F	267	1111	1111	1111	1111	1111
DB09534	Ecamsule	CC1(C)C2CCC1(CS(O)(=O)=O)C(=O)C2=CC1=CC=C(C=C2C3CCC(CS(O)(=O)=O)(C2=O)C3(C)C)C=C1	1112	1112	1112	1112	1112	1112
DB09535	Octocrylene	CCCCC(CC)COC(=O)C(C#N)=C(C1=CC=CC=C1)C1=CC=CC=C1	188	1113	1113	1113	1113	1113
DB09536	Titanium dioxide	O=[Ti]=O	1114	1114	1114	1114	1114	1114
DB09543	Methyl salicylate	COC(=O)C1=CC=CC=C1O	2	135	1115	1115	1115	1115
DB09552	Thonzonium	CCCCCCCCCCCCCCCC[N+](C)(C)CCN(CC1=CC=C(OC)C=C1)C1=NC=CC=N1	1116	1116	1116	1116	1116	1116
DB09555	Dexchlorpheniramine maleate	OC(=O)\C=C/C(O)=O.CN(C)CC[C@@H](C1=CC=C(Cl)C=C1)C1=CC=CC=N1	2	125	179	179	179	1117
DB09561	Sodium glycerophosphate	[Na+].[Na+].OCC(O)COP([O-])([O-])=O	1118	1118	1118	1118	1118	1118
DB09563	Choline C-11	C[N+](C)([11CH3])CCO	4	4	4	4	4	4
DB09570	Ixazomib	CC(C)C[C@H](NC(=O)CNC(=O)C1=CC(Cl)=CC=C1Cl)B(O)O	1120	1120	1120	1120	1120	1120
DB09571	Levmetamfetamine	CN[C@H](C)CC1=CC=CC=C1	2	2	1121	1121	1121	1121
DB11056	Stannous chloride	[Cl-].[Cl-].[Sn++]
DB11062	Octisalate	CCCCC(CC)COC(=O)C1=C(O)C=CC=C1	188	1122	1122	1122	1122	1122
DB11064	Homosalate	CC1CC(CC(C)(C)C1)OC(=O)C1=C(O)C=CC=C1	188	803	1123	1123	1123	1123
DB11068	Selenic acid	O[Se](O)(=O)=O	321	1124	1124	1124	1124	1124
DB11071	Phenyl salicylate	OC1=CC=CC=C1C(=O)OC1=CC=CC=C1	2	231	703	930	1125	1125
DB11072	Hydrogen fluoride	F
DB11080	Silver nitrate	[Ag+].[O-]N(=O)=O	1126	1126	1126	1126	1126	1126
DB11081	Aluminum chloride	Cl[Al](Cl)Cl	1127	1127	1127	1127	1127	1127
DB11085	Resorcinol	OC1=CC(O)=CC=C1	2	135	1128	1128	1128	1128
DB11089	Docusate	CCCCC(CC)COC(=O)CC(C(=O)OCC(CC)CCCC)S(O)(=O)=O	1129	1129	1129	1129	1129	1129
DB11090	Potassium nitrate	[K+].[O-][N+]([O-])=O	1130	1130	1130	1130	1130	1130
DB11091	Hydrogen peroxide	OO	1131	1131	1131	1131	1131	1131
DB11092	Stannous fluoride	F[Sn]F	1132	1132	1132	1132	1132	1132
DB11096	Meradimate	CC(C)C1CCC(C)CC1OC(=O)C1=CC=CC=C1N	188	803	1123	1133	1133	1133
DB11100	Allantoin	NC(=O)NC1NC(=O)NC1=O	1134	1134	1134	1134	1134	1134
DB11102	N-acetyltyrosine	CC(=O)N[C@@H](CC1=CC=C(O)C=C1)C(O)=O	2	2	1135	1135	1135	1135
DB11104	Sulfur hexafluoride	FS(F)(F)(F)(F)F	1136	1136	1136	1136	1136	1136
DB11115	Ensulizole	OS(=O)(=O)C1=CC2=C(C=C1)N=C(N2)C1=CC=CC=C1	2	1137	1137	1137	1137	1137
DB11117	Undecylenic acid	OC(=O)CCCCCCCCC=C	9	1138	1138	1138	1138	1138
DB11121	Chloroxylenol	CC1=CC(O)=CC(C)=C1Cl	1139	1139	1139	1139	1139	1139
DB11123	Hypochlorite	[O-]Cl	1140	1140	1140	1140	1140	1140
DB11127	Selenious acid	O[Se](O)=O	1141	1141	1141	1141	1141	1141
DB11129	Carbamide peroxide	OO.NC(N)=O	786	786	786	786	786	1142
DB11132	Silicon dioxide	O=[Si]=O	1143	1143	1143	1143	1143	1143
DB11135	Selenium	[Se]
DB11136	Chromium	[Cr]
DB11137	Molybdenum	[Mo]
DB11140	Chromium Cr-51	[51Cr]
DB11142	Selenomethionine	C[Se]CC[C@H](N)C(O)=O	7	10	10	1087	1087	1087
DB11145	Oxyquinoline	OC1=CC=CC2=C1N=CC=C2	2	1145	1145	1145	1145	1145
DB11150	Barium sulfate	[Ba++].[O-]S([O-])(=O)=O	321	321	321	321	321	321
DB11155	Triclocarban	ClC1=CC=C(NC(=O)NC2=CC(Cl)=C(Cl)C=C2)C=C1	2	1147	1147	1147	1147	1147
DB11156	Pyrantel	[H]\C(=C(\[H])C1=NCCCN1C)C1=CC=CS1	1148	1148	1148	1148	1148	1148
DB11157	Anthralin	OC1=CC=CC2=C1C(=O)C1=C(O)C=CC=C1C2	2	231	1149	1149	1149	1149
DB11160	Phenyltoloxamine	CN(C)CCOC1=CC=CC=C1CC1=CC=CC=C1	2	125	1150	1150	1150	1150
DB11164	Bicisate	CCOC(=O)[C@H](CS)NCCN[C@@H](CS)C(=O)OCC	1151	1151	1151	1151	1151	1151
DB11171	Ferric sulfate	O.O.O.O.O.[Fe+3].[Fe+3].[O-]S([O-])(=O)=O.[O-]S([O-])(=O)=O.[O-]S([O-])(=O)=O	321	321	1021	1152	1152	1152
DB11180	Tetrofosmin	CCOCCP(CCOCC)CCP(CCOCC)CCOCC	1153	1153	1153	1153	1153	1153
DB11200	Aluminum zirconium octachlorohydrex gly	O.O.[Al+3].[Cl-].[Zr+4].NCC([O-])=O	18	18	18	18	18	18
DB11201	Menthyl salicylate	CC(C)[C@@H]1CC[C@@H](C)C[C@H]1OC(=O)C1=CC=CC=C1O	188	803	1123	1133	1133	1155
DB11204	Panthenol	CC(C)(CO)C(O)C(=O)NCCCO
DB11206	Bemotrizinol	CCCCC(CC)COC1=CC(O)=C(C=C1)C1=NC(=NC(=N1)C1=CC=C(OC)C=C1)C1=C(O)C=C(OCC(CC)CCCC)C=C1	1156	1156	1156	1156	1156	1156
DB11207	Amiloxate	COC1=CC=C(\C=C\C(=O)OCCC(C)C)C=C1	188	1103	1157	1157	1157	1157
DB11217	Arbutin	OC[C@H]1O[C@@H](OC2=CC=C(O)C=C2)[C@H](O)[C@@H](O)[C@@H]1O	1158	1158	1158	1158	1158	1158
DB11219	Enzacamene	CC1=CC=C(\C=C2/C3CCC(C)(C2=O)C3(C)C)C=C1	1159	1159	1159	1159	1159	1159
DB11221	Dioxybenzone	COC1=CC(O)=C(C=C1)C(=O)C1=CC=CC=C1O	2	231	714	714	1160	1160
DB11226	Ethylhexyl methoxycrylene	CCCCC(CC)COC(=O)C(C#N)=C(C1=CC=CC=C1)C1=CC=C(OC)C=C1	188	1113	1113	1113	1161	1161
DB11231	Lycopene	CC(C)=CCC\C(C)=C\C=C\C(\C)=C\C=C\C(\C)=C\C=C\C=C(/C)\C=C\C=C(/C)\C=C\C=C(/C)CCC=C(C)C	910	910	1162	1162	1162	1162
DB11235	Thonzylamine	COC1=CC=C(CN(CCN(C)C)C2=NC=CC=N2)C=C1	2	125	399	888	888	1163
DB11239	Aluminum sulfate	[Al+3].[Al+3].[O-]S([O-])(=O)=O.[O-]S([O-])(=O)=O.[O-]S([O-])(=O)=O	321	321	1021	1152	1152	1152
DB11254	Hexylresorcinol	CCCCCCC1=C(O)C=C(O)C=C1	2	1165	1165	1165	1165	1165
DB11257	Fluoride ion	[F-]
DB11260	Diacetyl benzoyl lathyrol	C[C@H]1C[C@@]2(OC(C)=O)[C@H]([C@H]1OC(=O)C1=CC=CC=C1)[C@@H](OC(C)=O)C(=C)CC[C@H]1[C@@H](\C=C(C)\C2=O)C1(C)C	1166	1166	1166	1166	1166	1166
DB11269	Diethylamino hydroxybenzoyl hexyl benzoate	CCCCCCOC(=O)C1=CC=CC=C1C(=O)C1=CC=C(C=C1O)N(CC)CC	2	1167	1167	1167	1167	1167
DB11278	DL-Methylephedrine	C[C@@H]([C@H](O)C1=CC=CC=C1)N(C)C	2	2	441	1168	1168	1168
DB11282	Diethyltoluamide	CCN(CC)C(=O)C1=CC(C)=CC=C1	2	1169	1169	1169	1169	1169
DB11283	DL-dimyristoylphosphatidylcholine	CCCCCCCCCCCCCC(=O)OCC(COP([O-])(=O)OCC[N+](C)(C)C)OC(=O)CCCCCCCCCCCCC	1170	1170	1170	1170	1170	1170
DB11284	DL-dimyristoylphosphatidylglycerol	CCCCCCCCCCCCCC(=O)OCC(COP(O)(=O)OCC(O)CO)OC(=O)CCCCCCCCCCCCC	1170	1170	1170	1170	1171	1171
DB11285	Ethyl ferulate	[H]\C(=C(\[H])C1=CC(OC)=C(O)C=C1)C(=O)OCC	2	1172	1172	1172	1172	1172
DB11299	Vanillyl butyl ether	CCCCOCC1=CC(OC)=C(O)C=C1	2	1173	1173	1173	1173	1173
DB11304	Phenoxyethanol	OCCOC1=CC=CC=C1	2	1174	1174	1174	1174	1174
DB11323	Glycol salicylate	OCCOC(=O)C1=CC=CC=C1O	2	135	1115	1175	1175	1175
DB11326	Boric acid	OB(O)O	1176	1176	1176	1176	1176	1176
DB11327	Dipyrithione	[O-][N+]1=CC=CC=C1SSC1=CC=CC=[N+]1[O-]	1177	1177	1177	1177	1177	1177
DB11328	Tetradecyl hydrogen sulfate (ester)	CCCCC(CC)CCC(CC(C)C)OS(O)(=O)=O	210	210	210	210	210	210
DB11336	Kinetin	C(NC1=NC=NC2=C1NC=N2)C1=CC=CO1	1179	1179	1179	1179	1179	1179
DB11340	Ubiquinol	COC1=C(OC)C(O)=C(C\C=C(/C)CC\C=C(/C)CC\C=C(/C)CC\C=C(/C)CC\C=C(/C)CC\C=C(/C)CC\C=C(/C)CC\C=C(/C)CC\C=C(/C)CCC=C(C)C)C(C)=C1O	1057	1057	1057	1057	1057	1180
DB11343	Silanol	O[SiH3]	1181	1181	1181	1181	1181	1181
DB11346	Rubidium	[Rb]
DB11348	Calcium Phosphate	[Ca++].[Ca++].[Ca++].[O-]P([O-])([O-])=O.[O-]P([O-])([O-])=O	1085	1085	1182	1182	1182	1182
DB11359	Guaiacol	COC1=C(O)C=CC=C1	2	1109	1183	1183	1183	1183
DB11386	Chlorobutanol	CC(C)(O)C(Cl)(Cl)Cl	1184	1184	1184	1184	1184	1184
DB11431	Moxidectin	[H][C@@]12OC\C3=C/C=C/[C@H](C)C\C(C)=C\C[C@]4([H])C[C@@]([H])(C[C@]5(C\C(=N/OC)[C@H](C)[C@H](O5)C(\C)=C\C(C)C)O4)OC(=O)[C@]([H])(C=C(C)[C@H]1O)[C@@]23O	1185	1185	1185	1185	1185	1185
DB11460	Squalene	CC(C)=CCC\C(C)=C\CC\C(C)=C\CC\C=C(/C)CC\C=C(/C)CCC=C(C)C	1186	1186	1186	1186	1186	1186
DB11496	2-mercaptobenzothiazole	S=C1NC2=C(S1)C=CC=C2	1187	1187	1187	1187	1187	1187
DB11502	Butacaine	CCCCN(CCCC)CCCOC(=O)C1=CC=C(N)C=C1	1188	1188	1188	1188	1188	1188
DB11570	Padimate O	CCCCC(CC)COC(=O)C1=CC=C(C=C1)N(C)C	188	1122	1189	1189	1189	1189
DB11584	Pipradrol	[H]N1CCCCC1C(O)(C1=CC=CC=C1)C1=CC=CC=C1	2	1190	1190	1190	1190	1190
DB11585	Drometrizole trisiloxane	CC(CC1=C(O)C(=CC(C)=C1)N1N=C2C=CC=CC2=N1)C[Si](C)(O[Si](C)(C)C)O[Si](C)(C)C	1191	1191	1191	1191	1191	1191
DB11587	Etafedrine	CCN(C)[C@@H](C)[C@H](O)C1=CC=CC=C1	2	2	441	1168	1192	1192
DB11588	Carbon monoxide	[C-]#[O+]	1193	1193	1193	1193	1193	1193
DB11589	Neon	[Ne]
DB11590	Thimerosal	[Na+].CC[Hg]SC1=CC=CC=C1C([O-])=O	2	1194	1194	1194	1194	1194
DB11591	Bilastine	CCOCCN1C(=NC2=CC=CC=C12)C1CCN(CCC2=CC=C(C=C2)C(C)(C)C(O)=O)CC1	1195	1195	1195	1195	1195	1195
DB11609	Normethadone	CCC(=O)C(CCN(C)C)(C1=CC=CC=C1)C1=CC=CC=C1	2	131	131	131	1196	1196
DB11614	Rupatadine	CC1=CC(CN2CCC(CC2)=C2C3=CC=C(Cl)C=C3CCC3=C2N=CC=C3)=CN=C1	2	125	1197	1197	1197	1197
DB11619	Gestrinone	[H][C@@]12CC[C@@](O)(C#C)[C@@]1(CC)C=CC1=C3CCC(=O)C=C3CC[C@@]21[H]	12	12	1198	1198	1198	1198
DB11622	Dehydrocholic acid	[H][C@@]1(CC[C@@]2([H])[C@]3([H])C(=O)C[C@]4([H])CC(=O)CC[C@]4(C)[C@@]3([H])CC(=O)[C@]12C)[C@H](C)CCC(O)=O	12	12	1199	1199	1199	1199
DB11633	Isavuconazole	C[C@@H](C1=NC(=CS1)C1=CC=C(C=C1)C#N)[C@](O)(CN1C=NC=N1)C1=C(F)C=CC(F)=C1	49	1200	1200	1200	1200	1200
DB11636	Nomegestrol	CC(=O)[C@@]1(O)CC[C@H]2[C@@H]3C=C(C)C4=CC(=O)CC[C@@H]4[C@H]3CC[C@]12C	12	12	38	1201	1201	1201
DB11637	Delamanid	C[C@]1(COC2=CC=C(C=C2)N2CCC(CC2)OC2=CC=C(OC(F)(F)F)C=C2)CN2C=C(N=C2O1)[N+]([O-])=O	1202	1202	1202	1202	1202	1202
DB11638	Artenimol	[H][C@@]1(C)CC[C@@]2([H])[C@@]([H])(C)[C@@]([H])(O)O[C@]3([H])O[C@]4(C)CC[C@]1([H])[C@]23OO4	891	891	891	891	1203	1203
DB11640	Amifampridine	NC1=CC=NC=C1N	2	883	1204	1204	1204	1204
DB11642	Pitolisant	ClC1=CC=C(CCCOCCCN2CCCCC2)C=C1	1205	1205	1205	1205	1205	1205
DB11644	Tafamidis	OC(=O)C1=CC=C2N=C(OC2=C1)C1=CC(Cl)=CC(Cl)=C1	944	1206	1206	1206	1206	1206
DB11652	Tucatinib	CC1=CC(NC2=NC=NC3=CC=C(NC4=NC(C)(C)CO4)C=C23)=CC=C1OC1=CC2=NC=NN2C=C1	1207	1207	1207	1207	1207	1207
DB11677	Triheptanoin	CCCCCCC(=O)OCC(COC(=O)CCCCCC)OC(=O)CCCCCC	12	1208	1208	1208	1208	1208
DB11678	Treosulfan	CS(=O)(=O)OC[C@H](O)[C@@H](O)COS(C)(=O)=O	538	1209	1209	1209	1209	1209
DB11679	Fruquintinib	CNC(=O)C1=C(C)OC2=CC(OC3=NC=NC4=CC(OC)=C(OC)C=C34)=CC=C12	965	1210	1210	1210	1210	1210
DB11699	Tropisetron	[H][C@]12CC[C@]([H])(C[C@@]([H])(C1)OC(=O)C1=CNC3=CC=CC=C13)N2C	188	188	380	1211	1211	1211
DB11730	Ribociclib	CN(C)C(=O)C1=CC2=CN=C(NC3=CC=C(C=N3)N3CCNCC3)N=C2N1C1CCCC1	1212	1212	1212	1212	1212	1212
DB11732	Lasmiditan	CN1CCC(CC1)C(=O)C1=CC=CC(NC(=O)C2=C(F)C=C(F)C=C2F)=N1	1213	1213	1213	1213	1213	1213
DB11738	Rilmenidine	C1CC1C(NC1=NCCO1)C1CC1	1214	1214	1214	1214	1214	1214
DB11739	Vonoprazan	CNCC1=CN(C(=C1)C1=CC=CC=C1F)S(=O)(=O)C1=CC=CN=C1	1215	1215	1215	1215	1215	1215
DB11748	Benfotiamine	C\C(N(CC1=CN=C(C)N=C1N)C=O)=C(/CCOP(O)(O)=O)SC(=O)C1=CC=CC=C1	1216	1216	1216	1216	1216	1216
DB11750	Clobetasol	[H][C@@]12C[C@H](C)[C@](O)(C(=O)CCl)[C@@]1(C)C[C@H](O)[C@@]1(F)[C@@]2([H])CCC2=CC(=O)C=C[C@]12C	12	12	38	62	62	1217
DB11757	Istradefylline	[H]\C(=C(\[H])C1=CC(OC)=C(OC)C=C1)C1=NC2=C(N1C)C(=O)N(CC)C(=O)N2CC	1218	1218	1218	1218	1218	1218
DB11760	Talazoparib	CN1N=CN=C1[C@@H]1[C@H](NC2=C3C1=NNC(=O)C3=CC(F)=C2)C1=CC=C(F)C=C1	1219	1219	1219	1219	1219	1219
DB11768	Zytron	COP(=S)(NC(C)C)OC1=CC=C(Cl)C=C1Cl	1220	1220	1220	1220	1220	1220
DB11791	Capmatinib	CNC(=O)C1=C(F)C=C(C=C1)C1=NN2C(CC3=CC4=C(C=C3)N=CC=C4)=CN=C2N=C1	2	1221	1221	1221	1221	1221
DB11799	Bictegravir	OC1=C2N(C[C@H]3O[C@@H]4CC[C@@H](C4)N3C2=O)C=C(C(=O)NCC2=C(F)C=C(F)C=C2F)C1=O	1222	1222	1222	1222	1222	1222
DB11800	Tivozanib	COC1=C(OC)C=C2C(OC3=CC(Cl)=C(NC(=O)NC4=NOC(C)=C4)C=C3)=CC=NC2=C1	965	1210	1223	1223	1223	1223
DB11817	Baricitinib	CCS(=O)(=O)N1CC(CC#N)(C1)N1C=C(C=N1)C1=C2C=CNC2=NC=N1	1224	1224	1224	1224	1224	1224
DB11820	Nifurtimox	CC1CS(=O)(=O)CCN1\N=C\C1=CC=C(O1)[N+]([O-])=O	1225	1225	1225	1225	1225	1225
DB11823	Esketamine	CN[C@@]1(CCCCC1=O)C1=CC=CC=C1Cl	2	661	661	661	661	661
DB11827	Ertugliflozin	CCOC1=CC=C(CC2=CC(=CC=C2Cl)[C@]23OC[C@](CO)(O2)[C@@H](O)[C@H](O)[C@H]3O)C=C1	871	871	871	1226	1226	1226
DB11828	Neratinib	CCOC1=C(NC(=O)\C=C\CN(C)C)C=C2C(NC3=CC=C(OCC4=CC=CC=N4)C(Cl)=C3)=C(C=NC2=C1)C#N	675	1227	1227	1227	1227	1227
DB11837	Osilodrostat	FC1=C(C=CC(=C1)C#N)[C@H]1CCC2=CN=CN12	1228	1228	1228	1228	1228	1228
DB11859	Brexanolone	[H][C@@]1(CC[C@@]2([H])[C@]3([H])CC[C@@]4([H])C[C@H](O)CC[C@]4(C)[C@@]3([H])CC[C@]12C)C(C)=O	12	12	38	769	1229	1229
DB11886	Infigratinib	CCN1CCN(CC1)C1=CC=C(NC2=CC(=NC=N2)N(C)C(=O)NC2=C(Cl)C(OC)=CC(OC)=C2Cl)C=C1	1230	1230	1230	1230	1230	1230
DB11901	Apalutamide	CNC(=O)C1=CC=C(C=C1F)N1C(=S)N(C(=O)C11CCC1)C1=CC(=C(N=C1)C#N)C(F)(F)F	973	973	973	1231	1231	1231
DB11915	Valbenazine	COC1=C(OC)C=C2[C@H]3C[C@@H](OC(=O)[C@@H](N)C(C)C)[C@H](CC(C)C)CN3CCC2=C1	808	1232	1232	1232	1232	1232
DB11921	Deflazacort	[H][C@@]12C[C@@]3([H])[C@]4([H])CCC5=CC(=O)C=C[C@]5(C)[C@@]4([H])[C@@]([H])(O)C[C@]3(C)[C@@]1(N=C(C)O2)C(=O)COC(C)=O	12	12	38	1233	1233	1233
DB11932	Abametapir	CC1=CC=C(N=C1)C1=CC=C(C)C=N1	1234	1234	1234	1234	1234	1234
DB11936	Bempedoic acid	CC(C)(CCCCCC(O)CCCCCC(C)(C)C(O)=O)C(O)=O	1235	1235	1235	1235	1235	1235
DB11942	Selinexor	FC(F)(F)C1=CC(=CC(=C1)C1=NN(\C=C/C(=O)NNC2=NC=CN=C2)C=N1)C(F)(F)F	1236	1236	1236	1236	1236	1236
DB11951	Lemborexant	CC1=NC=C(OC[C@]2(C[C@H]2C(=O)NC2=NC=C(F)C=C2)C2=CC=CC(F)=C2)C(C)=N1	1237	1237	1237	1237	1237	1237
DB11952	Duvelisib	C[C@H](NC1=C2N=CNC2=NC=N1)C1=CC2=CC=CC(Cl)=C2C(=O)N1C1=CC=CC=C1	2	1003	1003	1238	1238	1238
DB11978	Glasdegib	CN1CC[C@H](C[C@@H]1C1=NC2=CC=CC=C2N1)NC(=O)NC1=CC=C(C=C1)C#N	1239	1239	1239	1239	1239	1239
DB11989	Benznidazole	[O-][N+](=O)C1=NC=CN1CC(=O)NCC1=CC=CC=C1	1240	1240	1240	1240	1240	1240
DB12015	Alpelisib	CC1=C(SC(NC(=O)N2CCC[C@H]2C(N)=O)=N1)C1=CC(=NC=C1)C(C)(C)C(F)(F)F	1241	1241	1241	1241	1241	1241
DB12016	Ponesimod	CCC\N=C1/S\C(=C/C2=CC=C(OC[C@H](O)CO)C(Cl)=C2)C(=O)N1C1=CC=CC=C1C	1242	1242	1242	1242	1242	1242
DB12020	Tecovirimat	FC(F)(F)C1=CC=C(C=C1)C(=O)NN1C(=O)[C@H]2[C@H]([C@H]3C=C[C@@H]2[C@@H]2C[C@H]32)C1=O	1243	1243	1243	1243	1243	1243
DB12070	Letermovir	COC1=CC=CC(=C1)N1CCN(CC1)C1=NC2=C(C=CC=C2F)[C@H](CC(O)=O)N1C1=CC(=CC=C1OC)C(F)(F)F	1244	1244	1244	1244	1244	1244
DB12091	Gadolinium	[Gd]
DB12097	Mannitol busulfan	CS(=O)(=O)OC[C@@H](O)[C@@H](O)[C@H](O)[C@H](O)COS(C)(=O)=O	1245	1245	1245	1245	1245	1245
DB12107	Vaborbactam	OB1O[C@H](CC(O)=O)CC[C@@H]1NC(=O)CC1=CC=CS1	1246	1246	1246	1246	1246	1246
DB12130	Lorlatinib	C[C@H]1OC2=C(N)N=CC(=C2)C2=C(C#N)N(C)N=C2CN(C)C(=O)C2=C1C=C(F)C=C2	1247	1247	1247	1247	1247	1247
DB12161	Deutetrabenazine	[2H]C([2H])([2H])OC1=CC2=C(C=C1OC([2H])([2H])[2H])[C@@H]1CC(=O)[C@@H](CC(C)C)CN1CC2	808	808	808	808	808	808
DB12184	Gepirone	CC1(C)CC(=O)N(CCCCN2CCN(CC2)C2=NC=CC=N2)C(=O)C1	226	226	226	1249	1249	1249
DB12218	Capivasertib	NC1(CCN(CC1)C1=C2C=CNC2=NC=N1)C(=O)N[C@@H](CCO)C1=CC=C(Cl)C=C1	1250	1250	1250	1250	1250	1250
DB12236	Bexagliflozin	OC[C@H]1O[C@H]([C@H](O)[C@@H](O)[C@@H]1O)C1=CC=C(Cl)C(CC2=CC=C(OCCOC3CC3)C=C2)=C1	871	871	871	998	1251	1251
DB12243	Edaravone	CC1=NN(C(=O)C1)C1=CC=CC=C1	2	1252	1252	1252	1252	1252
DB12245	Triclabendazole	CSC1=NC2=C(N1)C=C(Cl)C(OC1=CC=CC(Cl)=C1Cl)=C2	1253	1253	1253	1253	1253	1253
DB12255	Vadadustat	OC(=O)CNC(=O)C1=C(O)C=C(C=N1)C1=CC(Cl)=CC=C1	990	1254	1254	1254	1254	1254
DB12265	Fexinidazole	CSC1=CC=C(OCC2=NC=C(N2C)[N+]([O-])=O)C=C1	1255	1255	1255	1255	1255	1255
DB12278	Propiverine	CCCOC(C(=O)OC1CCN(C)CC1)(C1=CC=CC=C1)C1=CC=CC=C1	2	1256	1256	1256	1256	1256
DB12293	Nefopam	CN1CCOC(C2=CC=CC=C2)C2=CC=CC=C2C1	2	125	155	1257	1257	1257
DB12300	P-nitrobiphenyl	O=N(=O)C1=CC=C(C=C1)C1=CC=CC=C1	990	1258	1258	1258	1258	1258
DB12301	Doravirine	CN1C(=O)NN=C1CN1C=CC(=C(OC2=CC(=CC(Cl)=C2)C#N)C1=O)C(F)(F)F	1259	1259	1259	1259	1259	1259
DB12313	Dopexamine	OC1=C(O)C=C(CCNCCCCCCNCCC2=CC=CC=C2)C=C1	1260	1260	1260	1260	1260	1260
DB12328	Cantharidin	[H][C@]12CC[C@]([H])(O1)[C@]1(C)C(=O)OC(=O)[C@]21C	1261	1261	1261	1261	1261	1261
DB12332	Rucaparib	CNCC1=CC=C(C=C1)C1=C2CCNC(=O)C3=C2C(N1)=CC(F)=C3	1262	1262	1262	1262	1262	1262
DB12364	Betrixaban	COC1=CC=C(NC(=O)C2=CC=C(C=C2)C(=N)N(C)C)C(=C1)C(=O)NC1=CC=C(Cl)C=N1	1263	1263	1263	1263	1263	1263
DB12371	Siponimod	CCC1=CC(=CC=C1CN1CC(C1)C(O)=O)C(\C)=N\OCC1=CC=C(C2CCCCC2)C(=C1)C(F)(F)F	1264	1264	1264	1264	1264	1264
DB12401	Bromperidol	OC1(CCN(CCCC(=O)C2=CC=C(F)C=C2)CC1)C1=CC=C(Br)C=C1	235	235	235	235	235	1265
DB12404	Remimazolam	COC(=O)CC[C@@H]1N=C(C2=CC=CC=N2)C2=CC(Br)=CC=C2N2C(C)=CN=C12	2	1266	1266	1266	1266	1266
DB12457	Rimegepant	N[C@H]1[C@@H](CC[C@@H](OC(=O)N2CCC(CC2)N2C(=O)NC3=NC=CC=C23)C2=C1C=CC=N2)C1=C(F)C(F)=CC=C1	1267	1267	1267	1267	1267	1267
DB12466	Favipiravir	NC(=O)C1=NC(F)=CN=C1O	1268	1268	1268	1268	1268	1268
DB12473	Taurolidine	O=S1(=O)CCN(CN2CCS(=O)(=O)NC2)CN1	1269	1269	1269	1269	1269	1269
DB12474	Lynestrenol	C[C@]12CC[C@H]3[C@@H](CCC4=CCCC[C@H]34)[C@@H]1CC[C@@]2(O)C#C	12	12	38	106	1270	1270
DB12480	Betulinic Acid	[H]OC(=O)[C@]12CC[C@@]([H])(C(C)=C)[C@]1([H])[C@@]1([H])CC[C@]3([H])[C@@]4(C)CC[C@]([H])(O[H])C(C)(C)[C@]4([H])CC[C@@]3(C)[C@]1(C)CC2	12	1271	1271	1271	1271	1271
DB12483	Copanlisib	COC1=C(OCCCN2CCOCC2)C=CC2=C1N=C(NC(=O)C1=CN=C(N)N=C1)N1CCN=C21	123	1272	1272	1272	1272	1272
DB12492	Piritramide	NC(=O)C1(CCN(CCC(C#N)(C2=CC=CC=C2)C2=CC=CC=C2)CC1)N1CCCCC1	2	1273	1273	1273	1273	1273
DB12499	Clascoterone	[H][C@@]12CC[C@](OC(=O)CC)(C(=O)CO)[C@@]1(C)CC[C@@]1([H])[C@@]2([H])CCC2=CC(=O)CC[C@]12C	12	12	38	610	1274	1274
DB12500	Fedratinib	CC1=CN=C(NC2=CC=C(OCCN3CCCC3)C=C2)N=C1NC1=CC=CC(=C1)S(=O)(=O)NC(C)(C)C	1275	1275	1275	1275	1275	1275
DB12523	Mizolastine	CN(C1CCN(CC1)C1=NC2=C(C=CC=C2)N1CC1=CC=C(F)C=C1)C1=NC=CC(=O)N1	1276	1276	1276	1276	1276	1276
DB12529	Nitrite	[O-]N=O	1026	1026	1026	1026	1026	1026
DB12532	Oxetacaine	CN(C(=O)CN(CCO)CC(=O)N(C)C(C)(C)CC1=CC=CC=C1)C(C)(C)CC1=CC=CC=C1	1278	1278	1278	1278	1278	1278
DB12537	1,2-Benzodiazepine	N1N=CC=CC2=CC=CC=C12	2	1279	1279	1279	1279	1279
DB12543	Samidorphan	NC(=O)C1=CC=C2C[C@H]3N(CC4CC4)CC[C@@]4(CC(=O)CC[C@@]34O)C2=C1O	12	46	1280	1280	1280	1280
DB12554	Mebeverine	CCN(CCCCOC(=O)C1=CC(OC)=C(OC)C=C1)C(C)CC1=CC=C(OC)C=C1	434	1281	1281	1281	1281	1281
DB12597	Asciminib	O[C@@H]1CCN(C1)C1=C(C=C(C=N1)C(=O)NC1=CC=C(OC(F)(F)Cl)C=C1)C1=CC=NN1	1282	1282	1282	1282	1282	1282
DB12612	Ozanimod	CC(C)OC1=C(C=C(C=C1)C1=NC(=NO1)C1=C2CC[C@H](NCCO)C2=CC=C1)C#N	1283	1283	1283	1283	1283	1283
DB12667	Protionamide	CCCC1=CC(=CC=N1)C(N)=S	294	294	294	1284	1284	1284
DB12710	Perazine	CN1CCN(CCCN2C3=CC=CC=C3SC3=CC=CC=C23)CC1	2	125	194	194	1285	1285
DB12713	Sotagliflozin	CCOC1=CC=C(CC2=CC(=CC=C2Cl)[C@@H]2O[C@H](SC)[C@@H](O)[C@H](O)[C@H]2O)C=C1	871	871	871	871	1286	1286
DB12728	Fenpropidin	CC(CN1CCCCC1)CC1=CC=C(C=C1)C(C)(C)C	1005	1287	1287	1287	1287	1287
DB12754	Iodide	[I-]
DB12792	Boscalid	ClC1=CC=C(C=C1)C1=C(NC(=O)C2=C(Cl)N=CC=C2)C=CC=C1	2	1288	1288	1288	1288	1288
DB12821	Perflubutane	FC(F)(F)C(F)(F)C(F)(F)C(F)(F)F	267	267	267	1289	1289	1289
DB12825	Lefamulin	[H][C@@]12C(=O)CC[C@]11CCC(C)[C@@]2(C)[C@@H](C[C@@](C)(C=C)[C@@H](O)[C@@H]1C)OC(=O)CS[C@@H]1CC[C@@H](N)C[C@H]1O	1290	1290	1290	1290	1290	1290
DB12834	Secnidazole	CC(O)CN1C(C)=NC=C1N(=O)=O	1291	1291	1291	1291	1291	1291
DB12867	Benperidol	OC1=NC2=CC=CC=C2N1C1CCN(CCCC(=O)C2=CC=C(F)C=C2)CC1	2	204	1292	1292	1292	1292
DB12877	Oxatomide	O=C1NC2=C(C=CC=C2)N1CCCN1CCN(CC1)C(C1=CC=CC=C1)C1=CC=CC=C1	2	204	1293	1293	1293	1293
DB12911	Nicoboxil	CCCCOCCOC(=O)C1=CN=CC=C1	1294	1294	1294	1294	1294	1294
DB12924	Ozenoxacin	CNC1=NC=C(C=C1C)C1=CC=C2C(=O)C(=CN(C3CC3)C2=C1C)C(O)=O	2	1295	1295	1295	1295	1295
DB12938	Isoxaflutole	[H]C1=NOC(=C1C(=O)C1=C(C([H])=C(C([H])=C1[H])C(F)(F)F)S(=O)(=O)C([H])([H])[H])C1([H])C([H])([H])C1([H])[H]	1296	1296	1296	1296	1296	1296
DB12941	Darolutamide	C[C@@H](CN1C=CC(=N1)C1=CC=C(C#N)C(Cl)=C1)NC(=O)C1=NNC(=C1)C(C)O	1297	1297	1297	1297	1297	1297
DB12945	Dihydralazine	NNC1=C2C=CC=CC2=C(NN)N=N1	1298	1298	1298	1298	1298	1298
DB12952	Methylprednisone	C[C@H]1C[C@H]2[C@@H]3CC[C@](O)(C(=O)CO)[C@@]3(C)CC(=O)[C@@H]2[C@@]2(C)C=CC(=O)C=C12	12	12	38	62	311	1299
DB12954	Terizidone	O=C1NOCC1\N=C\C1=CC=C(\C=N\C2CONC2=O)C=C1	1300	1300	1300	1300	1300	1300
DB12965	Silver	[Ag]
DB12978	Pexidartinib	FC(F)(F)C1=CC=C(CNC2=NC=C(CC3=CNC4=NC=C(Cl)C=C34)C=C2)C=N1	1301	1301	1301	1301	1301	1301
DB12982	Silicon	[Si]
DB13055	Oteseconazole	O[C@@](CN1C=NN=N1)(C1=CC=C(F)C=C1F)C(F)(F)C1=CC=C(C=N1)C1=CC=C(OCC(F)(F)F)C=C1	1302	1302	1302	1302	1302	1302
DB13063	Parthenolide	C\C1=C/CC[C@@]2(C)O[C@H]2[C@H]2OC(=O)C(=C)[C@@H]2CC1	1303	1303	1303	1303	1303	1303
DB13076	Yttrium Y-90	[90Y]
DB13114	Amitriptylinoxide	CN(C)(=O)CCC=C1C2=CC=CC=C2CCC2=CC=CC=C12	2	125	125	125	1304	1304
DB13116	Norflurane	FCC(F)(F)F	1305	1305	1305	1305	1305	1305
DB13117	Pentafluoropropane	FC(F)CC(F)(F)F	1306	1306	1306	1306	1306	1306
DB13136	Fluindione	FC1=CC=C(C=C1)C1C(=O)C2=CC=CC=C2C1=O	2	231	231	231	1307	1307
DB13145	Nedaplatin	[H][N]([H])([H])[Pt]1(OCC(=O)O1)[N]([H])([H])[H]	1308	1308	1308	1308	1308	1308
DB13146	Fluciclovine (18F)	N[C@]1(C[C@H]([18F])C1)C(O)=O	1309	1309	1309	1309	1309	1309
DB13153	Levomenol	[H][C@@]1(CCC(C)=CC1)[C@@](C)(O)CCC=C(C)C	1310	1310	1310	1310	1310	1310
DB13154	Parachlorophenol	OC1=CC=C(Cl)C=C1	2	135	1110	1311	1311	1311
DB13157	Sodium lauryl sulfoacetate	[Na+].CCCCCCCCCCCCOC(=O)CS([O-])(=O)=O	9	9	1312	1312	1312	1312
DB13158	Clobetasone	[H][C@]1(C)C[C@@]2([H])[C@]3([H])CCC4=CC(=O)C=C[C@]4(C)[C@@]3(F)C(=O)C[C@]2(C)[C@@]1(O)C(=O)CCl	12	12	38	62	1313	1313
DB13163	Terpin hydrate	O.CC(C)(O)[C@H]1CC[C@@](C)(O)CC1	1314	1314	1314	1314	1314	1314
DB13166	Zofenopril	C[C@H](CSC(=O)C1=CC=CC=C1)C(=O)N1C[C@H](C[C@H]1C(O)=O)SC1=CC=CC=C1	37	1315	1315	1315	1315	1315
DB13209	Bismuth subnitrate	[OH-].[OH-].[OH-].[OH-].[OH-].[OH-].[OH-].[OH-].[OH-].[O--].[Bi+3].[Bi+3].[Bi+3].[Bi+3].[Bi+3].[O-][N+]([O-])=O.[O-][N+]([O-])=O.[O-][N+]([O-])=O.[O-][N+]([O-])=O	833	833	833	833	1316	1316
DB13211	Guanoxan	NC(=N)NCC1COC2=C(O1)C=CC=C2	1317	1317	1317	1317	1317	1317
DB13213	Butaperazine	CCCC(=O)C1=CC2=C(SC3=CC=CC=C3N2CCCN2CCN(C)CC2)C=C1	2	125	194	1318	1318	1318
DB13216	Oxolamine	CCN(CC)CCC1=NC(=NO1)C1=CC=CC=C1	1319	1319	1319	1319	1319	1319
DB13218	Mandelic acid	OC(C(O)=O)C1=CC=CC=C1	2	135	1320	1320	1320	1320
DB13219	Medifoxamine	CN(C)CC(OC1=CC=CC=C1)OC1=CC=CC=C1	2	1321	1321	1321	1321	1321
DB13221	Apronalide	CC(C)C(CC=C)C(=O)NC(N)=O	1322	1322	1322	1322	1322	1322
DB13222	Tilbroquinol	CC1=C2C=CC=NC2=C(O)C(Br)=C1	2	670	1323	1323	1323	1323
DB13225	Dibenzepin	CN(C)CCN1C2=CC=CC=C2N(C)C2=CC=CC=C2C1=O	2	125	1324	1324	1324	1324
DB13235	Perboric acid	OOB=O	1325	1325	1325	1325	1325	1325
DB13245	Thiram	CN(C)C(=S)SSC(=S)N(C)C	1326	1326	1326	1326	1326	1326
DB13247	Pramiracetam	CC(C)N(CCNC(=O)CN1CCCC1=O)C(C)C	1327	1327	1327	1327	1327	1327
DB13253	Proxibarbal	CC(O)CC1(CC=C)C(=O)NC(=O)NC1=O	70	70	74	74	1328	1328
DB13256	Clothiapine	CN1CCN(CC1)C1=NC2=CC=CC=C2SC2=C1C=C(Cl)C=C2	2	125	132	154	180	1329
DB13257	Ferrous sulfate anhydrous	[Fe++].[O-]S([O-])(=O)=O	321	321	321	321	321	321
DB13258	Etofamide	CCOCCN(CC1=CC=C(OC2=CC=C(C=C2)[N+]([O-])=O)C=C1)C(=O)C(Cl)Cl	1331	1331	1331	1331	1331	1331
DB13259	Ethyl chloride	CCCl	1332	1332	1332	1332	1332	1332
DB13262	Aceclidine	CC(=O)OC1CN2CCC1CC2	1333	1333	1333	1333	1333	1333
DB13265	Hexobendine	COC1=CC(=CC(OC)=C1OC)C(=O)OCCCN(C)CCN(C)CCCOC(=O)C1=CC(OC)=C(OC)C(OC)=C1	1334	1334	1334	1334	1334	1334
DB13269	Dichlorobenzyl alcohol	OCC1=C(Cl)C=C(Cl)C=C1	1335	1335	1335	1335	1335	1335
DB13273	Sultopride	CCN1CCCC1CNC(=O)C1=CC(=CC=C1OC)S(=O)(=O)CC	168	168	168	168	1336	1336
DB13284	Meticrane	CC1=CC2=C(C=C1S(N)(=O)=O)S(=O)(=O)CCC2	293	458	1337	1337	1337	1337
DB13286	Bumadizone	CCCCC(C(O)=O)C(=O)N(NC1=CC=CC=C1)C1=CC=CC=C1	414	414	414	1338	1338	1338
DB13288	Tromantadine	CN(C)CCOCC(=O)NC12CC3CC(CC(C3)C1)C2	1339	1339	1339	1339	1339	1339
DB13292	Pimethixene	CN1CCC(CC1)=C1C2=CC=CC=C2SC2=CC=CC=C12	2	125	125	195	1340	1340
DB13306	Chlorquinaldol	CC1=NC2=C(C=C1)C(Cl)=CC(Cl)=C2O	2	670	670	1341	1341	1341
DB13322	Hydrotalcite	O.O.O.O.O.O.O.O.O.O.O.O.[O--].[O--].[O--].[O--].[O--].[O--].[O--].[O--].[O--].[Mg++].[Mg++].[Mg++].[Mg++].[Mg++].[Mg++].[Al+3].[Al+3].[O-]C([O-])=O	1342	1342	1342	1342	1342	1342
DB13323	Trichloroethylene	ClC=C(Cl)Cl	1343	1343	1343	1343	1343	1343
DB13520	Metergoline	[H][C@@]12CC3=CN(C)C4=CC=CC(=C34)[C@@]1([H])C[C@@H](CNC(=O)OCC1=CC=CC=C1)CN2C	346	1344	1344	1344	1344	1344
DB13583	Mephenesin	CC1=CC=CC=C1OCC(O)CO	187	187	456	456	1345	1345
DB13595	Almasilate	O.[Mg++].[Al+3].[Al+3].[O-][Si]([O-])([O-])[O-].[O-][Si]([O-])([O-])[O-]	1346	1346	1346	1346	1346	1346
DB13624	Methoxyphenamine	CNC(C)CC1=CC=CC=C1OC	2	2	1347	1347	1347	1347
DB13628	Ethyl hydroxybenzoate	CCOC(=O)C1=CC=C(O)C=C1	2	135	583	583	1348	1348
DB13657	Benorilate	CC(=O)NC1=CC=C(OC(=O)C2=CC=CC=C2OC(C)=O)C=C1	1349	1349	1349	1349	1349	1349
DB13680	Naftazone	NC(=O)N\N=C1/C=CC2=CC=CC=C2C1=O	2	1350	1350	1350	1350	1350
DB13711	Tritoqualine	CCOC1=C(OCC)C(OCC)=C(N)C2=C1C(OC2=O)C1N(C)CCC2=CC3=C(OCO3)C(OC)=C12	637	853	1351	1351	1351	1351
DB13743	Sodium aurotiosulfate	O.O.[Na+].[Na+].[Na+].[Au+].[O-]S([S-])(=O)=O.[O-]S([S-])(=O)=O	321	1352	1352	1352	1352	1352
DB13746	Bioallethrin	CC(C)=CC1C(C(=O)OC2CC(=O)C(CC=C)=C2C)C1(C)C	1353	1353	1353	1353	1353	1353
DB13766	Lidoflazine	CC1=CC=CC(C)=C1NC(=O)CN1CCN(CCCC(C2=CC=C(F)C=C2)C2=CC=C(F)C=C2)CC1	2	204	1354	1354	1354	1354
DB13781	Xamoterol	OC(CNCCNC(=O)N1CCOCC1)COC1=CC=C(O)C=C1	1355	1355	1355	1355	1355	1355
DB13783	Acemetacin	COC1=CC2=C(C=C1)N(C(=O)C1=CC=C(Cl)C=C1)C(C)=C2CC(=O)OCC(O)=O	2	1356	1356	1356	1356	1356
DB13800	Calcium levulinate	[Ca++].CC(=O)CCC([O-])=O.CC(=O)CCC([O-])=O	6	1357	1357	1357	1357	1357
DB13813	Iodoform	[H]C(I)(I)I	1358	1358	1358	1358	1358	1358
DB13838	Noxytiolin	CNC(=S)NCO	1359	1359	1359	1359	1359	1359
DB13851	Artemotil	[H][C@@]12CC[C@@H](C)[C@]3([H])CC[C@@]4(C)OO[C@@]13[C@]([H])(O[C@H](OCC)[C@@H]2C)O4	891	891	891	891	891	1360
DB13853	Anethole trithione	COC1=CC=C(C=C1)C1=CC(=S)SS1	1361	1361	1361	1361	1361	1361
DB13854	Gamolenic acid	CCCCC\C=C/C\C=C/C\C=C/CCCCC(O)=O	9	9	9	9	1362	1362
DB13867	Fluticasone	[H][C@@]12C[C@@H](C)[C@](O)(C(=O)SCF)[C@@]1(C)C[C@H](O)[C@@]1(F)[C@@]2([H])C[C@H](F)C2=CC(=O)C=C[C@]12C	12	12	38	62	1363	1363
DB13872	Lormetazepam	CN1C2=C(C=C(Cl)C=C2)C(=NC(O)C1=O)C1=CC=CC=C1Cl	2	43	43	43	66	1364
DB13874	Enasidenib	CC(C)(O)CNC1=NC(=NC(NC2=CC(=NC=C2)C(F)(F)F)=N1)C1=NC(=CC=C1)C(F)(F)F	1365	1365	1365	1365	1365	1365
DB13882	Methyl nicotinate	COC(=O)C1=CN=CC=C1	2	135	1366	1366	1366	1366
DB13908	Amylmetacresol	CCCCCC1=CC=C(C)C=C1O	2	1165	1367	1367	1367	1367
DB13910	Valproate bismuth	[Bi+3].CCCC(CCC)C([O-])=O.CCCC(CCC)C([O-])=O.CCCC(CCC)C([O-])=O	1368	1368	1368	1368	1368	1368
DB13941	Piperaquine	ClC1=CC2=C(C=C1)C(=CC=N2)N1CCN(CCCN2CCN(CC2)C2=CC=NC3=C2C=CC(Cl)=C3)CC1	1369	1369	1369	1369	1369	1369
DB13943	Testosterone cypionate	[H][C@@]12CC[C@H](OC(=O)CCC3CCCC3)[C@@]1(C)CC[C@@]1([H])[C@@]2([H])CCC2=CC(=O)CC[C@]12C	12	12	38	948	1370	1370
DB13944	Testosterone enanthate	[H][C@@]12CC[C@H](OC(=O)CCCCCC)[C@@]1(C)CC[C@@]1([H])[C@@]2([H])CCC2=CC(=O)CC[C@]12C	12	12	38	948	1371	1371
DB13946	Testosterone undecanoate	CCCCCCCCCCC(=O)O[C@H]1CC[C@H]2[C@@H]3CCC4=CC(=O)CC[C@]4(C)[C@H]3CC[C@]12C	12	12	38	948	1372	1372
DB13949	Ferric cation	[Fe+3]
DB13952	Estradiol acetate	[H][C@@]12CC[C@H](O)[C@@]1(C)CC[C@]1([H])C3=CC=C(OC(C)=O)C=C3CC[C@@]21[H]	12	12	323	1373	1373	1373
DB13953	Estradiol benzoate	[H][C@]1(O)CC[C@@]2([H])[C@]3([H])CCC4=CC(OC(=O)C5=CC=CC=C5)=CC=C4[C@@]3([H])CC[C@]12C	12	12	1374	1374	1374	1374
DB13954	Estradiol cypionate	[H][C@@]1(CC[C@@]2([H])[C@]3([H])CCC4=CC(O)=CC=C4[C@@]3([H])CC[C@]12C)OC(=O)CCC1CCCC1	12	12	1375	1375	1375	1375
DB13955	Estradiol dienanthate	CCCCCCC(=O)O[C@H]1CC[C@H]2[C@@H]3CCC4=CC(OC(=O)CCCCCC)=CC=C4[C@H]3CC[C@]12C	12	12	1376	1376	1376	1376
DB13956	Estradiol valerate	[H][C@@]12CC[C@H](OC(=O)CCCC)[C@@]1(C)CC[C@]1([H])C3=C(CC[C@@]21[H])C=C(O)C=C3	12	12	1375	1377	1377	1377
DB13960	Bronopol	OCC(Br)(CO)[N+]([O-])=O	1378	1378	1378	1378	1378	1378
DB13966	Isopropyl myristate	CCCCCCCCCCCCCC(=O)OC(C)C	9	1379	1379	1379	1379	1379
DB13967	Patent Blue	CCN(CC)C1=CC=C(C=C1)C(=C1C=CC(C=C1)=[N+](CC)CC)C1=C(C=C(C(O)=C1)S(O)(=O)=O)S(O)(=O)=O	1380	1380	1380	1380	1380	1380
DB13970	Dioctyldimonium	CCCCCCCC[N+](C)(C)CCCCCCCC	9	9	757	1381	1381	1381
DB13971	Vanadium	[V]
DB13972	Racemethionine	CSCCC(N)C(O)=O
DB13977	Potassium carbonate	[K+].[K+].[O-]C([O-])=O	1342	1342	1342	1342	1342	1342
DB13980	Copper Cu-64	[64Cu]
DB13981	Nomegestrol acetate	[H][C@@]12CC[C@](OC(C)=O)(C(C)=O)[C@@]1(C)CC[C@]1([H])[C@@]3([H])CCC(=O)C=C3C(C)=C[C@@]21[H]	12	12	38	144	144	1383
DB13982	Lutetium Lu-177	[177Lu]
DB13987	Strontium chloride	[Cl-].[Cl-].[Sr++]
DB13996	Magnesium acetate	[Mg++].CC([O-])=O.CC([O-])=O	85	85	85	85	85	85
DB13997	Baloxavir marboxil	[H][C@@]12COCCN1C(=O)C1=C(OCOC(=O)OC)C(=O)C=CN1N2[C@H]1C2=CC=C(F)C(F)=C2CSC2=CC=CC=C12	1385	1385	1385	1385	1385	1385
DB14002	D-alpha-Tocopherol acetate	CC(C)CCC[C@@H](C)CCC[C@@H](C)CCC[C@]1(C)CCC2=C(C)C(OC(C)=O)=C(C)C(C)=C2O1	28	28	28	28	1386	1386
DB14018	Bromotheophylline	CN1C2=C(NC(Br)=N2)C(=O)N(C)C1=O	51	51	51	1387	1387	1387
DB14020	Benzoin	OC(C(=O)C1=CC=CC=C1)C1=CC=CC=C1	2	231	1388	1388	1388	1388
DB14033	Acetyl sulfisoxazole	CC(=O)N(C1=C(C)C(C)=NO1)S(=O)(=O)C1=CC=C(N)C=C1	2	90	1389	1389	1389	1389
DB14048	Sodium zirconium cyclosilicate	[Na+].[Na+].[Zr].[O-][Si]1([O-])O[Si]([O-])([O-])O[Si]([O-])([O-])O1	728	1390	1390	1390	1390	1390
DB14083	Bisphenol A diglycidyl ether	CC(C)(C1=CC=C(OCC2CO2)C=C1)C1=CC=C(OCC2CO2)C=C1	1391	1391	1391	1391	1391	1391
DB14084	Butylparaben	CCCCOC(=O)C1=CC=C(O)C=C1	2	135	583	1392	1392	1392
DB14099	1,2-Distearoyllecithin	CCCCCCCCCCCCCCCCCC(=O)OCC(COP([O-])(=O)OCC[N+](C)(C)C)OC(=O)CCCCCCCCCCCCCCCCC	1170	1170	1170	1393	1393	1393
DB14104	Linoleic acid	CCCCC\C=C/C\C=C/CCCCCCCC(O)=O	9	9	9	9	1394	1394
DB14106	Tetrakis(2-methoxyisobutylisocyanide)copper(I) tetrafluoroborate	[Cu+].F[B-](F)(F)F.COC(C)(C)C[N+]#[C-].COC(C)(C)C[N+]#[C-].COC(C)(C)C[N+]#[C-].COC(C)(C)C[N+]#[C-]	1395	1395	1395	1395	1395	1395
DB14109	alpha-Arbutin	OC[C@H]1O[C@H](OC2=CC=C(O)C=C2)[C@H](O)[C@@H](O)[C@@H]1O
DB14110	Butylene glycol	CC(O)CCO	1396	1396	1396	1396	1396	1396
DB14116	Silodrate	O.[O--].[O--].[Mg++].[Mg++].[Al+3].[Al+3].[O-][Si]([O-])=O.[O-][Si]([O-])=O.[O-][Si]([O-])=O	1397	1397	1397	1397	1397	1397
DB14120	Phenylethyl resorcinol	CC(C1=CC=CC=C1)C1=CC=C(O)C=C1O	2	846	1398	1398	1398	1398
DB14123	Menthol	CC(C)C1CCC(C)CC1O
DB14141	p-Phenylenediamine	NC1=CC=C(N)C=C1	2	1399	1399	1399	1399	1399
DB14143	Distearyldimonium	CCCCCCCCCCCCCCCCCC[N+](C)(C)CCCCCCCCCCCCCCCCCC	1170	1400	1400	1400	1400	1400
DB14151	Phosphorus	[P]
DB14156	Synthetic camphor	CC1(C)C2CCC1(C)C(=O)C2	1401	1401	1401	1401	1401	1401
DB14174	Dipentamethylenethiuram disulfide	S=C(SSC(=S)N1CCCCC1)N1CCCCC1	1402	1402	1402	1402	1402	1402
DB14175	alpha-Amyl cinnamaldehyde	CCCCC\C(C=O)=C\C1=CC=CC=C1	1403	1403	1403	1403	1403	1403
DB14176	Benzylparaben	OC1=CC=C(C=C1)C(=O)OCC1=CC=CC=C1	2	231	336	1404	1404	1404
DB14177	Propylparaben	CCCOC(=O)C1=CC=C(O)C=C1	2	135	583	1392	1405	1405
DB14178	Tetramethylthiuram monosulfide	CN(C)C(=S)SC(=S)N(C)C	1406	1406	1406	1406	1406	1406
DB14180	Nickel sulfate	[Ni++].[O-]S([O-])(=O)=O	321	321	321	321	321	321
DB14182	Dichromate	[O-][Cr](=O)(=O)O[Cr]([O-])(=O)=O	1408	1408	1408	1408	1408	1408
DB14183	Geraniol	CC(C)=CCC\C(C)=C\CO	1409	1409	1409	1409	1409	1409
DB14184	Cinnamaldehyde	O=C\C=C\C1=CC=CC=C1	2	1410	1410	1410	1410	1410
DB14185	Aripiprazole lauroxil	CCCCCCCCCCCC(=O)OCN1C(=O)CCC2=CC=C(OCCCCN3CCN(CC3)C3=C(Cl)C(Cl)=CC=C3)C=C12	1411	1411	1411	1411	1411	1411
DB14186	Cinnamyl alcohol	OC\C=C\C1=CC=CC=C1	2	1412	1412	1412	1412	1412
DB14187	Hydroxycitronellal	[H]C(=O)CC(C)CCCC(C)(C)O	1413	1413	1413	1413	1413	1413
DB14188	Isoeugenol	COC1=CC(C=CC)=CC=C1O	2	1020	1414	1414	1414	1414
DB14189	Ethylenediamine	NCCN	1415	1415	1415	1415	1415	1415
DB14191	Diphenylguanidine	N=C(NC1=CC=CC=C1)NC1=CC=CC=C1	2	1416	1416	1416	1416	1416
DB14193	Ditiocarb zinc	[Zn++].CCN(CC)C([S-])=S.CCN(CC)C([S-])=S	1417	1417	1417	1417	1417	1417
DB14194	Zinc dibutyldithiocarbamate	[Zn++].CCCCN(CCCC)C([S-])=S.CCCCN(CCCC)C([S-])=S	1418	1418	1418	1418	1418	1418
DB14195	4-(Isopropylamino)diphenylamine	CC(C)NC1=CC=C(NC2=CC=CC=C2)C=C1	2	1419	1419	1419	1419	1419
DB14196	N-Cyclohexyl-N'-phenyl-1,4-phenylenediamine	C1CCC(CC1)NC1=CC=C(NC2=CC=CC=C2)C=C1	2	1420	1420	1420	1420	1420
DB14197	Methylchloroisothiazolinone	CN1SC(Cl)=CC1=O	1421	1421	1421	1421	1421	1421
DB14198	Quaternium-15	[Cl-].[H]C(Cl)=C([H])C[N+]12CN3CN(CN(C3)C1)C2	926	1422	1422	1422	1422	1422
DB14199	Bromothalonil	BrCC(Br)(CCC#N)C#N	1423	1423	1423	1423	1423	1423
DB14200	Thiohexam	C1CCC(CC1)NSC1=NC2=CC=CC=C2S1	1424	1424	1424	1424	1424	1424
DB14201	2,2'-Dibenzothiazyl disulfide	S(SC1=NC2=CC=CC=C2S1)C1=NC2=CC=CC=C2S1	1425	1425	1425	1425	1425	1425
DB14202	Morpholinylmercaptobenzothiazole	C1CN(CCO1)SC1=NC2=CC=CC=C2S1	1424	1426	1426	1426	1426	1426
DB14203	Disperse Blue 106	CCN(CCO)C1=CC=C(\N=N\C2=NC=C(S2)N(=O)=O)C(C)=C1	1427	1427	1427	1427	1427	1427
DB14206	Cobalt chloride	[Cl-].[Cl-].[Co++]
DB14212	Methylparaben	COC(=O)C1=CC=C(O)C=C1	2	135	583	1428	1428	1428
DB14219	Monomethyl fumarate	COC(=O)\C=C\C(O)=O	2	977	1429	1429	1429	1429
DB14475	L-Lactic acid	C[C@H](O)C(O)=O
DB14476	DL-alpha-Tocopherol	CC(C)CCCC(C)CCCC(C)CCCC1(C)CCC2=C(C)C(O)=C(C)C(C)=C2O1
DB14477	DL-alpha tocopheryl acetate	CC(C)CCCC(C)CCCC(C)CCCC1(C)CCC2=C(O1)C(C)=C(C)C(OC(C)=O)=C2C
DB14486	Niacinamide ascorbate	NC(=O)C1=CN=CC=C1.[H]C(O)(CO)[C@@]1([H])OC(=O)C(O)=C1O	5	5	5	1430	1430	1430
DB14487	Zinc acetate	[Zn++].CC([O-])=O.CC([O-])=O	85	85	85	85	85	85
DB14489	Ferrous succinate	[Fe++].[O-]C(=O)CCC([O-])=O	6	6	14	14	14	14
DB14491	Ferrous fumarate	[Fe++].[H]\C(=C(\[H])C([O-])=O)C([O-])=O	2	1433	1433	1433	1433	1433
DB14496	Sodium molybdate	[Na+].[Na+].[O-][Mo]([O-])(=O)=O	321	1434	1434	1434	1434	1434
DB14498	Potassium acetate	[K+].CC([O-])=O	85	85	1435	1435	1435	1435
DB14499	Potassium sulfate	[K+].[K+].[O-]S([O-])(=O)=O	321	321	321	321	321	321
DB14500	Potassium	[KH]	1067	1067	1067	1067	1067	1067
DB14505	Sodium borate	[Na+].[Na+].[O-]B1OB2OB([O-])OB(O1)O2	1438	1438	1438	1438	1438	1438
DB14512	Mometasone furoate	[H][C@@]12C[C@@H](C)[C@](OC(=O)C3=CC=CO3)(C(=O)CCl)[C@@]1(C)C[C@H](O)[C@@]1(Cl)[C@@]2([H])CCC2=CC(=O)C=C[C@]12C	12	12	38	1439	1439	1439
DB14513	Magnesium	[MgH2]	1067	1067	1067	1067	1067	1067
DB14517	Aluminium phosphate	[Al+3].[O-]P([O-])([O-])=O	1085	1085	1085	1085	1085	1085
DB14518	Aluminum acetate	[Al+3].CC([O-])=O.CC([O-])=O.CC([O-])=O	85	85	85	1442	1442	1442
DB14527	Chromic nitrate	[Cr+3].[O-][N+]([O-])=O.[O-][N+]([O-])=O.[O-][N+]([O-])=O	833	833	833	833	833	833
DB14529	Chromium nicotinate	[Cr+3].[O-]C(=O)C1=CN=CC=C1.[O-]C(=O)C1=CN=CC=C1.[O-]C(=O)C1=CN=CC=C1	705	1444	1444	1444	1444	1444
DB14530	Chromous sulfate	[Cr++].[O-]S([O-])(=O)=O	321	321	321	321	321	321
DB14533	Zinc chloride	[Cl-].[Cl-].[Zn++]
DB14539	Hydrocortisone acetate	[H][C@@]12CC[C@](O)(C(=O)COC(C)=O)[C@@]1(C)C[C@H](O)[C@@]1([H])[C@@]2([H])CCC2=CC(=O)CC[C@]12C	12	12	38	62	1446	1446
DB14540	Hydrocortisone butyrate	[H][C@@]12CC[C@](OC(=O)CCC)(C(=O)CO)[C@@]1(C)C[C@H](O)[C@@]1([H])[C@@]2([H])CCC2=CC(=O)CC[C@]12C	12	12	38	610	1447	1447
DB14541	Hydrocortisone cypionate	[H][C@@]12CC[C@](O)(C(=O)COC(=O)CCC3CCCC3)[C@@]1(C)C[C@H](O)[C@@]1([H])[C@@]2([H])CCC2=CC(=O)CC[C@]12C	12	12	38	1448	1448	1448
DB14543	Hydrocortisone probutate	[H][C@@]12CC[C@](OC(=O)CCC)(C(=O)COC(=O)CC)[C@@]1(C)C[C@H](O)[C@@]1([H])[C@@]2([H])CCC2=CC(=O)CC[C@]12C	12	12	38	610	1449	1449
DB14544	Hydrocortisone valerate	[H][C@@]12CC[C@](OC(=O)CCCC)(C(=O)CO)[C@@]1(C)C[C@H](O)[C@@]1([H])[C@@]2([H])CCC2=CC(=O)CC[C@]12C	12	12	38	610	1447	1450
DB14545	Hydrocortisone succinate	[H][C@@]12CC[C@](O)(C(=O)COC(=O)CCC(O)=O)[C@@]1(C)C[C@H](O)[C@@]1([H])[C@@]2([H])CCC2=CC(=O)CC[C@]12C	12	12	38	1451	1451	1451
DB14550	Gallium chloride Ga-67	[Cl-].[Cl-].[Cl-].[67Ga+3]
DB14568	Ivosidenib	[H][C@@](N(C(=O)[C@]1([H])CCC(=O)N1C1=NC=CC(=C1)C#N)C1=CC(F)=CN=C1)(C(=O)NC1CC(F)(F)C1)C1=C(Cl)C=CC=C1	1452	1452	1452	1452	1452	1452
DB14569	Tedizolid	CN1N=NC(=N1)C1=NC=C(C=C1)C1=C(F)C=C(C=C1)N1C[C@H](CO)OC1=O	1453	1453	1453	1453	1453	1453
DB14575	Eslicarbazepine	NC(=O)N1C2=C(C[C@H](O)C3=C1C=CC=C3)C=CC=C2	2	231	270	1454	1454	1454
DB14583	Segesterone acetate	[H][C@@]12CC(=C)[C@](OC(C)=O)(C(C)=O)[C@@]1(C)CC[C@]1([H])[C@@]3([H])CCC(=O)C=C3CC[C@@]21[H]	12	12	38	1455	1455	1455
DB14596	Loteprednol etabonate	[H][C@@]12CC[C@](OC(=O)OCC)(C(=O)OCCl)[C@@]1(C)C[C@H](O)[C@@]1([H])[C@@]2([H])CCC2=CC(=O)C=C[C@]12C	12	12	38	1456	1456	1456
DB14631	Prednisolone phosphate	[H][C@@]12CC[C@](O)(C(=O)COP(O)(O)=O)[C@@]1(C)C[C@H](O)[C@@]1([H])[C@@]2([H])CCC2=CC(=O)C=C[C@]12C	12	12	38	62	1457	1457
DB14632	Prednisolone tebutate	[H][C@@]12CC[C@](O)(C(=O)COC(=O)CC(C)(C)C)[C@@]1(C)C[C@H](O)[C@@]1([H])[C@@]2([H])CCC2=CC(=O)C=C[C@]12C	12	12	38	1458	1458	1458
DB14638	Diloxanide furoate	CN(C(=O)C(Cl)Cl)C1=CC=C(OC(=O)C2=CC=CO2)C=C1	1459	1459	1459	1459	1459	1459
DB14643	Methylprednisolone aceponate	[H][C@@]12CC[C@](OC(=O)CC)(C(=O)COC(C)=O)[C@@]1(C)C[C@H](O)[C@@]1([H])[C@@]2([H])C[C@H](C)C2=CC(=O)C=C[C@]12C	12	12	38	1460	1460	1460
DB14644	Methylprednisolone hemisuccinate	[H][C@@]12CC[C@](O)(C(=O)COC(=O)CCC(O)=O)[C@@]1(C)C[C@H](O)[C@@]1([H])[C@@]2([H])C[C@H](C)C2=CC(=O)C=C[C@]12C	12	12	38	1461	1461	1461
DB14646	Prednisone acetate	[H][C@@]12CC[C@](O)(C(=O)COC(C)=O)[C@@]1(C)CC(=O)[C@@]1([H])[C@@]2([H])CCC2=CC(=O)C=C[C@]12C	12	12	38	62	1462	1462
DB14649	Dexamethasone acetate	[H][C@@]12C[C@@H](C)[C@](O)(C(=O)COC(C)=O)[C@@]1(C)C[C@H](O)[C@@]1(F)[C@@]2([H])CCC2=CC(=O)C=C[C@]12C	12	12	38	62	1463	1463
DB14655	Drostanolone propionate	[H][C@@]12CC[C@H](OC(=O)CC)[C@@]1(C)CC[C@@]1([H])[C@@]2([H])CC[C@@]2([H])CC(=O)[C@H](C)C[C@]12C	12	12	1464	1464	1464	1464
DB14657	Paramethasone acetate	[H][C@@]12C[C@@H](C)[C@](O)(C(=O)COC(C)=O)[C@@]1(C)C[C@H](O)[C@@]1([H])[C@@]2([H])C[C@H](F)C2=CC(=O)C=C[C@]12C	12	12	38	62	1465	1465
DB14658	Chloramphenicol palmitate	CCCCCCCCCCCCCCCC(=O)OC[C@@H](NC(=O)C(Cl)Cl)[C@H](O)C1=CC=C(C=C1)[N+]([O-])=O	1466	1466	1466	1466	1466	1466
DB14669	Betamethasone phosphate	[H][C@@]12C[C@H](C)[C@](O)(C(=O)COP(O)(O)=O)[C@@]1(C)C[C@H](O)[C@@]1(F)[C@@]2([H])CCC2=CC(=O)C=C[C@]12C	12	12	38	62	1467	1467
DB14674	Estramustine phosphate	[H][C@@]12CC[C@H](OP(O)(O)=O)[C@@]1(C)CC[C@]1([H])C3=C(CC[C@@]21[H])C=C(OC(=O)N(CCCl)CCCl)C=C3	12	12	647	647	1468	1468
DB14677	Gestonorone caproate	[H][C@@]12CC[C@](OC(=O)CCCCC)(C(C)=O)[C@@]1(C)CC[C@]1([H])[C@@]3([H])CCC(=O)C=C3CC[C@@]21[H]	12	12	38	923	923	1469
DB14702	Sodium metavanadate	[Na+].[O-][V](=O)=O	1470	1470	1470	1470	1470	1470
DB14703	Dexamethasone metasulfobenzoate	[H][C@@]12C[C@@H](C)[C@](O)(C(=O)COC(=O)C3=CC=CC(=C3)S(O)(=O)=O)[C@@]1(C)C[C@H](O)[C@@]1(F)[C@@]2([H])CCC2=CC(=O)C=C[C@]12C	12	12	1471	1471	1471	1471
DB14752	Racephedrine	CN[C@H](C)[C@@H](O)C1=CC=CC=C1
DB14754	Solriamfetol	N[C@@H](COC(N)=O)CC1=CC=CC=C1	1472	1472	1472	1472	1472	1472
DB14763	Cycloguanil	CC1(C)N=C(N)N=C(N)N1C1=CC=C(Cl)C=C1	54	1473	1473	1473	1473	1473
DB14766	Etrasimod	OC(=O)C[C@H]1CCC2=C1NC1=C2C=C(OCC2=CC(=C(C=C2)C2CCCC2)C(F)(F)F)C=C1	1474	1474	1474	1474	1474	1474
DB14783	Diroximel fumarate	COC(=O)\C=C\C(=O)OCCN1C(=O)CCC1=O	1475	1475	1475	1475	1475	1475
DB14845	Filgotinib	O=C(NC1=NN2C(C=CC=C2C2=CC=C(CN3CCS(=O)(=O)CC3)C=C2)=N1)C1CC1	1476	1476	1476	1476	1476	1476
DB14881	Oliceridine	COC1=C(CNCC[C@]2(CCOC3(CCCC3)C2)C2=NC=CC=C2)SC=C1	1477	1477	1477	1477	1477	1477
DB14914	Flortaucipir F-18	[18F]C1=CC=C(C=N1)C1=CC=C2C(NC3=C2C=NC=C3)=C1	2	1478	1478	1478	1478	1478
DB14921	Mavacamten	CC(C)N1C(=O)NC(N[C@@H](C)C2=CC=CC=C2)=CC1=O	1479	1479	1479	1479	1479	1479
DB14924	Ritlecitinib	C[C@H]1CC[C@H](CN1C(=O)C=C)NC1=NC=NC2=C1C=CN2	1480	1480	1480	1480	1480	1480
DB14973	Abrocitinib	CCCS(=O)(=O)N[C@H]1C[C@H](C1)N(C)C1=C2C=CNC2=NC=N1	1481	1481	1481	1481	1481	1481
DB14975	Voxelotor	CC(C)N1N=CC=C1C1=C(COC2=CC=CC(O)=C2C=O)C=CC=N1	1482	1482	1482	1482	1482	1482
DB15011	Avacopan	CC1=CC=C(NC(=O)[C@H]2CCCN([C@H]2C2=CC=C(NC3CCCC3)C=C2)C(=O)C2=C(F)C=CC=C2C)C=C1C(F)(F)F	1483	1483	1483	1483	1483	1483
DB15031	Daridorexant	COC1=CC(C(=O)N2CCC[C@@]2(C)C2=NC3=C(N2)C=CC(Cl)=C3C)=C(C=C1)N1N=CC=N1	997	1484	1484	1484	1484	1484
DB15071	Omidenepag isopropyl	CC(C)OC(=O)CNC1=CC=CC(CN(CC2=CC=C(C=C2)N2C=CC=N2)S(=O)(=O)C2=CC=CN=C2)=N1	1485	1485	1485	1485	1485	1485
DB15091	Upadacitinib	CC[C@@H]1CN(C[C@@H]1C1=CN=C2C=NC3=C(C=CN3)N12)C(=O)NCC(F)(F)F	1486	1486	1486	1486	1486	1486
DB15097	Gefapixant	COC1=C(C=C(OC2=CN=C(N)N=C2N)C(=C1)C(C)C)S(N)(=O)=O	1487	1487	1487	1487	1487	1487
DB15102	Pemigatinib	CCN1C(=O)N(CC2=CN=C3NC(CN4CCOCC4)=CC3=C12)C1=C(F)C(OC)=CC(OC)=C1F	1488	1488	1488	1488	1488	1488
DB15114	Vamorolone	C[C@@H]1C[C@H]2[C@@H]3CCC4=CC(=O)C=C[C@]4(C)C3=CC[C@]2(C)[C@@]1(O)C(=O)CO	12	12	38	62	1489	1489
DB15133	Tepotinib	CN1CCC(COC2=CN=C(N=C2)C2=CC(CN3N=C(C=CC3=O)C3=CC(=CC=C3)C#N)=CC=C2)CC1	1490	1490	1490	1490	1490	1490
DB15149	Futibatinib	COC1=CC(=CC(OC)=C1)C#CC1=NN([C@H]2CCN(C2)C(=O)C=C)C2=C1C(N)=NC=N2	1491	1491	1491	1491	1491	1491
DB15233	Avapritinib	CN1C=C(C=N1)C1=CN2N=CN=C(N3CCN(CC3)C3=NC=C(C=N3)[C@@](C)(N)C3=CC=C(F)C=C3)C2=C1	1492	1492	1492	1492	1492	1492
DB15328	Ubrogepant	C[C@@H]1[C@@H](C[C@H](NC(=O)C2=CN=C3C[C@]4(CC3=C2)C(=O)NC2=NC=CC=C42)C(=O)N1CC(F)(F)F)C1=CC=CC=C1	1493	1493	1493	1493	1493	1493
DB15444	Elexacaftor	C[C@@H]1CN(C2=NC(=CC=C2C(=O)NS(=O)(=O)C2=CN(C)N=C2C)N2C=CC(OCC(C)(C)C(F)(F)F)=N2)C(C)(C)C1	1494	1494	1494	1494	1494	1494
DB15456	Vericiguat	COC(=O)NC1=C(N)N=C(N=C1N)C1=NN(CC2=CC=CC=C2F)C2=C1C=C(F)C=N2	982	982	982	982	1495	1495
DB15463	Belzutifan	CS(=O)(=O)C1=CC=C(OC2=CC(=CC(F)=C2)C#N)C2=C1[C@H](O)[C@H](F)[C@@H]2F	1496	1496	1496	1496	1496	1496
DB15465	Benzhydrocodone	[H][C@@]12OC3=C(OC)C=CC4=C3[C@@]11CCN(C)[C@]([H])(C4)[C@]1([H])CC=C2OC(=O)C1=CC=CC=C1	12	1497	1497	1497	1497	1497
DB15467	Cinoxate	CCOCCOC(=O)\C=C\C1=CC=C(OC)C=C1	188	1103	1498	1498	1498	1498
DB15479	Zirconium chloride hydroxide	O[Zr]Cl	1499	1499	1499	1499	1499	1499
DB15480	Resorcinol monoacetate	CC(=O)OC1=CC(O)=CC=C1	2	135	1500	1500	1500	1500
DB15490	Zuranolone	[H][C@@]1(CC[C@@]2([H])[C@]3([H])CC[C@]4([H])C[C@](C)(O)CC[C@]4([H])[C@@]3([H])CC[C@]12C)C(=O)CN1C=C(C=N1)C#N	12	1501	1501	1501	1501	1501
DB15534	Colchiceine	COC1=C(OC)C(OC)=C2C(CCC(NC(C)=O)C3=CC(=O)C(O)=CC=C23)=C1	637	1502	1502	1502	1502	1502
DB15536	Ferric chloride	Cl[Fe](Cl)Cl	1503	1503	1503	1503	1503	1503
DB15555	Magnesium malate	[Mg++].OC(CC([O-])=O)C([O-])=O	6	6	6	1504	1504	1504
DB15566	Prednisolone acetate	[H][C@@]12CC[C@](O)(C(=O)COC(C)=O)[C@@]1(C)C[C@]([H])(O)[C@@]1([H])[C@@]2([H])CCC2=CC(=O)C=C[C@]12C	12	12	38	62	1505	1505
DB15576	Ethyl salicylate	CCOC(=O)C1=CC=CC=C1O	2	135	1115	1506	1506	1506
DB15598	Ferric maltol	[Fe+3].CC1=C([O-])C(=O)C=CO1.CC1=C([O-])C(=O)C=CO1.CC1=C([O-])C(=O)C=CO1	1507	1507	1507	1507	1507	1507
DB15669	Fezolinetant	C[C@H]1N(CCN2C1=NN=C2C1=NC(C)=NS1)C(=O)C1=CC=C(F)C=C1	1508	1508	1508	1508	1508	1508
DB15678	Calcium undecylenate	[Ca++].[O-]C(=O)CCCCCCCCC=C.[O-]C(=O)CCCCCCCCC=C	9	1138	1509	1509	1509	1509
DB15679	Aluminum subacetate	CC(=O)O[Al](O)OC(C)=O	1510	1510	1510	1510	1510	1510
DB15685	Selpercatinib	COC1=NC=C(CN2C3CC2CN(C3)C2=CC=C(C=N2)C2=CC(OCC(C)(C)O)=CN3N=CC(C#N)=C23)C=C1	1511	1511	1511	1511	1511	1511
DB15694	Cedazuridine	OC[C@H]1O[C@@H](N2CC[C@@H](O)NC2=O)C(F)(F)[C@@H]1O	1512	1512	1512	1512	1512	1512
DB15779	Mebrofenin	CC1=CC(C)=C(Br)C(C)=C1NC(=O)CN(CC(O)=O)CC(O)=O	1513	1513	1513	1513	1513	1513
DB15906	Acetylene	C#C	1514	1514	1514	1514	1514	1514
DB15916	Anethole	COC1=CC=C(\C=C\C)C=C1	2	1020	1515	1515	1515	1515
DB16022	Thenyldiamine	CN(C)CCN(CC1=CSC=C1)C1=CC=CC=N1	2	125	399	399	1516	1516
DB16165	Finerenone	CCOC1=NC=C(C)C2=C1[C@H](C1=CC=C(C=C1OC)C#N)C(C(N)=O)=C(C)N2	94	1517	1517	1517	1517	1517
DB16200	Iptacopan	CCO[C@H]1CCN(CC2=C(OC)C=C(C)C3=C2C=CN3)[C@@H](C1)C1=CC=C(C=C1)C(O)=O	1518	1518	1518	1518	1518	1518
DB16217	Leniolisib	CCC(=O)N1CC[C@@H](C1)NC1=C2CN(CCC2=NC=N1)C1=CN=C(OC)C(=C1)C(F)(F)F	1519	1519	1519	1519	1519	1519
DB16236	Mitapivat	O=C(N1CCN(CC2CC2)CC1)C1=CC=C(NS(=O)(=O)C2=CC=CC3=C2N=CC=C3)C=C1	1520	1520	1520	1520	1520	1520
DB16267	Olutasidenib	C[C@H](NC1=CC=C(C#N)N(C)C1=O)C1=CC2=C(NC1=O)C=CC(Cl)=C2	1521	1521	1521	1521	1521	1521
DB16624	Thallous chloride Tl-201	Cl[201Tl]	1522	1522	1522	1522	1522	1522
DB16625	Prasterone enantate	[H][C@@]12CCC(=O)[C@@]1(C)CC[C@@]1([H])[C@@]2([H])CC=C2C[C@H](CC[C@]12C)OC(=O)CCCCCC	12	12	38	1523	1523	1523
DB16703	Belumosudil	CC(C)NC(=O)COC1=CC=CC(=C1)C1=NC2=C(C=CC=C2)C(NC2=CC=C3NN=CC3=C2)=N1	1524	1524	1524	1524	1524	1524
DB16965	PBT-434	CCNCC1=NC2=C(C(Cl)=CC(Cl)=C2O)C(=O)N1C	1525	1525	1525	1525	1525	1525
DB17308	Laurocapram	CCCCCCCCCCCCN1CCCCCC1=O	9	9	9	1526	1526	1526
DB17386	Xenon Xe-129	[129Xe]
DB17472	Pirtobrutinib	COC1=C(C=C(F)C=C1)C(=O)NCC1=CC=C(C=C1)C1=NN([C@@H](C)C(F)(F)F)C(N)=C1C(N)=O	1527	1527	1527	1527	1527	1527
DB17823	Perfluorohexyloctane	CCCCCCCCC(F)(F)C(F)(F)C(F)(F)C(F)(F)C(F)(F)C(F)(F)F	267	1528	1528	1528	1528	1528
DB17992	Lotilaner	CC1=C(SC(=C1)C1=NO[C@@](C1)(C1=CC(Cl)=C(Cl)C(Cl)=C1)C(F)(F)F)C(=O)NCC(=O)NCC(F)(F)F	1529	1529	1529	1529	1529	1529
DB18002	Lomifylline	CN1C2=C(N(CCCCC(C)=O)C=N2)C(=O)N(C)C1=O	51	408	408	1530	1530	1530
