# Supplementary material for: Computational drug repositioning approach to predict multi-target therapeutics for epilepsy
Source: Sci Rep. 2025 Dec 16;15:43927. doi: 10.1038/s41598-025-27625-2 (PMC12708636; doi:10.1038/s41598-025-27625-2)
Supplement: Supplementary file 5 — Supplementary Material 5 [file 41598_2025_27625_MOESM5_ESM.csv]

DB_ID	PC_ID	Name	SMILES	BE_Cav3.1	KI_Cav3.1	BE_GABRA1B1	KI_GABRA1B1	BE_Nav1.2	KI_Nav1.2
DB00120	6140	Phenylalanine	N[C@@H](CC1=CC=CC=C1)C(O)=O	-4.74	334.99	-5.20	154.04	-5.19	156.23
DB00135	6057	Tyrosine	N[C@@H](CC1=CC=C(O)C=C1)C(O)=O	-5.79	57.04	-6.15	30.96	-5.97	41.93
DB00170	4055	Menadione	CC1=CC(=O)C2=CC=CC=C2C1=O	-5.94	43.94	-6.79	10.59	-5.55	85.97
DB00181	2284	Baclofen	NCC(CC(O)=O)C1=CC=C(Cl)C=C1	-5.83	53.63	-4.56	453.74	-5.05	198.97
DB00182	3007	Amphetamine	CC(N)CC1=CC=CC=C1	-7.62	2.58	-6.01	39.17	-6.26	25.71
DB00191	4771	Phentermine	CC(C)(N)CC1=CC=CC=C1	-7.68	2.33	-5.85	51.15	-6.32	23.36
DB00192	52195	Indecainide	CC(C)NCCCC1(C(N)=O)C2=CC=CC=C2C2=CC=CC=C12	-9.73	0.07	-6.45	18.80	-7.84	1.79
DB00205	4993	Pyrimethamine	CCC1=C(C(N)=NC(N)=N1)C1=CC=C(Cl)C=C1	-8.12	1.12	-5.61	77.84	-8.36	0.74
DB00230	5486971	Pregabalin	CC(C)C[C@H](CN)CC(O)=O	-5.76	60.45	-3.64	2160.00	-5.73	62.55
DB00231	5391	Temazepam	CN1C2=C(C=C(Cl)C=C2)C(=NC(O)C1=O)C1=CC=CC=C1	-7.49	3.24	-5.24	144.83	-7.16	5.61
DB00234	127151	Reboxetine	[H][C@@]1(CNCCO1)[C@H](OC1=CC=CC=C1OCC)C1=CC=CC=C1	-7.93	1.54	-6.04	37.39	-7.02	7.21
DB00235	4197	Milrinone	CC1=C(C=C(C#N)C(=O)N1)C1=CC=NC=C1	-6.27	25.41	-5.68	68.24	-6.66	13.15
DB00259	5333	Sulfanilamide	NC1=CC=C(C=C1)S(N)(=O)=O	-5.09	187.07	-7.29	4.53	-5.67	69.30
DB00263	5344	Sulfisoxazole	CC1=NOC(NS(=O)(=O)C2=CC=C(N)C=C2)=C1C	-6.73	11.57	-5.90	47.12	-6.79	10.57
DB00265	2883	Crotamiton	CCN(C(=O)C=CC)C1=CC=CC=C1C	-5.60	77.91	-4.85	277.16	-5.53	88.81
DB00280	3114	Disopyramide	CC(C)N(CCC(C(N)=O)(C1=CC=CC=C1)C1=NC=CC=C1)C(C)C	-7.12	5.99	-5.15	167.42	-6.84	9.76
DB00289	54841	Atomoxetine	CNCC[C@@H](OC1=CC=CC=C1C)C1=CC=CC=C1	-8.05	1.25	-5.13	174.94	-6.52	16.54
DB00316	1983	Acetaminophen	CC(=O)NC1=CC=C(O)C=C1	-5.27	136.44	-6.61	14.28	-4.73	341.06
DB00321	2160	Amitriptyline	CN(C)CCC=C1C2=CC=CC=C2CCC2=CC=CC=C12	-9.56	0.10	-6.53	16.31	-7.94	1.51
DB00333	4095	Methadone	CCC(=O)C(CC(C)N(C)C)(C1=CC=CC=C1)C1=CC=CC=C1	-8.10	1.16	-5.12	176.20	-7.06	6.67
DB00334	4585	Olanzapine	CN1CCN(CC1)C1=NC2=CC=CC=C2NC2=C1C=C(C)S2	-6.57	15.18	-4.74	338.18	-6.57	15.19
DB00339	1046	Pyrazinamide	NC(=O)C1=NC=CN=C1	-4.48	518.54	-5.35	120.75	-4.23	788.13
DB00340	4167	Metixene	CN1CCCC(CC2C3=CC=CC=C3SC3=CC=CC=C23)C1	-9.61	0.09	-6.65	13.40	-8.53	0.56
DB00344	4976	Protriptyline	CNCCCC1C2=CC=CC=C2C=CC2=CC=CC=C12	-8.99	0.26	-6.38	20.95	-7.68	2.34
DB00345	2148	Aminohippuric acid	NC1=CC=C(C=C1)C(=O)NCC(O)=O	-5.86	50.67	-5.10	183.82	-5.49	94.92
DB00346	2092	Alfuzosin	COC1=CC2=C(C=C1OC)C(N)=NC(=N2)N(C)CCCNC(=O)C1CCCO1	-7.31	4.40	-5.23	145.52	-6.09	34.36
DB00354	6729	Buclizine	CC(C)(C)C1=CC=C(CN2CCN(CC2)C(C2=CC=CC=C2)C2=CC=C(Cl)C=C2)C=C1	-10.30	0.03	-5.51	90.67	-10.38	0.03
DB00357	2145	Aminoglutethimide	CCC1(CCC(=O)NC1=O)C1=CC=C(N)C=C1	-6.23	27.06	-5.32	126.81	-6.11	32.94
DB00359	5215	Sulfadiazine	NC1=CC=C(C=C1)S(=O)(=O)NC1=NC=CC=N1	-8.20	0.97	-5.06	195.93	-7.80	1.90
DB00363	2818	Clozapine	CN1CCN(CC1)C1=NC2=CC(Cl)=CC=C2NC2=CC=CC=C12	-7.25	4.83	-4.90	254.34	-6.99	7.52
DB00366	3162	Doxylamine	CN(C)CCOC(C)(C1=CC=CC=C1)C1=CC=CC=N1	-7.87	1.71	-4.35	646.33	-6.47	18.02
DB00370	4205	Mirtazapine	CN1CCN2C(C1)C1=CC=CC=C1CC1=C2N=CC=C1	-7.57	2.82	-5.62	75.45	-7.11	6.14
DB00392	3290	Profenamine	CCN(CC)C(C)CN1C2=CC=CC=C2SC2=CC=CC=C12	-8.77	0.37	-4.23	799.40	-8.14	1.08
DB00404	2118	Alprazolam	CC1=NN=C2CN=C(C3=CC=CC=C3)C3=C(C=CC(Cl)=C3)N12	-7.26	4.78	-5.76	59.55	-8.04	1.28
DB00405	16960	Dexbrompheniramine	CN(C)CC[C@@H](C1=CC=C(Br)C=C1)C1=CC=CC=N1	-8.39	0.71	-4.90	257.19	-7.02	7.14
DB00408	3964	Loxapine	CN1CCN(CC1)C1=NC2=CC=CC=C2OC2=C1C=C(Cl)C=C2	-8.46	0.63	-5.27	137.55	-8.25	0.90
DB00420	4926	Promazine	CN(C)CCCN1C2=CC=CC=C2SC2=CC=CC=C12	-8.11	1.14	-4.79	309.31	-6.47	18.02
DB00422	4158	Methylphenidate	COC(=O)C(C1CCCCN1)C1=CC=CC=C1	-8.17	1.00	-4.71	354.06	-7.29	4.53
DB00425	5732	Zolpidem	CN(C)C(=O)CC1=C(N=C2C=CC(C)=CN12)C1=CC=C(C)C=C1	-8.16	1.05	-5.85	51.81	-7.25	4.89
DB00427	5282443	Triprolidine	CC1=CC=C(C=C1)C(=C/CN1CCCC1)\C1=CC=CC=N1	-9.70	0.08	-6.16	30.29	-7.89	1.66
DB00433	4917	Prochlorperazine	CN1CCN(CCCN2C3=CC=CC=C3SC3=C2C=C(Cl)C=C3)CC1	-11.44	0.00	-5.94	43.96	-8.56	0.53
DB00434	2913	Cyproheptadine	CN1CCC(CC1)=C1C2=CC=CC=C2C=CC2=CC=CC=C12	-8.46	0.63	-6.63	13.83	-8.23	0.93
DB00450	3168	Droperidol	FC1=CC=C(C=C1)C(=O)CCCN1CCC(=CC1)N1C(=O)NC2=CC=CC=C12	-9.66	0.08	-6.01	39.13	-9.24	0.17
DB00454	4058	Meperidine	CCOC(=O)C1(CCN(C)CC1)C1=CC=CC=C1	-7.49	3.22	-4.70	359.52	-6.17	29.78
DB00455	3957	Loratadine	CCOC(=O)N1CCC(CC1)=C1C2=C(CCC3=C1N=CC=C3)C=C(Cl)C=C2	-8.24	0.91	-6.07	35.35	-8.76	0.38
DB00458	3696	Imipramine	CN(C)CCCN1C2=CC=CC=C2CCC2=CC=CC=C12	-8.76	0.38	-5.80	55.79	-7.36	4.01
DB00461	4409	Nabumetone	COC1=CC2=C(C=C1)C=C(CCC(C)=O)C=C2	-6.81	10.13	-4.82	295.32	-6.15	30.83
DB00465	3826	Ketorolac	OC(=O)C1CCN2C1=CC=C2C(=O)C1=CC=CC=C1	-6.82	10.08	-6.80	10.33	-7.06	6.70
DB00472	3386	Fluoxetine	CNCCC(OC1=CC=C(C=C1)C(F)(F)F)C1=CC=CC=C1	-8.19	1.00	-4.45	542.63	-6.24	26.47
DB00475	2712	Chlordiazepoxide	CNC1=NC2=C(C=C(Cl)C=C2)C(C2=CC=CC=C2)=[N+]([O-])C1	-4.13	937.41	-5.64	73.94	-3.82	1590.00
DB00476	60835	Duloxetine	CNCC[C@H](OC1=CC=CC2=CC=CC=C12)C1=CC=CS1	-8.96	0.27	-5.00	217.75	-7.33	4.22
DB00477	2726	Chlorpromazine	CN(C)CCCN1C2=CC=CC=C2SC2=C1C=C(Cl)C=C2	-8.78	0.36	-5.06	195.49	-7.10	6.20
DB00486	5284592	Nabilone	[H][C@@]12CC(=O)CC[C@@]1([H])C(C)(C)OC1=CC(=CC(O)=C21)C(C)(C)CCCCCC	-8.28	0.85	-6.50	17.17	-8.60	0.50
DB00496	444031	Darifenacin	NC(=O)C([C@@H]1CCN(CCC2=CC3=C(OCC3)C=C2)C1)(C1=CC=CC=C1)C1=CC=CC=C1	-9.41	0.13	-7.22	5.07	-9.83	0.06
DB00498	4760	Phenindione	O=C1C(C(=O)C2=CC=CC=C12)C1=CC=CC=C1	-7.28	4.64	-5.56	84.69	-6.51	16.96
DB00500	5509	Tolmetin	CN1C(CC(O)=O)=CC=C1C(=O)C1=CC=C(C)C=C1	-6.76	11.01	-6.00	39.87	-5.09	185.88
DB00508	5568	Triflupromazine	CN(C)CCCN1C2=CC=CC=C2SC2=C1C=C(C=C2)C(F)(F)F	-7.86	1.73	-5.13	174.24	-6.77	10.95
DB00540	4543	Nortriptyline	CNCCC=C1C2=CC=CC=C2CCC2=CC=CC=C12	-10.16	0.04	-6.84	9.77	-8.01	1.33
DB00543	2170	Amoxapine	ClC1=CC2=C(OC3=CC=CC=C3N=C2N2CCNCC2)C=C1	-8.67	0.44	-5.46	99.27	-8.28	0.86
DB00557	3658	Hydroxyzine	OCCOCCN1CCN(CC1)C(C1=CC=CC=C1)C1=CC=C(Cl)C=C1	-7.95	1.49	-5.07	190.94	-6.92	8.46
DB00561	3156	Doxapram	CCN1CC(CCN2CCOCC2)C(C1=O)(C1=CC=CC=C1)C1=CC=CC=C1	-8.73	0.40	-6.63	13.80	-8.53	0.56
DB00564	2554	Carbamazepine	NC(=O)N1C2=CC=CC=C2C=CC2=CC=CC=C12	-7.70	2.27	-5.67	70.27	-7.13	5.98
DB00568	2761	Cinnarizine	C(\C=C\C1=CC=CC=C1)N1CCN(CC1)C(C1=CC=CC=C1)C1=CC=CC=C1	-9.44	0.12	-6.48	17.65	-9.12	0.21
DB00573	3342	Fenoprofen	CC(C(O)=O)C1=CC(OC2=CC=CC=C2)=CC=C1	-7.37	3.95	-5.58	81.81	-5.68	68.53
DB00576	5328	Sulfamethizole	CC1=NN=C(NS(=O)(=O)C2=CC=C(N)C=C2)S1	-6.75	11.22	-5.31	127.39	-6.85	9.58
DB00586	3033	Diclofenac	OC(=O)CC1=CC=CC=C1NC1=C(Cl)C=CC=C1Cl	-6.78	10.78	-7.05	6.81	-6.18	29.73
DB00590	3157	Doxazosin	COC1=C(OC)C=C2C(N)=NC(=NC2=C1)N1CCN(CC1)C(=O)C1COC2=CC=CC=C2O1	-8.83	0.34	-5.37	116.32	-8.81	0.35
DB00600	7638	Monobenzone	OC1=CC=C(OCC2=CC=CC=C2)C=C1	-6.38	21.11	-5.42	106.09	-5.70	66.38
DB00617	8280	Paramethadione	CCC1(C)OC(=O)N(C)C1=O	-4.27	743.70	-5.34	121.35	-4.84	284.89
DB00623	3372	Fluphenazine	OCCN1CCN(CCCN2C3=CC=CC=C3SC3=C2C=C(C=C3)C(F)(F)F)CC1	-9.25	0.17	-5.57	83.29	-7.89	1.64
DB00627	938	Niacin	OC(=O)C1=CN=CC=C1	-4.50	506.49	-6.03	37.77	-3.92	1330.00
DB00628	2809	Clorazepic acid	OC(=O)C1N=C(C2=CC=CC=C2)C2=C(NC1=O)C=CC(Cl)=C2	-7.19	5.34	-4.84	285.43	-7.57	2.83
DB00629	3517	Guanabenz	NC(N)=NN=CC1=C(Cl)C=CC=C1Cl	-8.22	0.94	-4.93	243.44	-7.48	3.26
DB00634	5320	Sulfacetamide	CC(=O)NS(=O)(=O)C1=CC=C(N)C=C1	-5.62	75.33	-5.03	206.36	-6.13	32.22
DB00656	5533	Trazodone	ClC1=CC=CC(=C1)N1CCN(CCCN2N=C3C=CC=CN3C2=O)CC1	-8.87	0.32	-5.89	48.33	-7.98	1.43
DB00670	4848	Pirenzepine	CN1CCN(CC(=O)N2C3=CC=CC=C3C(=O)NC3=C2N=CC=C3)CC1	-10.31	0.03	-5.84	52.19	-7.51	3.13
DB00672	2727	Chlorpropamide	CCCNC(=O)NS(=O)(=O)C1=CC=C(Cl)C=C1	-6.90	8.75	-5.19	157.16	-6.35	22.00
DB00676	2345	Benzyl benzoate	O=C(OCC1=CC=CC=C1)C1=CC=CC=C1	-6.28	25.08	-4.95	236.35	-5.77	59.07
DB00690	3393	Flurazepam	CCN(CC)CCN1C2=C(C=C(Cl)C=C2)C(=NCC1=O)C1=CC=CC=C1F	-7.71	2.22	-5.54	86.75	-7.89	1.65
DB00692	5775	Phentolamine	CC1=CC=C(C=C1)N(CC1=NCCN1)C1=CC(O)=CC=C1	-10.28	0.03	-5.37	116.23	-10.03	0.04
DB00693	16850	Fluorescein	OC1=CC=C2C(OC3=CC(O)=CC=C3C22OC(=O)C3=C2C=CC=C3)=C1	-8.01	1.35	-6.41	19.98	-7.70	2.28
DB00703	4100	Methazolamide	CN1N=C(S\C1=N\C(C)=O)S(N)(=O)=O	-5.86	50.34	-4.73	340.44	-6.18	29.45
DB00708	41693	Sufentanil	CCC(=O)N(C1=CC=CC=C1)C1(COC)CCN(CCC2=CC=CS2)CC1	-7.67	2.40	-5.44	103.66	-7.06	6.65
DB00712	3394	Flurbiprofen	CC(C(O)=O)C1=CC(F)=C(C=C1)C1=CC=CC=C1	-7.04	6.97	-5.45	100.75	-5.79	57.23
DB00714	6005	Apomorphine	[H][C@]12CC3=C(C(O)=C(O)C=C3)C3=CC=CC(CCN1C)=C23	-7.36	4.02	-5.34	122.75	-8.31	0.80
DB00719	19861	Azatadine	CN1CCC(CC1)=C1C2=CC=CC=C2CCC2=C1N=CC=C2	-8.58	0.52	-6.47	17.98	-7.81	1.88
DB00726	5584	Trimipramine	CC(CN(C)C)CN1C2=CC=CC=C2CCC2=CC=CC=C12	-9.03	0.24	-5.62	76.05	-7.68	2.33
DB00737	4034	Meclizine	CC1=CC(CN2CCN(CC2)C(C2=CC=CC=C2)C2=CC=C(Cl)C=C2)=CC=C1	-9.14	0.20	-6.04	37.19	-9.05	0.23
DB00745	4236	Modafinil	NC(=O)CS(=O)C(C1=CC=CC=C1)C1=CC=CC=C1	-6.90	8.70	-5.58	80.85	-7.05	6.78
DB00748	2564	Carbinoxamine	CN(C)CCOC(C1=CC=C(Cl)C=C1)C1=CC=CC=N1	-7.59	2.72	-4.74	337.11	-6.33	22.72
DB00752	5530	Tranylcypromine	NC1CC1C1=CC=CC=C1	-7.23	5.01	-5.98	41.38	-6.38	20.94
DB00768	5281071	Olopatadine	CN(C)CC\C=C1\C2=CC=CC=C2COC2=C1C=C(CC(O)=O)C=C2	-8.07	1.22	-5.65	71.60	-7.63	2.54
DB00777	4940	Propiomazine	CCC(=O)C1=CC2=C(SC3=CC=CC=C3N2CC(C)N(C)C)C=C1	-8.83	0.34	-5.29	131.92	-7.06	6.72
DB00779	4421	Nalidixic acid	CCN1C=C(C(O)=O)C(=O)C2=C1N=C(C)C=C2	-5.95	43.64	-4.73	339.70	-5.04	203.29
DB00780	3675	Phenelzine	NNCCC1=CC=CC=C1	-5.37	116.74	-6.67	13.01	-4.75	329.73
DB00784	4044	Mefenamic acid	CC1=C(C)C(NC2=CC=CC=C2C(O)=O)=CC=C1	-6.65	13.29	-6.18	29.56	-6.36	21.79
DB00788	156391	Naproxen	COC1=CC2=C(C=C1)C=C(C=C2)[C@H](C)C(O)=O	-6.57	15.37	-5.89	48.41	-5.35	120.77
DB00792	5587	Tripelennamine	CN(C)CCN(CC1=CC=CC=C1)C1=CC=CC=N1	-7.14	5.82	-4.09	1000.00	-6.01	39.10
DB00797	5504	Tolazoline	C(C1=NCCN1)C1=CC=CC=C1	-5.07	192.14	-5.58	81.33	-5.09	187.28
DB00802	51263	Alfentanil	CCN1N=NN(CCN2CCC(COC)(CC2)N(C(=O)CC)C2=CC=CC=C2)C1=O	-7.26	4.78	-6.12	32.87	-7.43	3.60
DB00813	3345	Fentanyl	CCC(=O)N(C1CCN(CCC2=CC=CC=C2)CC1)C1=CC=CC=C1	-9.96	0.05	-5.76	60.22	-7.81	1.89
DB00817	287180	Rosoxacin	CCN1C=C(C(O)=O)C(=O)C2=C1C=C(C=C2)C1=CC=NC=C1	-6.60	13.03	-4.49	513.47	-5.56	83.49
DB00830	4762	Phenmetrazine	CC1NCCOC1C1=CC=CC=C1	-7.65	2.48	-4.63	400.80	-6.51	16.96
DB00831	5566	Trifluoperazine	CN1CCN(CCCN2C3=CC=CC=C3SC3=C2C=C(C=C3)C(F)(F)F)CC1	-10.35	0.03	-5.38	113.75	-7.54	2.96
DB00832	6839	Phensuximide	CN1C(=O)CC(C1=O)C1=CC=CC=C1	-5.89	48.48	-4.53	474.18	-5.13	173.69
DB00835	6834	Brompheniramine	CN(C)CCC(C1=CC=C(Br)C=C1)C1=CC=CC=N1	-8.37	0.73	-4.89	261.41	-7.02	7.16
DB00842	4616	Oxazepam	OC1N=C(C2=CC=CC=C2)C2=C(NC1=O)C=CC(Cl)=C2	-7.07	6.57	-4.89	260.90	-7.24	4.93
DB00850	4748	Perphenazine	OCCN1CCN(CCCN2C3=CC=CC=C3SC3=C2C=C(Cl)C=C3)CC1	-10.45	0.02	-6.25	26.45	-8.12	1.12
DB00852	7028	Pseudoephedrine	CN[C@@H](C)[C@@H](O)C1=CC=CC=C1	-7.21	5.17	-6.04	37.28	-5.83	50.83
DB00890	667476	Dienestrol	[H]\C(C)=C(/C(=C(\[H])C)/C1=CC=C(O)C=C1)\C1=CC=C(O)C=C1	-7.28	4.58	-5.60	78.42	-6.62	13.94
DB00891	5336	Sulfapyridine	NC1=CC=C(C=C1)S(=O)(=O)NC1=CC=CC=N1	-6.21	28.00	-5.23	147.04	-6.37	21.29
DB00897	5556	Triazolam	CC1=NN=C2CN=C(C3=CC=CC=C3Cl)C3=C(C=CC(Cl)=C3)N12	-7.44	3.50	-5.83	53.38	-8.00	1.37
DB00899	60815	Remifentanil	CCC(=O)N(C1=CC=CC=C1)C1(CCN(CCC(=O)OC)CC1)C(=O)OC	-7.08	6.42	-5.59	79.27	-5.90	47.32
DB00902	14677	Methdilazine	CN1CCC(CN2C3=CC=CC=C3SC3=CC=CC=C23)C1	-9.46	0.12	-5.77	58.58	-7.39	3.86
DB00913	8944	Anileridine	CCOC(=O)C1(CCN(CCC2=CC=C(N)C=C2)CC1)C1=CC=CC=C1	-7.37	3.96	-4.94	238.27	-7.10	6.28
DB00920	3827	Ketotifen	CN1CCC(CC1)=C1C2=C(SC=C2)C(=O)CC2=CC=CC=C12	-8.70	0.42	-6.67	12.94	-7.76	2.06
DB00924	2895	Cyclobenzaprine	CN(C)CCC=C1C2=CC=CC=C2C=CC2=CC=CC=C12	-9.29	0.16	-6.84	9.61	-8.16	1.05
DB00933	4078	Mesoridazine	CN1CCCCC1CCN1C2=C(SC3=C1C=C(C=C3)S(C)=O)C=CC=C2	-9.38	0.13	-6.35	22.02	-9.12	0.21
DB00934	4011	Maprotiline	CNCCCC12CCC(C3=CC=CC=C13)C1=CC=CC=C21	-9.97	0.05	-7.06	6.66	-8.15	1.07
DB00937	7029	Diethylpropion	CCN(CC)C(C)C(=O)C1=CC=CC=C1	-6.32	23.12	-4.35	652.79	-5.77	58.88
DB00945	2244	Acetylsalicylic acid	CC(=O)OC1=CC=CC=C1C(O)=O	-4.57	444.57	-6.65	13.29	-5.47	98.38
DB00946	54680692	Phenprocoumon	CCC(C1=CC=CC=C1)C1=C(O)C2=C(OC1=O)C=CC=C2	-7.92	1.57	-6.47	18.12	-7.00	7.45
DB00951	3767	Isoniazid	NNC(=O)C1=CC=NC=C1	-4.70	359.19	-6.53	16.27	-4.34	655.57
DB00967	124087	Desloratadine	ClC1=CC2=C(C=C1)C(=C1CCNCC1)C1=C(CC2)C=CC=N1	-8.37	0.74	-5.97	42.28	-8.41	0.68
DB00972	2267	Azelastine	CN1CCCC(CC1)N1N=C(CC2=CC=C(Cl)C=C2)C2=CC=CC=C2C1=O	-10.26	0.03	-6.62	14.08	-9.12	0.21
DB00985	441281	Dimenhydrinate	CN1C2=C(N=C(Cl)N2)C(=O)N(C)C1=O.CN(C)CCOC(C1=CC=CC=C1)C1=CC=CC=C1	-3.08	5520.00	-2.93	7110.00	-3.41	3160.00
DB00991	4614	Oxaprozin	OC(=O)CCC1=NC(=C(O1)C1=CC=CC=C1)C1=CC=CC=C1	-8.11	1.13	-6.60	14.58	-7.61	2.62
DB01009	3825	Ketoprofen	CC(C(O)=O)C1=CC(=CC=C1)C(=O)C1=CC=CC=C1	-7.26	4.75	-7.26	4.76	-7.38	3.89
DB01015	5329	Sulfamethoxazole	CC1=CC(NS(=O)(=O)C2=CC=C(N)C=C2)=NO1	-6.60	14.51	-5.17	162.77	-6.56	15.51
DB01036	443879	Tolterodine	CC(C)N(CC[C@H](C1=CC=CC=C1)C1=C(O)C=CC(C)=C1)C(C)C	-8.55	0.54	-5.33	124.14	-7.16	5.61
DB01037	26757	Selegiline	C[C@H](CC1=CC=CC=C1)N(C)CC#C	-6.99	7.47	-4.52	482.58	-6.07	35.44
DB01063	17676	Acetophenazine	CC(=O)C1=CC=C2SC3=C(C=CC=C3)N(CCCN3CCN(CCO)CC3)C2=C1	-10.83	0.01	-5.79	57.20	-8.04	1.29
DB01065	896	Melatonin	COC1=CC2=C(NC=C2CCNC(C)=O)C=C1	-7.09	6.39	-5.41	108.03	-5.80	55.79
DB01068	2802	Clonazepam	[O-][N+](=O)C1=CC2=C(NC(=O)CN=C2C2=CC=CC=C2Cl)C=C1	-7.98	1.41	-6.14	31.49	-7.35	4.07
DB01069	4927	Promethazine	CC(CN1C2=CC=CC=C2SC2=CC=CC=C12)N(C)C	-8.35	0.76	-5.04	202.69	-6.90	8.80
DB01075	3100	Diphenhydramine	CN(C)CCOC(C1=CC=CC=C1)C1=CC=CC=C1	-7.49	3.21	-5.12	177.16	-6.22	27.44
DB01081	13505	Diphenoxylate	CCOC(=O)C1(CCN(CCC(C#N)(C2=CC=CC=C2)C2=CC=CC=C2)CC1)C1=CC=CC=C1	-7.53	3.05	-5.71	64.97	-8.31	0.82
DB01086	2337	Benzocaine	CCOC(=O)C1=CC=C(N)C=C1	-4.60	426.96	-6.45	18.70	-4.80	302.92
DB01100	16362	Pimozide	FC1=CC=C(C=C1)C(CCCN1CCC(CC1)N1C(=O)NC2=CC=CC=C12)C1=CC=C(F)C=C1	-10.22	0.03	-6.80	10.43	-9.11	0.21
DB01104	68617	Sertraline	CN[C@H]1CC[C@@H](C2=CC(Cl)=C(Cl)C=C2)C2=CC=CC=C12	-9.02	0.24	-5.89	48.16	-8.79	0.36
DB01114	2725	Chlorpheniramine	CN(C)CCC(C1=CC=C(Cl)C=C1)C1=CC=CC=N1	-7.87	1.70	-4.58	436.19	-6.71	12.13
DB01120	3475	Gliclazide	[H][C@@]12CCC[C@]1([H])CN(C2)NC(=O)NS(=O)(=O)C1=CC=C(C)C=C1	-8.27	0.87	-6.09	34.18	-8.24	0.91
DB01124	5505	Tolbutamide	CCCCNC(=O)NS(=O)(=O)C1=CC=C(C)C=C1	-6.86	9.38	-5.59	79.83	-6.25	26.05
DB01125	2197	Anisindione	COC1=CC=C(C=C1)C1C(=O)C2=CC=CC=C2C1=O	-7.53	3.05	-5.36	118.38	-6.47	18.22
DB01142	667468	Doxepin	[H]C(CCN(C)C)=C1C2=CC=CC=C2COC2=CC=CC=C12	-9.46	0.12	-6.37	21.53	-7.69	2.31
DB01146	3103	Diphenylpyraline	CN1CCC(CC1)OC(C1=CC=CC=C1)C1=CC=CC=C1	-8.96	0.27	-6.32	23.38	-8.07	1.22
DB01148	3354	Flavoxate	CC1=C(OC2=C(C=CC=C2C(=O)OCCN2CCCCC2)C1=O)C1=CC=CC=C1	-9.08	0.22	-6.49	17.61	-8.01	1.34
DB01151	2995	Desipramine	CNCCCN1C2=CC=CC=C2CCC2=CC=CC=C12	-9.23	0.17	-5.85	51.55	-7.40	3.74
DB01162	5401	Terazosin	COC1=C(OC)C=C2C(N)=NC(=NC2=C1)N1CCN(CC1)C(=O)C1CCCO1	-8.70	0.42	-4.70	356.73	-7.68	2.35
DB01173	4601	Orphenadrine	CN(C)CCOC(C1=CC=CC=C1)C1=CC=CC=C1C	-6.24	26.73	-4.57	450.42	-6.51	17.04
DB01176	6726	Cyclizine	CN1CCN(CC1)C(C1=CC=CC=C1)C1=CC=CC=C1	-10.26	0.03	-5.04	202.42	-8.94	0.28
DB01215	3261	Estazolam	ClC1=CC2=C(C=C1)N1C=NN=C1CN=C2C1=CC=CC=C1	-7.10	6.20	-5.60	78.10	-7.53	3.03
DB01221	3821	Ketamine	CNC1(CCCCC1=O)C1=CC=CC=C1Cl	-7.21	5.20	-4.77	320.39	-6.34	22.46
DB01224	5002	Quetiapine	OCCOCCN1CCN(CC1)C1=NC2=CC=CC=C2SC2=CC=CC=C12	-9.27	0.16	-5.39	112.21	-7.55	2.94
DB01237	2444	Bromodiphenhydramine	CN(C)CCOC(C1=CC=CC=C1)C1=CC=C(Br)C=C1	-8.40	0.70	-5.37	116.10	-7.05	6.79
DB01238	60795	Aripiprazole	ClC1=CC=CC(N2CCN(CCCCOC3=CC4=C(CCC(=O)N4)C=C3)CC2)=C1Cl	-9.16	0.19	-5.91	46.47	-8.97	0.27
DB01242	2801	Clomipramine	CN(C)CCCN1C2=CC=CC=C2CCC2=C1C=C(Cl)C=C2	-8.49	0.60	-5.63	74.30	-7.86	1.72
DB01243	2722	Chloroxine	OC1=C(Cl)C=C(Cl)C2=C1N=CC=C2	-6.21	28.05	-4.66	384.71	-6.11	33.10
DB01246	5574	Alimemazine	CC(CN(C)C)CN1C2=CC=CC=C2SC2=CC=CC=C12	-8.75	0.38	-5.27	136.79	-7.04	6.86
DB01283	151166	Lumiracoxib	CC1=CC=C(NC2=C(Cl)C=CC=C2F)C(CC(O)=O)=C1	-6.78	10.71	-6.97	7.79	-6.09	34.64
DB01294	16682734	Bismuth subsalicylate	O[Bi]1OC(=O)C2=CC=CC=C2O1	-4.30	700.40	-5.40	109.86	-3.73	1830.00
DB01298	5322	Sulfacytine	CCN1C=CC(NS(=O)(=O)C2=CC=C(N)C=C2)=NC1=O	-6.66	13.15	-6.01	39.16	-6.51	16.95
DB01299	17134	Sulfadoxine	COC1=NC=NC(NS(=O)(=O)C2=CC=C(N)C=C2)=C1OC	-5.73	62.96	-4.39	603.35	-4.99	221.75
DB01364	9294	Ephedrine	CN[C@@H](C)[C@H](O)C1=CC=CC=C1	-7.20	5.29	-4.44	558.41	-6.30	24.05
DB01365	3677	Mephentermine	CNC(C)(C)CC1=CC=CC=C1	-6.73	11.74	-5.70	66.49	-6.15	31.17
DB01382	9565	Glymidine	COCCOC1=CN=C(NS(=O)(=O)C2=CC=CC=C2)N=C1	-8.56	0.53	-4.96	229.58	-8.21	0.97
DB01399	5161	Salsalate	OC(=O)C1=CC=CC=C1OC(=O)C1=CC=CC=C1O	-6.53	16.23	-5.22	149.55	-5.25	141.16
DB01403	72287	Methotrimeprazine	COC1=CC2=C(SC3=C(C=CC=C3)N2C[C@H](C)CN(C)C)C=C1	-8.29	0.84	-5.44	102.73	-7.05	6.79
DB01418	54676537	Acenocoumarol	CC(=O)CC(C1=CC=C(C=C1)[N+]([O-])=O)C1=C(O)C2=CC=CC=C2OC1=O	-7.60	2.68	-6.03	38.02	-7.40	3.77
DB01427	3698	Amrinone	NC1=CC(=CNC1=O)C1=CC=NC=C1	-5.47	98.32	-4.50	505.19	-5.64	73.99
DB01428	4632	Oxybenzone	COC1=CC(O)=C(C=C1)C(=O)C1=CC=CC=C1	-6.79	10.60	-6.39	20.69	-6.05	36.78
DB01435	2206	Antipyrine	CN1N(C(=O)C=C1C)C1=CC=CC=C1	-5.62	75.47	-4.82	293.98	-5.10	181.53
DB01437	3487	Glutethimide	CCC1(CCC(=O)NC1=O)C1=CC=CC=C1	-6.56	15.42	-5.36	118.21	-6.56	15.45
DB01495	10188	Dichloralphenazone	OC(O)C(Cl)(Cl)Cl.OC(O)C(Cl)(Cl)Cl.CN1N(C(=O)C=C1C)C1=CC=CC=C1	-5.23	146.86	-4.40	595.60	-4.88	265.81
DB01501	34328	Difenoxin	OC(=O)C1(CCN(CCC(C#N)(C2=CC=CC=C2)C2=CC=CC=C2)CC1)C1=CC=CC=C1	-9.46	0.12	-7.33	4.25	-8.70	0.42
DB01544	3380	Flunitrazepam	CN1C2=C(C=C(C=C2)[N+]([O-])=O)C(=NCC1=O)C1=CC=CC=C1F	-7.64	2.51	-6.27	25.31	-7.23	5.05
DB01558	2441	Bromazepam	BrC1=CC2=C(NC(=O)CN=C2C2=CC=CC=N2)C=C1	-7.02	7.17	-5.54	86.26	-7.54	2.99
DB01559	2811	Clotiazepam	CCC1=CC2=C(S1)N(C)C(=O)CN=C2C1=CC=CC=C1Cl	-7.31	4.42	-5.18	159.38	-7.76	2.06
DB01576	5826	Dextroamphetamine	C[C@H](N)CC1=CC=CC=C1	-7.60	2.69	-6.05	36.53	-6.26	25.81
DB01579	30487	Phendimetrazine	C[C@H]1[C@@H](OCCN1C)C1=CC=CC=C1	-6.47	17.95	-4.46	539.85	-6.22	27.57
DB01581	5325	Sulfamerazine	CC1=NC(NS(=O)(=O)C2=CC=C(N)C=C2)=NC=C1	-9.21	0.18	-5.17	163.66	-8.06	1.23
DB01582	5327	Sulfamethazine	CC1=CC(C)=NC(NS(=O)(=O)C2=CC=C(N)C=C2)=N1	-9.30	0.15	-4.44	561.09	-8.25	0.90
DB01587	33746	Ketazolam	CN1C2=C(C=C(Cl)C=C2)C2(OC(C)=CC(=O)N2CC1=O)C1=CC=CC=C1	-7.24	4.94	-6.12	32.66	-7.70	2.28
DB01588	4890	Prazepam	ClC1=CC2=C(C=C1)N(CC1CC1)C(=O)CN=C2C1=CC=CC=C1	-6.95	8.10	-5.49	95.04	-8.00	1.36
DB01589	4999	Quazepam	FC1=CC=CC=C1C1=NCC(=S)N(CC(F)(F)F)C2=C1C=C(Cl)C=C2	-6.89	8.87	-5.45	100.53	-6.87	9.14
DB01600	5468	Tiaprofenic acid	CC(C(O)=O)C1=CC=C(S1)C(=O)C1=CC=CC=C1	-7.13	5.98	-5.59	79.95	-5.58	81.52
DB01608	4747	Periciazine	OC1CCN(CCCN2C3=CC=CC=C3SC3=C2C=C(C=C3)C#N)CC1	-9.13	0.20	-6.52	16.67	-8.30	0.82
DB01616	3678	Alverine	CCN(CCCC1=CC=CC=C1)CCCC1=CC=CC=C1	-8.12	1.12	-4.54	467.20	-7.51	3.13
DB01619	11291	Phenindamine	CN1CCC2=C(C1)C(C1=CC=CC=C21)C1=CC=CC=C1	-8.17	1.03	-5.83	53.39	-7.57	2.83
DB01620	4761	Pheniramine	CN(C)CCC(C1=CC=CC=C1)C1=CC=CC=N1	-7.66	2.42	-4.53	478.10	-6.40	20.46
DB01621	62867	Pipotiazine	CN(C)S(=O)(=O)C1=CC2=C(SC3=CC=CC=C3N2CCCN2CCC(CCO)CC2)C=C1	-9.83	0.06	-5.80	55.86	-8.83	0.33
DB01623	941651	Thiothixene	CN(C)S(=O)(=O)C1=CC2=C(SC3=CC=CC=C3\C2=C\CCN2CCN(C)CC2)C=C1	-11.47	0.00	-6.25	26.34	-8.83	0.33
DB01624	5311507	Zuclopenthixol	OCCN1CCN(CC\C=C2\C3=C(SC4=C2C=C(Cl)C=C4)C=CC=C3)CC1	-11.30	0.01	-6.33	22.82	-8.17	1.03
DB01625	3775	Isopropamide	CC(C)[N+](C)(CCC(C(N)=O)(C1=CC=CC=C1)C1=CC=CC=C1)C(C)C	-7.53	3.01	-5.19	157.51	-7.35	4.08
DB01626	4688	Pargyline	CN(CC#C)CC1=CC=CC=C1	-6.45	18.57	-4.14	928.45	-5.36	118.64
DB01628	123619	Etoricoxib	CC1=NC=C(C=C1)C1=C(C=C(Cl)C=N1)C1=CC=C(C=C1)S(C)(=O)=O	-7.68	2.35	-6.63	13.89	-7.92	1.55
DB02266	3371	Flufenamic acid	OC(=O)C1=CC=CC=C1NC1=CC(=CC=C1)C(F)(F)F	-6.36	21.64	-5.00	216.81	-5.95	43.54
DB02362	978	Aminobenzoic acid	NC1=CC=C(C=C1)C(O)=O	-4.32	685.20	-6.35	22.04	-3.95	1270.00
DB02701	936	Nicotinamide	NC(=O)C1=CC=CN=C1	-4.39	607.58	-6.00	39.77	-4.57	450.16
DB02959	439280	Oxitriptan	N[C@@H](CC1=CNC2=C1C=C(O)C=C2)C(O)=O	-6.24	26.51	-5.30	129.94	-6.62	14.05
DB03255	996	Phenol	OC1=CC=CC=C1	-3.72	1880.00	-5.27	137.71	-3.87	1440.00
DB03793	243	Benzoic acid	OC(=O)C1=CC=CC=C1	-4.57	446.09	-6.25	26.42	-3.76	1750.00
DB04841	941361	Flunarizine	FC1=CC=C(C=C1)C(N1CCN(C\C=C\C2=CC=CC=C2)CC1)C1=CC=C(F)C=C1	-9.28	0.16	-6.21	28.06	-9.18	0.19
DB04842	3396	Fluspirilene	FC1=CC=C(C=C1)C(CCCN1CCC2(CC1)N(CNC2=O)C1=CC=CC=C1)C1=CC=C(F)C=C1	-9.65	0.08	-5.75	60.56	-9.03	0.24
DB04896	65833	Milnacipran	CCN(CC)C(=O)C1(CC1CN)C1=CC=CC=C1	-7.96	1.46	-4.41	585.69	-7.64	2.51
DB04946	71360	Iloperidone	COC1=C(OCCCN2CCC(CC2)C2=NOC3=C2C=CC(F)=C3)C=CC(=C1)C(C)=O	-8.69	0.43	-5.52	90.09	-8.37	0.73
DB04951	40632	Pirfenidone	CC1=CN(C(=O)C=C1)C1=CC=CC=C1	-5.95	43.65	-4.96	230.68	-5.60	77.96
DB05015	6918638	Belinostat	ONC(=O)\C=C\C1=CC=CC(=C1)S(=O)(=O)NC1=CC=CC=C1	-8.07	1.22	-7.02	7.13	-7.41	3.67
DB05016	11219835	Ataluren	OC(=O)C1=CC=CC(=C1)C1=NOC(=N1)C1=CC=CC=C1F	-7.15	5.78	-5.27	136.44	-6.86	9.31
DB05245	441244	Silver sulfadiazine	[Ag+].NC1=CC=C(C=C1)S(=O)(=O)[N-]C1=NC=CC=N1	-4.19	847.65	-4.82	291.02	-3.90	1390.00
DB06077	21302490	Lumateperone	[H][C@]12CCN(CCCC(=O)C3=CC=C(F)C=C3)C[C@@]1([H])C1=CC=CC3=C1N2CCN3C	-8.73	0.40	-7.08	6.49	-8.84	0.33
DB06083	6439522	Tapinarof	CC(C)C1=C(O)C=C(\C=C\C2=CC=CC=C2)C=C1O	-7.09	6.36	-5.06	195.75	-6.91	8.55
DB06148	4184	Mianserin	CN1CCN2C(C1)C1=CC=CC=C1CC1=CC=CC=C21	-7.13	5.94	-5.35	119.88	-7.12	6.06
DB06153	27400	Pizotifen	CN1CCC(CC1)=C1C2=C(CCC3=CC=CC=C13)SC=C2	-8.39	0.71	-6.57	15.22	-7.69	2.31
DB06216	9903970	Asenapine	CN1CC2C(C1)C1=C(OC3=CC=C(Cl)C=C23)C=CC=C1	-7.37	3.94	-5.62	75.42	-7.30	4.46
DB06282	1549000	Levocetirizine	OC(=O)COCCN1CCN(CC1)[C@H](C1=CC=CC=C1)C1=CC=C(Cl)C=C1	-7.44	3.51	-5.68	68.55	-6.02	38.45
DB06413	9690109	Armodafinil	NC(=O)C[S@@](=O)C(C1=CC=CC=C1)C1=CC=CC=C1	-6.96	7.94	-6.23	27.34	-7.19	5.33
DB06594	82148	Agomelatine	COC1=CC2=C(CCNC(C)=O)C=CC=C2C=C1	-6.79	10.48	-6.01	39.24	-6.13	32.17
DB06626	6450551	Axitinib	CNC(=O)C1=C(SC2=CC=C3C(NN=C3\C=C\C3=CC=CC=N3)=C2)C=CC=C1	-9.38	0.13	-6.40	20.34	-8.51	0.58
DB06637	1727	Dalfampridine	NC1=CC=NC=C1	-3.67	2050.00	-4.51	495.90	-3.37	3390.00
DB06684	6918314	Vilazodone	NC(=O)C1=CC2=CC(=CC=C2O1)N1CCN(CCCCC2=CNC3=C2C=C(C=C3)C#N)CC1	-10.93	0.01	-6.16	30.45	-9.59	0.09
DB06691	4992	Mepyramine	COC1=CC=C(CN(CCN(C)C)C2=NC=CC=C2)C=C1	-7.14	5.87	-4.55	460.76	-6.13	31.95
DB06698	2366	Betahistine	CNCCC1=CC=CC=N1	-6.87	9.20	-5.00	217.82	-5.74	62.43
DB06701	154101	Dexmethylphenidate	[H][C@@](C(=O)OC)(C1=CC=CC=C1)[C@@]1([H])CCCCN1	-8.38	0.73	-4.79	308.35	-6.54	16.11
DB06702	6918558	Fesoterodine	CC(C)N(CC[C@H](C1=CC=CC=C1)C1=C(OC(=O)C(C)C)C=CC(CO)=C1)C(C)C	-7.78	1.98	-5.67	69.73	-6.98	7.71
DB06711	4436	Naphazoline	C(C1=NCCN1)C1=CC=CC2=CC=CC=C12	-6.50	17.28	-5.31	128.34	-6.00	39.86
DB06729	5335	Sulfaphenazole	NC1=CC=C(C=C1)S(=O)(=O)NC1=CC=NN1C1=CC=CC=C1	-7.93	1.53	-5.72	64.38	-7.41	3.69
DB06736	71771	Aceclofenac	OC(=O)COC(=O)CC1=CC=CC=C1NC1=C(Cl)C=CC=C1Cl	-6.32	23.23	-4.54	472.24	-6.11	33.22
DB06764	5419	Tetryzoline	C1CN=C(N1)C1CCCC2=CC=CC=C12	-6.24	26.51	-4.65	391.68	-5.86	50.43
DB06766	19371515	Alcaftadine	CN1CCC(CC1)=C1C2=NC=C(C=O)N2CCC2=CC=CC=C12	-7.48	3.29	-5.97	41.76	-8.11	1.14
DB06770	244	Benzyl alcohol	OCC1=CC=CC=C1	-4.13	937.41	-5.64	73.94	-3.82	1590.00
DB06802	151075	Nepafenac	NC(=O)CC1=CC=CC(C(=O)C2=CC=CC=C2)=C1N	-7.23	5.04	-5.40	110.17	-6.64	13.63
DB06803	4477	Niclosamide	OC1=C(C=C(Cl)C=C1)C(=O)NC1=C(Cl)C=C(C=C1)[N+]([O-])=O	-8.06	1.24	-5.79	57.09	-6.76	11.03
DB06807	8609	Phenyl aminosalicylate	NC1=CC(O)=C(C=C1)C(=O)OC1=CC=CC=C1	-6.62	14.14	-5.07	192.70	-5.73	63.36
DB06815	26041	Pyrithione	[O-][N+]1=C(S)C=CC=C1	-4.17	882.34	-5.65	71.74	-4.27	744.74
DB06819	4775	Phenylbutyric acid	OC(=O)CCCC1=CC=CC=C1	-5.60	78.41	-6.36	21.69	-4.22	808.56
DB06821	5326	Sulfameter	COC1=CN=C(NS(=O)(=O)C2=CC=C(N)C=C2)N=C1	-8.71	0.41	-4.58	438.18	-7.90	1.62
DB07776	10680	Flavone	O=C1C=C(OC2=CC=CC=C12)C1=CC=CC=C1	-7.02	7.17	-5.89	48.08	-6.75	11.30
DB08797	5147	Salicylamide	NC(=O)C1=CC=CC=C1O	-5.16	164.04	-6.74	11.48	-4.42	575.50
DB08799	2200	Antazoline	C(N(CC1=CC=CC=C1)C1=CC=CC=C1)C1=NCCN1	-6.44	19.03	-5.01	212.12	-7.30	4.48
DB08801	21855	Dimetindene	CC(C1=C(CCN(C)C)CC2=CC=CC=C12)C1=CC=CC=N1	-8.55	0.55	-5.59	79.82	-7.04	6.92
DB08814	9458	Triflusal	CC(=O)OC1=C(C=CC(=C1)C(F)(F)F)C(O)=O	-5.62	76.04	-4.83	286.31	-4.22	809.55
DB08828	24776445	Vismodegib	CS(=O)(=O)C1=CC(Cl)=C(C=C1)C(=O)NC1=CC=C(Cl)C(=C1)C1=CC=CC=N1	-9.21	0.18	-5.73	63.53	-9.11	0.21
DB08908	637568	Dimethyl fumarate	[H]\C(=C(\[H])C(=O)OC)C(=O)OC	-3.93	1310.00	-5.10	183.94	-3.93	1320.00
DB08918	6917779	Levomilnacipran	CCN(CC)C(=O)[C@]1(C[C@H]1CN)C1=CC=CC=C1	-5.77	59.10	-4.51	493.34	-5.85	81.05
DB08936	2710	Chlorcyclizine	CN1CCN(CC1)C(C1=CC=CC=C1)C1=CC=C(Cl)C=C1	-10.59	0.02	-5.38	112.94	-9.28	0.16
DB08967	3089	Dimetotiazine	CC(CN1C2=CC=CC=C2SC2=C1C=C(C=C2)S(=O)(=O)N(C)C)N(C)C	-8.38	0.72	-6.02	38.99	-7.27	4.66
DB09054	11625818	Idelalisib	[H][C@@](CC)(NC1=NC=NC2=C1N=CN2)C1=NC2=CC=CC(F)=C2C(=O)N1C1=CC=CC=C1	-7.61	2.65	-5.60	78.61	-8.14	1.07
DB09068	71768094	Vortioxetine	CC1=CC=C(SC2=CC=CC=C2N2CCNCC2)C(C)=C1	-8.49	0.60	-5.16	165.07	-7.89	1.65
DB09084	12555	Benzydamine	CN(C)CCCOC1=NN(CC2=CC=CC=C2)C2=CC=CC=C12	-8.83	0.34	-5.32	125.29	-7.26	4.80
DB09086	3314	Eugenol	COC1=C(O)C=CC(CC=C)=C1	-5.21	152.82	-4.02	1130.00	-4.93	243.67
DB09096	7187	Benzoyl peroxide	O=C(OOC(=O)C1=CC=CC=C1)C1=CC=CC=C1	-6.89	8.86	-5.88	49.31	-6.46	18.47
DB09115	3728	Diiodohydroxyquinoline	OC1=C2N=CC=CC2=C(I)C=C1I	-7.16	5.67	-5.58	81.78	-6.49	17.35
DB09119	179344	Eslicarbazepine acetate	CC(=O)O[C@H]1CC2=CC=CC=C2N(C(N)=O)C2=CC=CC=C12	-7.63	2.56	-5.85	51.16	-7.09	6.37
DB09128	11978813	Brexpiprazole	O=C1NC2=CC(OCCCCN3CCN(CC3)C3=C4C=CSC4=CC=C3)=CC=C2C=C1	-9.70	0.08	-5.63	75.26	-8.89	0.31
DB09167	5284550	Dosulepin	CN(C)CC\C=C1/C2=CC=CC=C2CSC2=CC=CC=C12	-9.42	0.12	-6.37	21.30	-7.96	1.46
DB09210	4843	Piracetam	NC(=O)CN1CCCC1=O	-4.21	813.70	-5.41	109.16	-3.87	1450.00
DB09214	667550	Dexketoprofen	[H][C@@](C)(C(O)=O)C1=CC(=CC=C1)C(=O)C1=CC=CC=C1	-7.35	4.06	-7.43	3.56	-5.82	54.10
DB09216	610479	Tolfenamic acid	CC1=C(Cl)C=CC=C1NC1=CC=CC=C1C(O)=O	-6.78	10.72	-5.37	115.18	-6.46	18.50
DB09219	28689	Bisoxatin	OC1=CC=C(C=C1)C1(OC2=CC=CC=C2NC1=O)C1=CC=C(O)C=C1	-7.45	3.46	-6.00	40.27	-6.85	9.51
DB09241	6099	Methylene blue	[Cl-].CN(C)C1=CC2=[S+]C3=C(C=CC(=C3)N(C)C)N=C2C=C1	-6.40	20.34	-4.26	753.85	-6.64	13.64
DB09269	999	Phenylacetic acid	OC(=O)CC1=CC=CC=C1	-4.93	243.50	-6.47	18.04	-4.44	559.44
DB09352	3651	Hydroxyamphetamine	CC(N)CC1=CC=C(O)C=C1	-5.21	151.51	-6.81	10.19	-5.31	129.04
DB09355	5319	Sulfabenzamide	NC1=CC=C(C=C1)S(=O)(=O)NC(=O)C1=CC=CC=C1	-7.25	4.86	-6.01	39.34	-7.58	2.78
DB09382		Iodohippurate sodium I-131	[Na+].[O-]C(=O)CNC(=O)C1=C([131I])C=CC=C1	-4.31	696.62	-5.80	56.43	-4.19	850.08
DB09448		Iodohippurate sodium I-123	[Na+].[O-]C(=O)CNC(=O)C1=CC=CC=C1[123I]	-4.95	236.14	-5.53	89.06	-4.36	641.17
DB09488	5284514	Acrivastine	[H]\C(CN1CCCC1)=C(\C1=CC=C(C)C=C1)C1=CC=CC(=N1)C(\[H])=C(/[H])C(O)=O	-10.23	0.03	-7.14	5.82	-7.72	2.21
DB09516	9015	Mequinol	COC1=CC=C(O)C=C1	-4.08	1020.00	-5.76	59.50	-4.25	766.10
DB09526	785	Hydroquinone	OC1=CC=C(O)C=C1	-4.00	1170.00	-5.65	72.34	-4.28	735.00
DB09543	4133	Methyl salicylate	COC(=O)C1=CC=CC=C1O	-4.65	391.13	-5.98	41.28	-5.15	167.34
DB09555	5281070	Dexchlorpheniramine maleate	OC(=O)\C=C/C(O)=O.CN(C)CC[C@@H](C1=CC=C(Cl)C=C1)C1=CC=CC=N1	-5.74	62.04	-4.46	535.51	-4.79	309.34
DB09571	36604	Levmetamfetamine	CN[C@H](C)CC1=CC=CC=C1	-7.11	6.19	-4.29	713.71	-6.07	35.83
DB11071	8361	Phenyl salicylate	OC1=CC=CC=C1C(=O)OC1=CC=CC=C1	-6.28	24.75	-5.13	172.68	-5.98	41.38
DB11085	5054	Resorcinol	OC1=CC(O)=CC=C1	-4.03	1110.00	-5.62	76.54	-4.03	1120.00
DB11102	68310	N-acetyltyrosine	CC(=O)N[C@@H](CC1=CC=C(O)C=C1)C(O)=O	-5.55	84.76	-4.57	449.99	-4.36	634.89
DB11115	33919	Ensulizole	OS(=O)(=O)C1=CC2=C(C=C1)N=C(N2)C1=CC=CC=C1	-7.76	2.06	-5.18	160.73	-6.30	24.06
DB11145	1923	Oxyquinoline	OC1=CC=CC2=C1N=CC=C2	-5.34	122.42	-6.33	22.99	-5.21	152.39
DB11155	7547	Triclocarban	ClC1=CC=C(NC(=O)NC2=CC(Cl)=C(Cl)C=C2)C=C1	-7.93	1.55	-5.73	63.19	-7.18	5.42
DB11157	2202	Anthralin	OC1=CC=CC2=C1C(=O)C1=C(O)C=CC=C1C2	-7.42	3.66	-4.66	384.36	-6.01	39.41
DB11160	7077	Phenyltoloxamine	CN(C)CCOC1=CC=CC=C1CC1=CC=CC=C1	-7.61	2.64	-4.47	529.26	-6.58	15.01
DB11221	8569	Dioxybenzone	COC1=CC(O)=C(C=C1)C(=O)C1=CC=CC=C1O	-6.79	10.46	-5.67	69.96	-6.34	22.47
DB11235	5457	Thonzylamine	COC1=CC=C(CN(CCN(C)C)C2=NC=CC=N2)C=C1	-5.89	48.07	-4.27	737.94	-5.24	144.97
DB11254	3610	Hexylresorcinol	CCCCCCC1=C(O)C=C(O)C=C1	-5.91	46.45	-4.54	467.75	-5.27	136.46
DB11269	10111431	Diethylamino hydroxybenzoyl hexyl benzoate	CCCCCCOC(=O)C1=CC=CC=C1C(=O)C1=CC=C(C=C1O)N(CC)CC	-6.75	11.24	-4.63	402.22	-6.50	17.12
DB11278	64782	DL-Methylephedrine	C[C@@H]([C@H](O)C1=CC=CC=C1)N(C)C	-6.15	30.84	-4.03	1110.00	-5.68	69.08
DB11282	4284	Diethyltoluamide	CCN(CC)C(=O)C1=CC(C)=CC=C1	-5.50	92.92	-4.22	805.31	-5.15	167.58
DB11285	736681	Ethyl ferulate	[H]\C(=C(\[H])C1=CC(OC)=C(O)C=C1)C(=O)OCC	-5.57	82.21	-4.58	436.02	-6.19	28.93
DB11299	5084146	Vanillyl butyl ether	CCCCOCC1=CC(OC)=C(O)C=C1	-4.38	612.09	-4.08	1020.00	-4.35	644.71
DB11304	31236	Phenoxyethanol	OCCOC1=CC=CC=C1	-4.17	883.92	-5.48	96.10	-3.96	1250.00
DB11323	6880	Glycol salicylate	OCCOC(=O)C1=CC=CC=C1O	-4.17	883.79	-4.02	1130.00	-5.10	183.14
DB11359	460	Guaiacol	COC1=C(O)C=CC=C1	-4.14	916.31	-5.53	89.10	-4.19	849.85
DB11584	10083	Pipradrol	[H]N1CCCCC1C(O)(C1=CC=CC=C1)C1=CC=CC=C1	-8.65	0.46	-5.45	100.95	-7.78	2.28
DB11587	94532	Etafedrine	CCN(C)[C@@H](C)[C@H](O)C1=CC=CC=C1	-5.11	178.40	-4.03	1110.00	-5.15	167.27
DB11590	16684434	Thimerosal	[Na+].CC[Hg]SC1=CC=CC=C1C([O-])=O	-4.31	690.85	-5.19	157.99	-3.65	2100.00
DB11609	10090	Normethadone	CCC(=O)C(CCN(C)C)(C1=CC=CC=C1)C1=CC=CC=C1	-7.98	1.42	-5.47	97.96	-7.09	6.33
DB11614	133017	Rupatadine	CC1=CC(CN2CCC(CC2)=C2C3=CC=C(Cl)C=C3CCC3=C2N=CC=C3)=CN=C1	-10.13	0.04	-5.89	48.28	-10.13	0.04
DB11640	5918	Amifampridine	NC1=CC=NC=C1N	-6.92	8.44	-4.44	555.93	-5.00	213.57
DB11791	25145656	Capmatinib	CNC(=O)C1=C(F)C=C(C=C1)C1=NN2C(CC3=CC4=C(C=C3)N=CC=C4)=CN=C2N=C1	-10.00	0.05	-4.59	428.70	-9.99	0.05
DB11823	182137	Esketamine	CN[C@@]1(CCCCC1=O)C1=CC=CC=C1Cl	-7.20	5.32	-4.94	240.12	-6.34	22.51
DB11952	50905713	Duvelisib	C[C@H](NC1=C2N=CNC2=NC=N1)C1=CC2=CC=CC(Cl)=C2C(=O)N1C1=CC=CC=C1	-8.41	0.69	-6.34	22.43	-9.38	0.13
DB12243	4021	Edaravone	CC1=NN(C(=O)C1)C1=CC=CC=C1	-5.57	83.10	-5.04	203.76	-5.30	131.21
DB12278	4942	Propiverine	CCCOC(C(=O)OC1CCN(C)CC1)(C1=CC=CC=C1)C1=CC=CC=C1	-7.99	1.38	-5.65	72.80	-7.20	5.27
DB12293	4450	Nefopam	CN1CCOC(C2=CC=CC=C2)C2=CC=CC=C2C1	-7.63	2.57	-5.89	48.11	-7.48	3.27
DB12404	9867812	Remimazolam	COC(=O)CC[C@@H]1N=C(C2=CC=CC=N2)C2=CC(Br)=CC=C2N2C(C)=CN=C12	-7.99	1.39	-5.56	84.14	-7.72	2.19
DB12492	9331	Piritramide	NC(=O)C1(CCN(CCC(C#N)(C2=CC=CC=C2)C2=CC=CC=C2)CC1)N1CCCCC1	-11.46	0.00	-7.08	6.50	-9.50	0.11
DB12537	134664	1,2-Benzodiazepine	N1N=CC=CC2=CC=CC=C12	-5.83	53.29	-6.89	8.91	-5.04	200.06
DB12710	4744	Perazine	CN1CCN(CCCN2C3=CC=CC=C3SC3=CC=CC=C23)CC1	-11.36	0.00	-5.98	41.03	-9.96	0.05
DB12792	213013	Boscalid	ClC1=CC=C(C=C1)C1=C(NC(=O)C2=C(Cl)N=CC=C2)C=CC=C1	-7.72	2.21	-6.14	31.37	-7.37	3.97
DB12867	16363	Benperidol	OC1=NC2=CC=CC=C2N1C1CCN(CCCC(=O)C2=CC=C(F)C=C2)CC1	-9.50	0.11	-5.88	49.06	-9.10	0.21
DB12877	4615	Oxatomide	O=C1NC2=C(C=CC=C2)N1CCCN1CCN(CC1)C(C1=CC=CC=C1)C1=CC=CC=C1	-9.10	0.21	-6.43	19.49	-9.43	0.12
DB12924	9863827	Ozenoxacin	CNC1=NC=C(C=C1C)C1=CC=C2C(=O)C(=CN(C3CC3)C2=C1C)C(O)=O	-7.58	2.78	-4.81	295.92	-7.27	4.66
DB13114	20313	Amitriptylinoxide	CN(C)(=O)CCC=C1C2=CC=CC=C2CCC2=CC=CC=C12	-4.17	883.92	-5.48	96.10	-3.96	1250.00
DB13136	68942	Fluindione	FC1=CC=C(C=C1)C1C(=O)C2=CC=CC=C2C1=O	-7.08	6.48	-5.17	161.46	-6.30	24.17
DB13154	4684	Parachlorophenol	OC1=CC=C(Cl)C=C1	-4.37	628.95	-6.12	32.82	-4.12	957.74
DB13213	12598	Butaperazine	CCCC(=O)C1=CC2=C(SC3=CC=CC=C3N2CCCN2CCN(C)CC2)C=C1	-11.21	0.01	-5.80	55.99	-7.69	2.30
DB13218	1292	Mandelic acid	OC(C(O)=O)C1=CC=CC=C1	-4.54	472.70	-6.56	15.45	-3.64	2160.00
DB13219	36109	Medifoxamine	CN(C)CC(OC1=CC=CC=C1)OC1=CC=CC=C1	-5.38	114.60	-4.15	911.50	-5.36	116.81
DB13222	65592	Tilbroquinol	CC1=C2C=CC=NC2=C(O)C(Br)=C1	-5.65	72.43	-4.62	412.70	-6.16	30.48
DB13225	9419	Dibenzepin	CN(C)CCN1C2=CC=CC=C2N(C)C2=CC=CC=C2C1=O	-8.25	0.89	-4.65	387.77	-6.78	10.73
DB13256	16351	Clothiapine	CN1CCN(CC1)C1=NC2=CC=CC=C2SC2=C1C=C(Cl)C=C2	-8.92	0.29	-5.81	54.76	-8.37	0.73
DB13292	4822	Pimethixene	CN1CCC(CC1)=C1C2=CC=CC=C2SC2=CC=CC=C12	-8.24	0.92	-6.96	7.89	-8.36	0.74
DB13306	6301	Chlorquinaldol	CC1=NC2=C(C=C1)C(Cl)=CC(Cl)=C2O	-5.97	42.35	-5.01	211.57	-6.05	36.99
DB13624	4117	Methoxyphenamine	CNC(C)CC1=CC=CC=C1OC	-6.97	7.74	-4.10	986.91	-6.51	16.85
DB13628	8434	Ethyl hydroxybenzoate	CCOC(=O)C1=CC=C(O)C=C1	-5.10	182.24	-6.75	11.34	-5.14	171.56
DB13680	5775429	Naftazone	NC(=O)N\N=C1/C=CC2=CC=CC=C2C1=O	-7.27	4.66	-5.85	51.65	-6.80	10.32
DB13766	3926	Lidoflazine	CC1=CC=CC(C)=C1NC(=O)CN1CCN(CCCC(C2=CC=C(F)C=C2)C2=CC=C(F)C=C2)CC1	-8.52	0.57	-4.04	1100.00	-9.46	0.12
DB13783	1981	Acemetacin	COC1=CC2=C(C=C1)N(C(=O)C1=CC=C(Cl)C=C1)C(C)=C2CC(=O)OCC(O)=O	-7.73	2.17	-5.17	161.84	-6.33	22.88
DB13872	13314	Lormetazepam	CN1C2=C(C=C(Cl)C=C2)C(=NC(O)C1=O)C1=CC=CC=C1Cl	-7.41	3.70	-4.99	220.39	-7.46	3.43
DB13882	7151	Methyl nicotinate	COC(=O)C1=CN=CC=C1	-4.14	926.41	-5.86	50.57	-4.06	1060.00
DB13908	14759	Amylmetacresol	CCCCCC1=CC=C(C)C=C1O	-5.62	75.57	-4.42	571.77	-5.19	156.58
DB14020	8400	Benzoin	OC(C(=O)C1=CC=CC=C1)C1=CC=CC=C1	-6.04	37.53	-5.00	217.60	-6.03	37.99
DB14033	6662	Acetyl sulfisoxazole	CC(=O)N(C1=C(C)C(C)=NO1)S(=O)(=O)C1=CC=C(N)C=C1	-6.50	17.22	-6.52	16.73	-7.58	2.80
DB14084	7184	Butylparaben	CCCCOC(=O)C1=CC=C(O)C=C1	-5.64	72.84	-4.22	808.88	-5.59	79.88
DB14120	11171903	Phenylethyl resorcinol	CC(C1=CC=CC=C1)C1=CC=C(O)C=C1O	-6.58	15.11	-5.27	136.54	-5.69	67.28
DB14141	7814	p-Phenylenediamine	NC1=CC=C(N)C=C1	-4.19	847.65	-4.82	291.02	-3.90	1390.00
DB14176	7180	Benzylparaben	OC1=CC=C(C=C1)C(=O)OCC1=CC=CC=C1	-6.87	9.23	-5.32	125.71	-5.76	59.68
DB14177	7175	Propylparaben	CCCOC(=O)C1=CC=C(O)C=C1	-5.39	112.67	-4.19	851.47	-5.43	103.90
DB14184	637511	Cinnamaldehyde	O=C\C=C\C1=CC=CC=C1	-4.80	302.26	-5.84	52.83	-4.48	517.34
DB14186	5315892	Cinnamyl alcohol	OC\C=C\C1=CC=CC=C1	-4.96	230.82	-5.70	66.11	-4.66	385.15
DB14188	7338	Isoeugenol	COC1=CC(C=CC)=CC=C1O	-5.59	79.79	-4.27	738.65	-5.24	144.99
DB14191	7594	Diphenylguanidine	N=C(NC1=CC=CC=C1)NC1=CC=CC=C1	-6.40	20.41	-4.65	387.46	-6.40	20.22
DB14195	7573	4-(Isopropylamino)diphenylamine	CC(C)NC1=CC=C(NC2=CC=CC=C2)C=C1	-6.37	21.36	-4.69	365.75	-6.14	31.36
DB14196	92093	N-Cyclohexyl-N'-phenyl-1,4-phenylenediamine	C1CCC(CC1)NC1=CC=C(NC2=CC=CC=C2)C=C1	-7.72	2.21	-5.41	108.81	-7.34	4.20
DB14212	7456	Methylparaben	COC(=O)C1=CC=C(O)C=C1	-4.76	324.02	-6.66	13.20	-4.84	284.95
DB14219	5369209	Monomethyl fumarate	COC(=O)\C=C\C(O)=O	-3.81	1620.00	-5.19	157.78	-3.78	1700.00
DB14491	6433164	Ferrous fumarate	[Fe++].[H]\C(=C(\[H])C([O-])=O)C([O-])=O	-4.32	682.67	-5.38	114.39	-3.65	2110.00
DB14763	9049	Cycloguanil	CC1(C)N=C(N)N=C(N)N1C1=CC=C(Cl)C=C1	-9.42	0.12	-4.12	952.03	-9.25	0.17
DB14914	70957463	Flortaucipir F-18	[18F]C1=CC=C(C=N1)C1=CC=C2C(NC3=C2C=NC=C3)=C1	-7.07	6.54	-5.07	193.13	-6.79	10.62
DB15480	5055	Resorcinol monoacetate	CC(=O)OC1=CC(O)=CC=C1	-4.48	522.78	-5.33	123.18	-4.49	512.06
DB15576	8365	Ethyl salicylate	CCOC(=O)C1=CC=CC=C1O	-4.31	696.62	-5.80	56.43	-4.19	850.08
DB15916	637563	Anethole	COC1=CC=C(\C=C\C)C=C1	-4.75	327.84	-5.40	110.01	-4.63	405.85
DB16022	7066	Thenyldiamine	CN(C)CCN(CC1=CSC=C1)C1=CC=CC=N1	-5.80	56.27	-4.40	590.96	-5.32	127.01
